# Supplementary material for: Gene expression profiling reveals U1 snRNA regulates cancer gene expression
Source: Oncotarget. 2017 Dec 1;8(68):112867–74. doi: 10.18632/oncotarget.22842 (PMC5762557; doi:10.18632/oncotarget.22842)
Supplement: Supplementary file 2 [file oncotarget-08-112867-s002.xls]

## Sheet: Up_regulated
Probe_ID	RefSeq	Gene_Symbol	Log2(T/C)	P-value (DE)
PH_rn_0000008	NM_001007694	Ifit3	5.28074	0
PH_rn_0000033	NM_001012180	Bbs7	1.90405	6.64e-15
PH_rn_0000066	NM_001037529	Defb44	1.49435	0.0239489
PH_rn_0000137	NM_201560	Oser1	1.47347	2.12e-10
PH_rn_0000155	NM_001009649	Lpxn	1.22141	0.000274343
PH_rn_0000202	NM_001098793	Prkrip1	1.19342	1.35e-05
PH_rn_0000220	NM_001025066	Apol9a	2.13966	9.79e-24
PH_rn_0000224	NM_001024288	Tex36	1.2296	0.0132836
PH_rn_0000268	NM_001047922	LOC498084	1.22278	0.00559616
PH_rn_0000293	NM_001033073	Defal1	1.0851	0.00543933
PH_rn_0000353	NM_001106582	Gpr165	1.45187	0.0102315
PH_rn_0000384	NM_001015031	Arl5b	1.41028	1.19e-08
PH_rn_0000400	NM_001109390	Pcdhb9	1.09939	0.0407368
PH_rn_0000424	NM_001047084	Rgs18	1.53185	0.0461159
PH_rn_0000446	NM_001106063	LOC290595	1.84874	2.7e-16
PH_rn_0000454	NM_017076	PVR	1.66994	6.67e-12
PH_rn_0000520	NM_001109640	Slc25a54	1.89716	2.93e-08
PH_rn_0000585	NM_001008377	RGD1307315	2.00698	3.43e-19
PH_rn_0000592	NM_001012041	Irf9	1.3978	0.000725779
PH_rn_0000627	NM_001042561,NM_001025664	Wsb1	1.2713	4.06e-08
PH_rn_0000720	NM_144752	Oas1b	1.37049	9.49e-13
PH_rn_0000794	NM_019336	Rgs1	1.30539	0.0292002
PH_rn_0000799	NM_001106096	Gdf2	1.28858	0.0260576
PH_rn_0000822	NM_001109417	Hist1h1b	1.27286	0.0246733
PH_rn_0000840	NM_024150	Arf2	1.13297	8.84e-08
PH_rn_0000851	NM_001009173	Tryx5	2.00054	0.0134977
PH_rn_0000880	NM_001044295	Tpd52l1	2.49414	0.000185063
PH_rn_0000978	XM_002729526,XM_001054775	Bmp8b	2.07425	1.46e-07
PH_rn_0001009	XM_234937,XM_001076355	Atp8b3	1.5212	0.0346953
PH_rn_0001087	NM_001271079	Ppm1h	2.5605	1e-10
PH_rn_0001143	XM_575715,XM_001074172	RGD1561551	1.90548	5.02e-07
PH_rn_0001180	XM_006236583,XM_006224948	Herc6	2.17059	4.59e-09
PH_rn_0001226	XM_006242142,XM_006242141,XM_006242140,XM_006226177,XM_006226176,XM_006226175	Nfam1	1.06518	0.000472936
PH_rn_0001231	NM_001270986	Gpr176	1.0149	1.6e-05
PH_rn_0001289	XM_227716,XM_001076231	Neurog2	1.45962	0.0306703
PH_rn_0001321	XM_229579,XM_006237708,XM_006237707,XM_006225142,XM_006225141,XM_001075984	RGD1309621	1.9203	1.96e-08
PH_rn_0001359	NM_001276711	Nfkb1	1.26693	5.48e-08
PH_rn_0001473	XM_227762,XM_006233424,XM_006224277,XM_001078892	Gbp4	3.12404	7.72e-20
PH_rn_0001585	XM_575875,XM_006238487,XM_006225418,XM_001063526	RGD1562532	1.03561	8.91e-05
PH_rn_0001595	XM_575911,XM_006238983,XM_006238982,XM_006238981,XM_006238980,XM_006238979,XM_006225539,XM_006225538,XM_006225537,XM_006225536,XM_006225535,XM_001059988	Zscan20	1.18543	0.037105
PH_rn_0001645	XM_575365,XM_006236079,XM_006236078,XM_006224823,XM_006224822,XM_001069221	RGD1563091	1.16311	5.2e-14
PH_rn_0001673	NM_001171981	Sh3bp1	1.00834	8.48e-06
PH_rn_0001674	XM_006232242	Lrriq4	1.22316	0.0468519
PH_rn_0001764	NM_133306	Olr1	1.2954	1.71e-05
PH_rn_0001791	NM_017223	Slc20a2	1.42718	1.81e-09
PH_rn_0001792	NM_031550	Cdkn2a	1.67841	0.00173033
PH_rn_0001793	XM_006257198,XM_006227433	Dach2	NA	NA
PH_rn_0001853	XM_006242818,XM_006242817,XM_006242816,XM_006242815,XM_006242814,XM_006226370,XM_006226369,XM_006226368,XM_006226367,XM_006226366	Ccdc15	1.02462	1.26e-05
PH_rn_0001958	XM_006228156,XM_006223014,XM_002730097,XM_002725496	LOC100362054	1.05078	0.0473568
PH_rn_0002053	NM_024362	Arntl	1.297	1.08e-05
PH_rn_0002111	NM_001142652	Neurl1b	1.08747	0.000158034
PH_rn_0002214	XM_006244366,XM_006226687	Safb2	1.15653	0.0299104
PH_rn_0002219	NM_144755	Trib3	1.9581	6.08e-28
PH_rn_0002300	XM_236210,XM_006242963,XM_006226376,XM_001066246	Pvrl1	1.01308	0.00080939
PH_rn_0002313	XM_006227511,XM_002730211	Ammecr1	1.30964	0.036053
PH_rn_0002342	XM_006244641,XM_006226756	Ptchd4	1.33287	0.0355926
PH_rn_0002378	NM_013111	Slc7a1	1.21961	3.22e-06
PH_rn_0002454	XM_006243246,XM_006226425	Skor1	2.85081	8.98e-05
PH_rn_0002645	NM_057100	Gas6	1.7809	1.04e-07
PH_rn_0002657	NM_199115	Angptl4	3.22016	4.48e-29
PH_rn_0002735	NM_147206	Cyp3a9	1.83358	5.02e-07
PH_rn_0002779	NM_053755	Slc26a3	2.42915	0.000867026
PH_rn_0002847	NM_021676	Shank3	1.20295	0.00706635
PH_rn_0002888	NM_053785	Tm4sf4	1.52961	3.187e-06
PH_rn_0002905	NM_019262	C1qb	1.45983	0.0187448
PH_rn_0002941	NM_001031655	Manba	1.63619	3.57e-06
PH_rn_0002993	NM_001104560	Kcnmb3	1.34569	0.0440023
PH_rn_0003006	NM_022684	Bid	1.01458	0.012514
PH_rn_0003036	NM_199237	Fshr	1.59001	0.00035464
PH_rn_0003086	NM_001008767	Txnip	2.19958	9.82e-12
PH_rn_0003113	NM_153315	Dhrs4	2.67847	1.93e-05
PH_rn_0003150	NM_133536	Rab3c	1.17899	0.0171991
PH_rn_0003332	NM_021696	Serpinb2	1.83107	1.54e-06
PH_rn_0003369	NM_001025774	Ccdc105	1.54958	0.0164621
PH_rn_0003404	NM_031828	Kcnma1	1.78684	0.000342711
PH_rn_0003425	NM_054003	B3gat1	1.0089	0.0147133
PH_rn_0003426	NM_024127	Gadd45a	2.17258	7.79e-43
PH_rn_0003445	NM_031345	Tsc22d3	1.1733	6.31e-10
PH_rn_0003483	NM_134393	Pmfbp1	2.07227	0.000749047
PH_rn_0003504	NM_134330	Glyatl2	1.111	0.00150139
PH_rn_0003635	NM_001014043	Sgms2	1.582	3.14e-11
PH_rn_0003675	NM_001126291	Flrt3	1.68759	1.61e-20
PH_rn_0003716	NM_012774	Gpc3	1.54915	0.0486783
PH_rn_0003913	NM_001011991	Ndrg1	2.28583	2.73e-11
PH_rn_0003918	NM_001008363	Zfand2a	1.39359	1.76e-09
PH_rn_0003969	NM_019326	Neurod2	1.17345	0.0193642
PH_rn_0004136	NM_012742	Foxa1	1.2376	0.04758
PH_rn_0004156	NM_001109393	Timp4	1.55487	9.352e-05
PH_rn_0004158	NM_053727	Nfil3	1.29809	2.03e-23
PH_rn_0004168	NM_053840	Ggt1	1.00324	9.84e-05
PH_rn_0004170	NM_133578	Dusp5	1.51071	5.52e-07
PH_rn_0004183	NM_173837	Bbc3	2.35812	1.67e-31
PH_rn_0004214	NM_031131	Tgfb2	1.90034	3.66e-23
PH_rn_0004224	NM_001012205	Dpp10	1.13102	0.0364608
PH_rn_0004241	NM_001008816	Krt42	1.44005	0.00797433
PH_rn_0004273	XM_003752495,XM_003751061	Muc13	3.12942	0.00573251
PH_rn_0004283	NM_013037	Il1rl1	2.20273	8.29e-10
PH_rn_0004313	NM_001012204	Traf3ip1	1.10016	9.59e-07
PH_rn_0004345	NM_001014216	Nabp1	1.59545	5.89e-23
PH_rn_0004400	NM_019176,NM_001270859,NM_001270858,NM_001270857,NM_001270856,NM_001270855	Stmn4	3.07411	3.94e-16
PH_rn_0004401	NM_001014128	Rsrc2	1.20082	2.64e-05
PH_rn_0004419	NM_199392	Tox2	2.24263	6.77e-05
PH_rn_0004488	NM_138881	Rsad2	6.37168	0
PH_rn_0004496	NM_001007641	Rnd3	1.90552	1.93e-10
PH_rn_0004498	NM_001001507	Oit3	2.00463	5.01e-14
PH_rn_0004512	NM_053633	Egr2	1.05203	1.43e-10
PH_rn_0004619	NM_001077640	Gadd45g	2.34323	2.5e-16
PH_rn_0004636	NM_001012061	Cnksr3	1.46894	6.86e-18
PH_rn_0004680	NM_133624	Gbp2	2.05359	9.49e-16
PH_rn_0004701	NM_001004263	Itgb6	1.6513	1.63e-06
PH_rn_0004753	NM_001047853	Arrdc4	1.09135	0.0338263
PH_rn_0004754	NM_031327	Cyr61	2.32202	1.49e-20
PH_rn_0004763	NM_024489	Zbtb10	2.00522	3.06e-12
PH_rn_0004777	NM_013175	Scg5	1.40638	0.000224425
PH_rn_0004839	NM_139110	Gpr116	1.66195	0.0422284
PH_rn_0004919	NM_022602	Pim3	1.3706	1.2e-07
PH_rn_0004920	NM_031716	Wisp1	1.79888	2.37e-16
PH_rn_0004952	NM_019350	Syt5	1.0644	0.0294052
PH_rn_0004953	NM_134462	Atp2c2	1.32748	0.0100313
PH_rn_0004971	NM_017362	Chrm5	1.92855	0.0179749
PH_rn_0004993	NM_001009716	Asphd2	1.14763	5.94e-07
PH_rn_0005037	NM_053669	Sh2b2	1.25655	0.00601631
PH_rn_0005050	NM_053917	Inpp4b	1.05435	0.021472
PH_rn_0005061	NM_053953	Il1r2	1.15758	8.67e-07
PH_rn_0005115	NM_001014104	Metrnl	1.51135	1.3e-27
PH_rn_0005180	NM_013092	Cma1	1.6249	0.00805142
PH_rn_0005215	NM_053440	Stmn2	1.46045	0.000511332
PH_rn_0005227	NM_139089	Cxcl10	2.5535	4.01e-39
PH_rn_0005228	NM_013121	Cd28	1.03435	0.00226902
PH_rn_0005256	XM_006234427,XM_006224629	Ttn	4.61711	0.000246416
PH_rn_0005285	NM_001047858	Srxn1	1.68464	1.63e-21
PH_rn_0005509	NM_001000543	Olr87	1.20305	0.00828501
PH_rn_0005518	NM_053363	Clcn3	1.05611	4.16e-09
PH_rn_0005533	NM_001191817	Hhip	1.39765	0.00332867
PH_rn_0005626	NM_001106700	Isg15	2.45553	5.42e-11
PH_rn_0005702	NM_001000395	Olr429	1.32146	0.000530025
PH_rn_0005712	NM_001000900	Olr830	1.15078	0.0479146
PH_rn_0005760	XM_006231012,XM_006223712	RGD1566289	1.02949	0.00961698
PH_rn_0005904	XM_006252467,XM_006222076	Sox21	2.41678	1.14e-06
PH_rn_0006041	NM_001014152	Phkb	1.38834	0.0455958
PH_rn_0006131	NM_012912	Atf3	2.91778	1e-25
PH_rn_0006196	NM_017325	Runx1	1.38067	1.08e-07
PH_rn_0006367	NM_017198	Pak1	1.01188	3.18e-05
PH_rn_0006421	NM_001008321	Gadd45b	2.70028	9.19e-31
PH_rn_0006425	NM_001000969	Olr410	2.84133	3.12e-07
PH_rn_0006450	NM_001107684	Rapgef2	1.28695	1.4e-12
PH_rn_0006456	NM_133423	Ythdc1	1.11522	1.21e-11
PH_rn_0006486	NM_017026,NM_001025294,NM_001025293,NM_001025292,NM_001025291	Mbp	1.13124	2.37e-09
PH_rn_0006492	NM_012765	Htr2c	1.33074	0.000301205
PH_rn_0006508	NM_001108710	Coch	1.38725	0.0230188
PH_rn_0006524	NM_001109422	Bcl3	1.36356	1.18e-13
PH_rn_0006600	NM_053769	Dusp1	2.52378	5.99e-16
PH_rn_0006657	NM_001000672	Olr535	1.36492	0.000490052
PH_rn_0006725	NM_145673	Mafk	2.06611	2.3e-23
PH_rn_0006756	NM_001109080	Lefty1	1.55967	2.68e-06
PH_rn_0006808	NM_031334	Cdh1	1.25341	0.0233664
PH_rn_0006845	NM_001130573	Maff	1.13047	1.58e-07
PH_rn_0006853	NM_001109271	Ldlrap1	1.93619	0.000145803
PH_rn_0006884	NM_001134702	Meis1	1.90308	2.61e-09
PH_rn_0006935	NM_001107721	Abca4	2.40102	0.000815172
PH_rn_0006985	NM_001107226	Sh3tc1	1.00803	0.00218829
PH_rn_0007001	NM_001013222	Rnd1	2.63235	8.84e-09
PH_rn_0007123	NM_001017497	Smr3a	1.63819	9.43e-05
PH_rn_0007140	NM_001107503	Cd22	1.51187	0.0112399
PH_rn_0007147	NM_001108203	Tjap1	1.61661	0.00178287
PH_rn_0007153	NM_001107310	Spock3	NA	NA
PH_rn_0007193	NM_001108099	Mdm2	1.37143	7.73e-07
PH_rn_0007212	NM_001009681	Oasl	6.10782	0
PH_rn_0007279	NM_001109457	Eppin	1.69066	0.000152193
PH_rn_0007281	NM_001134534	Btbd17	2.54259	2.81e-07
PH_rn_0007362	NM_001107846	Steap2	1.80117	0.0042861
PH_rn_0007474	NM_001108030	Daam1	1.43269	1.32e-08
PH_rn_0007566	NM_023987	Birc3	1.62847	1.11e-08
PH_rn_0007571	NM_001025692	Sdcbp2	1.70655	1e-09
PH_rn_0007595	NM_001106662	Frmd3	2.3408	5.56e-11
PH_rn_0007603	NM_199268	Pde8b	1.0337	0.0107104
PH_rn_0007632	NM_001014224	Tekt5	3.43101	0.002915
PH_rn_0007647	NM_001130555	Mei1	1.33376	0.0028541
PH_rn_0007651	NM_001108206	Tcte1	1.66953	0.0080844
PH_rn_0007666	NM_001134884	Scube1	1.18035	0.00233704
PH_rn_0007684	NM_001108846	Gsc2	1.62853	0.00168986
PH_rn_0007829	NM_001108786	Csrnp1	1.97871	4.49e-31
PH_rn_0007913	NM_182952	Cxcl11	4.9653	0
PH_rn_0007959	NM_001244781,NM_001244780,NM_001244779,NM_001037358	Lmo2	2.26714	0.00662323
PH_rn_0008034	NM_001106392	Hs3st5	1.43605	1.8407e-05
PH_rn_0008035	NM_001012034	Art3	1.17034	0.0049027
PH_rn_0008112	NM_001109199	Ifih1	1.20737	0.00189089
PH_rn_0008193	NM_053523	Herpud1	1.12071	1.32e-05
PH_rn_0008233	NM_001106937	Tbx22	1.36343	0.0006865
PH_rn_0008301	NM_001015012	Rab30	2.26487	1.05e-31
PH_rn_0008441	NM_001008762	Slc9a10	1.55253	0.0309493
PH_rn_0008457	NM_001173437	Chac1	1.34476	0.000104794
PH_rn_0008510	NM_001108902	Rab32	1.22763	1.39e-05
PH_rn_0008522	NM_001107762	Nusap1	1.13464	0.00105088
PH_rn_0008553	NM_001108825	Itk	1.70056	0.0427628
PH_rn_0008575	NM_001108510	Dusp8	1.26049	2.66e-05
PH_rn_0008602	NM_001135762	Hpse2	1.2149	0.0087345
PH_rn_0008662	NM_001108668	Akna	1.26912	3.13e-07
PH_rn_0008684	NM_001108987	Diras1	1.54791	0.0134499
PH_rn_0008700	NM_001108357	Mob1b	1.6803	0.00547531
PH_rn_0008858	NM_001108329	Lnx2	1.32977	0.000700018
PH_rn_0008870	NM_001109312	Vwc2	1.29899	0.0317666
PH_rn_0008893	NM_001025141	Ccnb1ip1	1.0293	0.0366544
PH_rn_0008909	NM_001108080	Spic	1.12536	0.0353416
PH_rn_0008996	NM_001109407	Dqx1	1.15089	0.00112239
PH_rn_0009067	NM_001025749	Grap	1.48097	0.00435741
PH_rn_0009134	NM_031717	Amotl2	2.09877	1.32e-22
PH_rn_0009145	NM_001106550	Nkain4	1.17933	0.0361519
PH_rn_0009205	NM_001130498	Smc1b	1.27518	0.00476137
PH_rn_0009233	NM_001106882	Unc5cl	2.90747	7.55e-07
PH_rn_0009260	NM_138504	Osgin1	2.54498	3.93e-19
PH_rn_0009289	NM_133416	Bcl2a1	1.19779	0.000329122
PH_rn_0009319	NM_001127522	Armc7	1.06454	6.4e-08
PH_rn_0009326	NM_001105851	Otop2	1.17732	0.000146581
PH_rn_0009327	NM_001105849	Cep112	1.01096	0.00110598
PH_rn_0009357	NM_001106305	Rnf152	2.29887	0.00688234
PH_rn_0009363	NM_001011937	Doc2g	1.03321	0.00267641
PH_rn_0009383	NM_053403	Grb7	1.18924	3.65e-06
PH_rn_0009426	NM_001013434	Rras2	1.18684	1.06e-11
PH_rn_0009500	NM_001012129	Satb1	1.04136	0.0476503
PH_rn_0009532	NM_001024324	Fam71f1	1.73428	1.9e-17
PH_rn_0009645	NM_001109186	RGD1564171	1.03319	0.000851359
PH_rn_0009649	NM_001108116	Hoxc5	1.11819	0.0132547
PH_rn_0009677	NM_001109022	Inmt	1.55972	0.00746191
PH_rn_0009698	NM_001108664	Msantd3	1.16459	2.88e-11
PH_rn_0009758	NM_001107148	Hps4	1.28057	4.75e-16
PH_rn_0009835	NM_001111127	Hist3h2ba	1.00729	0.0294689
PH_rn_0009859	NM_001127574	Slc25a33	1.06415	2.62e-06
PH_rn_0009904	NM_001109109	Lpar2	1.27113	0.000318923
PH_rn_0009912	NM_001134593	RGD1566380	1.2039	2.47e-10
PH_rn_0009975	NM_001108141	Dscaml1	1.56588	0.0226664
PH_rn_0010010	NM_001106035	RGD1564324	1.79224	0.00868548
PH_rn_0010158	NM_001113788	RGD1562024	1.17509	0.00280181
PH_rn_0010188	NM_001107461	Tcp10b	2.4174	8.39e-05
PH_rn_0010237	NM_001106954	RGD1561661	1.00491	0.0409111
PH_rn_0010238	NM_001106759	Exoc3l4	1.20756	3.28e-06
PH_rn_0010305	NM_001108763	Ppcdc	1.34179	0.0148876
PH_rn_0010431	NM_053021	Clu	1.43471	0.000160988
PH_rn_0010491	NM_001134580	Lypd6b	1.5763	4.66e-05
PH_rn_0010615	NM_001107188	Rasal2	1.02148	0.000427026
PH_rn_0010650	NM_001108027	Klhdc1	1.81361	0.0221816
PH_rn_0010669	NM_001012357	Ccl9	2.49027	0.00470768
PH_rn_0010670	NM_012594	Lalba	2.32807	3.82e-06
PH_rn_0010693	NM_001008510	Isg20	2.36767	1.17e-16
PH_rn_0010706	NM_001107514	Heca	1.69272	0.00372892
PH_rn_0010783	NM_001105807	Mnt	1.04618	2.18e-09
PH_rn_0010824	NM_001108977	Epha2	1.4243	4.35e-12
PH_rn_0010946	NM_013112	Apoa2	1.13506	0.031715
PH_rn_0011018	NM_001109203	Prrg4	1.27949	2.92e-06
PH_rn_0011059	NM_001107815	Traf2	1.43806	6.65e-07
PH_rn_0011140	NM_001108871	Kctd9	1.01047	0.000127199
PH_rn_0011151	NM_021846	Mcl1	1.13026	3.65e-07
PH_rn_0011157	NM_001107755	Pamr1	1.12695	0.0346255
PH_rn_0011280	NM_012490	Acr	1.00085	0.00111129
PH_rn_0011346	NM_024360	Hes1	1.12051	0.000874213
PH_rn_0011366	NM_001168633	Irs2	1.60766	7.27e-23
PH_rn_0011403	NM_001037651	Prtg	1.65307	0.0310739
PH_rn_0011420	NM_031534	Wt1	1.68921	0.000939234
PH_rn_0011455	NM_012967	Icam1	1.6927	3.3e-18
PH_rn_0011528	NM_031565	Ces1e	1.15719	7.04e-06
PH_rn_0011530	NM_001008965	Vom1r106	1.04391	0.028792
PH_rn_0011540	NM_031545	Nppb	1.11433	0.000163582
PH_rn_0011551	NM_013149	Ahr	1.488	8.4e-07
PH_rn_0011553	NM_022180,NM_001270933,NM_001270931	Hnf4a	3.38325	3.64e-11
PH_rn_0011569	NM_181476	Niacr1	1.00196	0.0114693
PH_rn_0011624	NM_013196	Ppara	1.76928	0.00397588
PH_rn_0011662	NM_012589	Il6	3.35579	7e-29
PH_rn_0011684	NM_022937	Doc2a	1.51859	0.037825
PH_rn_0011699	NM_001190375	Ces1a	1.24136	1.89e-05
PH_rn_0011709	NM_012675	Tnf	1.97552	5.85e-13
PH_rn_0011739	NM_001007754	Rassf1	1.44017	1.02e-12
PH_rn_0011753	NM_012609	Nf1	1.01911	0.000106147
PH_rn_0011802	NM_022197	Fos	1.3517	3.73e-06
PH_rn_0011814	NM_022222	Prlh	1.95909	3.23e-05
PH_rn_0011868	NM_138828,NM_001270684,NM_001270683,NM_001270682,NM_001270681	Apoe	1.03343	0.00206218
PH_rn_0011892	NM_012603	Myc	1.74107	5.94e-17
PH_rn_0011903	NM_012715	Adm	1.82792	1.61e-17
PH_rn_0012000	NM_001003958,NM_001003957	Dnmt3a	1.27804	7.85e-08
PH_rn_0012013	NM_031116	Ccl5	1.76898	7.02e-06
PH_rn_0012080	NM_031642	Klf6	1.36601	7.59e-13
PH_rn_0012086	NM_012758	Syk	1.0599	0.0382421
PH_rn_0012096	NM_001108676	Trit1	1.44173	5.42e-05
PH_rn_0012129	NM_012753	Cyp17a1	1.65658	0.000142299
PH_rn_0012153	NM_001012741	Lipg	1.45175	0.00320696
PH_rn_0012221	NM_030845	Cxcl1	1.20232	3.36e-15
PH_rn_0012226	NM_001010965	Mok	1.16062	6.23e-09
PH_rn_0012237	NM_053293	Gstt1	1.09768	0.00175658
PH_rn_0012244	NM_057121	Slc15a1	1.89579	0.00117411
PH_rn_0012306	NM_031764	Ddr2	1.02499	0.00093581
PH_rn_0012333	NM_012580	Hmox1	1.99824	2.78e-13
PH_rn_0012368	NM_024134,NM_001109986	Ddit3	1.76308	2.97e-12
PH_rn_0012429	NM_001015011	Il17f	1.2316	0.000121694
PH_rn_0012435	NM_001013062	Thbs1	1.34196	4.7e-06
PH_rn_0012460	NM_001014100	Neurl3	2.49429	1.69e-31
PH_rn_0012487	NM_031821	Plk2	2.35759	6e-16
PH_rn_0012505	NM_001135778	Prodh	1.29063	0.00696386
PH_rn_0012571	NM_001106616	Csgalnact2	1.28102	6.72e-06
PH_rn_0012599	NM_001106627	Casc1	1.08522	0.0398193
PH_rn_0012600	NM_001108101	Irak3	2.12876	4.39e-21
PH_rn_0012616	NM_001098788	Dhx58	2.08534	8.62e-11
PH_rn_0012627	NM_001145828	Tlr5	1.43947	0.0264257
PH_rn_0012661	NM_001107378	Zfp608	1.55497	3.06e-13
PH_rn_0012697	NM_001099657	Vom2r34	1.92003	0.000973519
PH_rn_0012736	NM_001107907	Fam46b	1.1253	1.54e-07
PH_rn_0012758	NM_001108190	Rtp3	1.97355	2.02e-10
PH_rn_0012780	NM_001123469	Hist2h4	2.35403	1.25e-05
PH_rn_0012829	NM_001127635	Zfp9	1.13176	0.0266953
PH_rn_0012867	NM_181364	Trhr2	1.22511	0.00478743
PH_rn_0012894	NM_001134601	RGD1565533	1.09527	0.0227612
PH_rn_0012944	NM_001163214	LOC100302465	1.31967	0.00044047
PH_rn_0012948	NM_001106875	Acer1	1.61536	0.000733619
PH_rn_0012950	NM_001025137	Ier5	1.08191	6.37e-17
PH_rn_0013048	NM_001107004	Zfp39	1.37206	9.65e-08
PH_rn_0013072	NM_001107403	Zfp521	1.0561	0.000497441
PH_rn_0013084	NM_001107712	Cttnbp2nl	1.08502	9e-09
PH_rn_0013090	NM_001014079	Zc2hc1c	1.0217	1.51e-05
PH_rn_0013120	NM_001100582	Ppfibp2	1.12608	3.68e-05
PH_rn_0013186	NM_001109262	RGD1559493	1.45285	1.69e-21
PH_rn_0013189	NM_001008724	Fga	1.44163	0.027943
PH_rn_0013241	NM_001130581	RGD1305939	1.04059	0.00149226
PH_rn_0013252	NM_001108569	Gbp5	2.83067	4.84e-31
PH_rn_0013262	NM_001100477	Ces2e	1.23147	0.0478208
PH_rn_0013279	NM_001107282	Irg1	1.20658	0.0114389
PH_rn_0013304	NM_001135901	RGD1561517	1.09311	0.0470866
PH_rn_0013316	NM_212507	Ltb	2.62541	2.71e-06
PH_rn_0013321	NM_001106126	Enkur	1.41376	0.000172261
PH_rn_0013322	NM_001099519	Vom2r77	1.20339	0.00297345
PH_rn_0013378	NM_001170324	Ceacam20	1.71746	0.00638619
PH_rn_0013513	NM_020076	Haao	1.57867	7.8e-06
PH_rn_0013709	NM_001032397	Tcf21	1.03619	0.00374632
PH_rn_0013728	NM_001107673	Slc7a11	1.02664	1.81e-05
PH_rn_0013731	NM_138526	Ccrn4l	1.20457	5.21e-06
PH_rn_0013735	NM_017353	Slc7a5	1.01078	0.000417056
PH_rn_0013789	NM_145765	Tnfsf15	1.24441	4.38e-05
PH_rn_0013796	NM_019235	Ggt5	1.64029	9.25e-16
PH_rn_0013812	NM_001085475	Ddi1	1.32854	0.0083114
PH_rn_0013834	NM_017119	Gzmk	1.40711	0.000881348
PH_rn_0013868	NM_138855	Spdya	1.03821	0.0289073
PH_rn_0013964	NM_212536	Msh5	1.11064	0.0239543
PH_rn_0013977	NM_053400	Tle3	1.06737	1.63e-06
PH_rn_0013993	NM_001014843	Faim3	1.30551	0.0353966
PH_rn_0014068	NM_032081	Pnliprp1	2.52371	6.19e-05
PH_rn_0014089	NM_001012346	Npepo	1.04667	5.63e-07
PH_rn_0014150	NM_053858	Ccl4	3.59632	8.86e-12
PH_rn_0014250	NM_053600	Fez2	1.29108	1.2e-06
PH_rn_0014296	NM_172319	Has3	2.02485	7.27e-05
PH_rn_0014311	NM_001008559	Hapln3	1.28159	4.21e-11
PH_rn_0014335	NM_012823	Anxa3	1.29396	0.043752
PH_rn_0014433	NM_173096,NM_001271062,NM_001271061,NM_001271060,NM_001271059,NM_001271058	Mx1	1.43526	1.46e-16
PH_rn_0014484	NM_012555	Ets1	1.04192	1.46e-08
PH_rn_0014491	NM_001111064	Mbnl2	1.14327	2.66e-06
PH_rn_0014511	NM_017074	Cth	1.34955	0.0115973
PH_rn_0014513	NM_019127	Ifnb1	1.78588	0.00036298
PH_rn_0014581	NM_053647	Cxcl2	1.87506	9.8e-24
PH_rn_0014603	NM_134455	Cx3cl1	2.4333	1.89e-14
PH_rn_0014633	NM_001044279	Liph	1.63523	1.15e-05
PH_rn_0014641	NM_001039722	Slc6a19	1.74282	0.00462259
PH_rn_0014651	NM_022284	Guca2b	1.29273	0.00556138
PH_rn_0014797	NM_133285	Hist1h1d	1.00564	0.0153431
PH_rn_0014815	NM_012649	Sdc4	1.6256	8.76e-13
PH_rn_0014831	NM_001100585	Rce1	1.4534	0.002279
PH_rn_0014863	NM_054010	Neu3	1.4913	0.0120599
PH_rn_0014891	NM_017295	Gabra5	2.61702	3.51e-05
PH_rn_0014893	NM_145677	Slc25a25	1.32158	9.57e-05
PH_rn_0014926	NM_019242	Ifrd1	1.69742	7.02e-14
PH_rn_0014934	NM_133543	Rdh7	1.37046	0.000605767
PH_rn_0014945	NM_022951	Ppp1r10	1.17942	2.05e-14
PH_rn_0014971	NM_133290	Zfp36	1.3642	0.00159816
PH_rn_0014980	NM_001012029	Mnda	3.70449	4.95e-19
PH_rn_0015009	NM_001031637	Abca17	1.08561	0.0449374
PH_rn_0015046	NM_017123	Areg	1.36945	1.42e-09
PH_rn_0015060	NM_053503	Ajuba	1.34046	2.81e-08
PH_rn_0015080	NM_022242	Fam129a	1.15749	0.00047908
PH_rn_0015082	NM_012627,NM_001271158,NM_001076553	Pkib	1.42626	0.000230176
PH_rn_0015114	NM_053662	Ccnl1	1.15259	7.82e-06
PH_rn_0015143	NM_022633	Galp	1.05875	1.17e-07
PH_rn_0015187	NM_199101	Plekha4	1.23608	1.51e-06
PH_rn_0015268	NM_012591	Irf1	1.26427	2.62e-05
PH_rn_0015384	NM_001108017	Cmpk2	2.02359	1.42e-28
PH_rn_0015469	NM_133546	Ppp1r15a	1.77683	2.11e-06
PH_rn_0015509	NM_001034080	Pyy	2.07409	0.00716477
PH_rn_0015572	NM_053487	Pex11a	1.08865	0.000251333
PH_rn_0015581	NM_001107869	Dysf	1.04026	0.0238112
PH_rn_0015658	NM_001100485	Myh8	1.09851	0.023532
PH_rn_0015669	NM_031802	Gabbr2	1.87702	1.2e-07
PH_rn_0015680	NM_145775,NM_001113422	Nr1d1	1.1166	5.05e-06
PH_rn_0015770	NM_001191922	Shisa6	1.87289	0.00114848
PH_rn_0015792	NM_017127	Chka	2.06502	1.01e-16
PH_rn_0015834	NM_001003404	Il22ra2	2.03219	0.00267763
PH_rn_0015864	NM_138876	Ampd1	1.17654	0.032606
PH_rn_0016007	NM_053394	Klf5	1.21776	3.62e-10
PH_rn_0016026	NM_023981	Csf1	2.3555	2.44e-21
PH_rn_0016113	NM_001271240	Traf1	1.7935	2.6e-06
PH_rn_0016233	XM_003751694,XM_001071565	LOC684681	1.32764	1.348e-06
PH_rn_0016263	XM_002725890,XM_001068366	Mcidas	2.11394	0.0416254
PH_rn_0016536	XM_006231789,XM_006223980	Cmya5	1.05741	0.00147266
PH_rn_0016558	XM_006236364,XM_001070431	Wee2	1.10132	0.000182711
PH_rn_0016600	NM_001191745	Cdh26	1.1146	0.0255494
PH_rn_0016617	XM_002728785,XM_001072321	Nlrp14	2.66662	0.0243334
PH_rn_0016625	NM_001271333	Prelid2	1.74869	0.0281006
PH_rn_0016652	XM_006231730,XM_006223954	RGD1562101	NA	NA
PH_rn_0016664	NM_001271493	LOC100365773	1.15973	0.0239375
PH_rn_0016682	XM_003748936,XM_001069414	LOC684208	1.47674	0.000143305
PH_rn_0016723	XM_006223446,XM_001075550,XM_001073612	LOC499229	NA	NA
PH_rn_0016748	NM_001191973	Ccdc129	1.07184	0.0332186
PH_rn_0016800	XM_006222836,XM_006222835,XM_003748656,XM_001060914	Tnfaip3	1.8485	1.2e-08
PH_rn_0016885	XM_001054841	RGD1564177	1.06723	0.00602552
PH_rn_0016887	XM_003750652,XM_001065627	Ptcra	1.18709	0.00060374
PH_rn_0016899	XM_003754233,XM_002729747	Tmem251	1.10991	9.42e-06
PH_rn_0016903	XM_006247982,XM_006247981,XM_006247980,XM_006221052,XM_006221051,XM_006221050	Vgll3	1.3612	1.41e-05
PH_rn_0016913	XM_006247021,XM_006247020,XM_006247019,XM_006247018,XM_006220754,XM_006220753,XM_006220752,XM_006220751	RGD1559875	2.36306	3.33e-09
PH_rn_0017021	XM_003749928,XM_002726511	Fam166b	1.10779	0.0218058
PH_rn_0017063	NM_001191983	Otud3	1.44327	1.14e-17
PH_rn_0017092	NM_001191865	Ripk2	1.13769	1.04e-10
PH_rn_0017114	XM_006240653,XM_006225886,XM_003750237,XM_001072867	Adssl1	1.8382	1.22e-16
PH_rn_0017116	NM_001191584	Myom1	2.12129	0.0041906
PH_rn_0017256	NM_001191996	Pdzd3	1.46064	8.76e-05
PH_rn_0017739	XM_574753,XM_006256487,XM_006256486,XM_006223910,XM_006223908,XM_006223906,XM_006223905	Tbata	1.44884	0.000304232
PH_rn_0017863	XM_006249216,XM_006221414	Sap25	1.39931	9.38e-05
PH_rn_0017957	XM_002728684,XM_002725524	RGD1564651	1.26148	0.0205982
PH_rn_0017980	XM_006228521,XM_006223139	Tmem145	1.61429	0.00636102
PH_rn_0017990	XM_222147,XM_001073476	Glt1d1	2.58725	1.86e-05
PH_rn_0017993	XM_003752989,XM_003751704,XM_002728490,XM_002725273	Epc1	1.12114	1.25e-06
PH_rn_0018002	XM_006228918,XM_006223213,XM_002725610,XM_001073318	LOC690114	1.04803	0.00500694
PH_rn_0018025	XM_225384,XM_001061682	Hist1h2bf	1.35786	3.69e-06
PH_rn_0018062	XM_218953,XM_006229819,XM_006229818,XM_002725697	Klhl35	1.42413	1.75e-05
PH_rn_0018297	XM_344166,XM_001074323	Tnfsf18	2.74858	8.11e-05
PH_rn_0018553	NM_001127689	Il1rl1	1.51906	6.5e-07
PH_rn_0018576	NM_057138	Cflar	1.24903	1.58e-05
PH_rn_0018635	NM_173294	Cyp2b3	2.23299	0.00584672
PH_rn_0018984	XM_006236622,XM_003753910,XM_001072576	Il23r	2.84753	4.37e-16
PH_rn_0019043	XM_003753012,XM_001057551	Tmem236	1.29784	0.0492173
PH_rn_0019095	XM_222678,XM_006249934,XM_006249933,XM_006249932,XM_006221490,XM_006221489,XM_006221488,XM_003752644,XM_003752643,XM_003751245,XM_003751244,XM_001066914	Dennd1b	2.96583	7.31e-07
PH_rn_0020020	NM_001277157	Crebrf	1.12464	5.56e-05
PH_rn_0020078	NM_001177689	Clec2e	1.21158	0.00646419
PH_rn_0020086	NM_001109012	Rp2	1.47234	2.65e-06
PH_rn_0020194	XM_006238580,XM_006225455,XM_006225454,XM_006225453	Calr4	1.31133	0.00668802
PH_rn_0020456	XM_006256336,XM_006256335,XM_006256332,XM_006223864,XM_006223863,XM_006223860	RGD1564162	1.17849	0.0208666
PH_rn_0020490	NM_001007677	Lyl1	1.12905	0.00597876
PH_rn_0021126	XM_006257595	Mcf2	2.50288	0.0115053
PH_rn_0021155	XM_223688,XM_006251596,XM_006221869,XM_001062884	Rel	1.7324	7e-09
PH_rn_0021276	XM_006256399,XM_006223887,XM_003753476,XM_002728958	Trappc3l	1.00163	0.0123835
PH_rn_0021814	NM_001134983	Tgif2	1.14753	1.33e-05
PH_rn_0021824	XM_006248712,XM_006248711,XM_006221222,XM_006221221,XM_003752532,XM_001059247	Tmem191c	1.04065	0.0458654
PH_rn_0022662	XM_003753679,XM_003749407	LOC310902	1.98287	0.00626311
PH_rn_0022684	NM_001142962,NM_001024299	Zfp458	1.57208	3.25e-05
PH_rn_0022748	NM_001172120	Tlr1	1.24487	0.0383969
PH_rn_0022770	NM_019232,NM_001193569,NM_001193568	Sgk1	1.22194	8.11e-06
PH_rn_0022833	XM_003753270,XM_001073960	LOC690284	1.28347	0.000791207
PH_rn_0023219	NM_001193275	LOC100360933	1.40884	0.000650445
PH_rn_0024359	NM_001000000	Olr1389	1.36987	0.020817
PH_rn_0024363	NM_001000007|NM_001000006	Olr1422|Olr1423	1.30314	0.000573391
PH_rn_0024395	NM_001000116|XM_003748916	Olr13|LOC100909966	1.00192	3.12e-05
PH_rn_0024399	NM_001000126	Olr41	1.07166	0.0253936
PH_rn_0024454	NM_001000275|XM_006223807,XM_003751905	Olr1688|LOC100910382	1.09452	0.00779309
PH_rn_0024456	NM_001000281	Olr439	1.16045	0.0246977
PH_rn_0024466	NM_001000310|XM_003753747,XM_003749508	Olr495|LOC100909940	1.02003	0.0384881
PH_rn_0024476	NM_001000333|XM_006234492,XM_006224509	Olr602|LOC102555599	2.49388	4.18e-05
PH_rn_0024484	NM_001000350	Olr672	1.76807	0.00766357
PH_rn_0024526	NM_001000446	Olr1234	1.19814	5.58e-05
PH_rn_0024530	NM_001000450|XM_003749662	Olr1242|LOC100912127	1.07855	0.00185475
PH_rn_0024599	NM_001000602|NM_001000580	Olr788|Olr791	1.24927	0.0132272
PH_rn_0024628	NM_001000668	Olr559	1.03814	0.03972
PH_rn_0024703	NM_001000793|NM_001000470	Olr1316|Olr1319	1.27224	0.00964358
PH_rn_0024748	NM_001000884	Olr1117	1.09456	0.000672013
PH_rn_0024754	NM_001000897	Olr837	1.19942	0.00023233
PH_rn_0024757	NM_001000908|NM_001000044	Olr1565|Olr1566	1.02445	0.0345898
PH_rn_0024771	NM_001000931|XM_003749501	Olr499|LOC100912540	1.49157	0.0136562
PH_rn_0024772	NM_001000932|XM_003749506	Olr491|LOC100909831	1.66391	0.00410594
PH_rn_0024777	NM_001000938|NM_001001382	Olr995|Olr886	1.47283	8.44e-06
PH_rn_0024818	NM_001001009|XM_003751033	Olr1560|LOC100909884	1.27435	0.0296973
PH_rn_0024907	NM_001001371|NM_001001366	Olr1002|Olr1029	2.25758	0.000227057
PH_rn_0024942	NM_001005880	Clec4a2	2.32402	9.84e-05
PH_rn_0024945	NM_001006599|XM_006255881,XM_006223810	Olr1738|Olr1729	1.25806	0.0332273
PH_rn_0025005	NM_001008957	Vom1r108	1.29761	0.00964676
PH_rn_0025018	NM_001009517|NM_001009516	Vom1r3|Vom1r4	1.44598	0.000536825
PH_rn_0025053	NM_001013889|NM_133295	LOC291863|Ces1d	1.47023	5.84e-07
PH_rn_0025066	NM_001014163|XM_003749007	Cend1|LOC100911402	1.38053	0.00279034
PH_rn_0025146	NM_001079898	RatNP-3b	1.05258	0.00248169
PH_rn_0025164	NM_001099486|NM_001099517|XM_006227177	Vom2r73|Vom2r72|LOC100912889	1.38158	0.0363186
PH_rn_0025215	NM_001106350|XM_003749089	Dkk1|LOC100912050	1.06611	7.62e-05
PH_rn_0025286	NM_001109140|XM_006244579,XM_003750648	Dmrtc2|LOC100910371	1.10249	0.0490103
PH_rn_0025322	NM_001115043|XM_003751622	LOC684871|LOC100910163	1.44415	0.00373481
PH_rn_0025480	NM_001287624	Ac1576	3.99032	8.39e-24
PH_rn_0025481	NM_001289820|XM_003748828	Ovol3|LOC100912425	1.30202	8.76e-05
PH_rn_0025665	NM_053562|XM_006234973	Rpe65|Anapc1	1.00142	0.0132887
PH_rn_0025704	NM_138530|XM_003753463,XM_002728946	Pbld1|Pbld2	1.16209	8.64e-06
PH_rn_0025705	NM_138826|XM_006256912,XM_006227382	Mt1a|LOC100362769	1.1587	0.000169019
PH_rn_0025754	NM_207604|XM_006227342|NR_045198	Tlr6|LOC102548478|Hmox2-ps1	1.24896	0.0125395
PH_rn_0025771	NR_002316|XM_006256039	CB741658|LOC102555422	1.40273	0.00614712
PH_rn_0025854	XM_002726230	LOC100365887	1.16027	0.049079
PH_rn_0025860	XM_002726591,XM_001072020	Skint8	1.42438	0.0141382
PH_rn_0025878	XM_002727339	LOC689141	1.31224	0.0182488
PH_rn_0025900	XM_002728759,XM_001080538|XM_006229178	Klk15|LOC102553035	3.11223	0.000210486
PH_rn_0025926	XM_003748939,XM_002725675	Trim68	1.34305	6.51e-08
PH_rn_0025941	XM_003749425	LOC100909939	1.19118	0.0232312
PH_rn_0026021	XM_003751660|XM_006253772,XM_006253771,XM_006222363	Stmnd1|LOC102554838	1.03707	0.0070862
PH_rn_0026093	XM_003753049,XM_003751786	LOC100910150	1.39033	0.00689291
PH_rn_0026132	XM_003753596,XM_003749294	Tiparp	1.69027	8.78e-10
PH_rn_0026140	XM_003753688,XM_001061529	LOC681385	1.57546	0.000790347
PH_rn_0026143	XM_003753712,XM_002729383	LOC100361052	2.03761	6.87e-10
PH_rn_0026251	XM_006220733,XM_003750867|XM_003753996,XM_003749882	Nufip2|RGD1564405	1.04955	1.046e-06
PH_rn_0026261	XM_006221014	LOC689764	1.1407	0.0206854
PH_rn_0026276	XM_006221423,XM_003751194	Rbm19	1.18526	0.0159742
PH_rn_0026279	XM_006221548,XM_003751254	Rgsl1	1.19577	0.0495526
PH_rn_0026293	XM_006222006	LOC100913077	2.38144	0.000325377
PH_rn_0026430	XM_006225514,XM_002729517	LOC100362122	1.27371	0.034725
PH_rn_0026441	XM_006225814	LOC102557030	1.20348	4.19e-05
PH_rn_0026455	XM_006226260,XM_006226259,XM_006226258,XM_006226257|XM_006257401	RGD1561408|LOC102549491	1.01425	0.0207849
PH_rn_0026466	XM_006226654	LOC102556877	1.33917	0.0304457
PH_rn_0026508	XM_006227197	LOC102548270	1.25063	0.0324894
PH_rn_0026544	XM_006227649|NR_046239	LOC102553290|Rn45s	1.3408	0.0124261
PH_rn_0026605	XM_006228155,XM_006223013	LOC102550140	1.10923	4e-09
PH_rn_0026620	XM_006228345,XM_006228344,XM_006228343,NM_001106226	Gltscr1	1.30407	0.0115614
PH_rn_0026628	XM_006228503,XM_006228502,XM_006223312	Relb	1.47467	2.28e-11
PH_rn_0026650	XM_006228701|XM_006228698,XM_006228697,XM_006228696,XM_006223164,XM_006223163,XM_006223162	LOC102547413|LOC100910007	1.64799	0.0359894
PH_rn_0026667	XM_006228906,XM_006228905,NM_001013148	Plekhf1	1.61216	3.78e-12
PH_rn_0026722	XM_006229469,XM_006229468,XM_006223369,XM_006223368,XM_003753302,XM_003748891	Ap3b2	1.10287	0.00630352
PH_rn_0026745	XM_006229908,XM_006229907,XM_006229906,XM_006229905,XM_006229904,XM_006229903,XM_006223437,XM_006223436,XM_006223435,XM_006223434,XM_006223433,XM_006223432	LOC102549471	1.07421	0.00242756
PH_rn_0026788	XM_006230375,XM_006223522	LOC102554586	1.21628	0.00104667
PH_rn_0026809	XM_006230646,XM_006230645,XM_006230644,XM_006230643,XM_006230642,XM_006230641,NM_001110793	Sf1	1.48975	0.000876347
PH_rn_0026814	XM_006230712,NM_001170480,NM_001100521	Phlda2	1.03833	0.000108595
PH_rn_0026822	XM_006230914,XM_006223576	LOC102548568	1.11799	0.00804404
PH_rn_0026841	XM_006231099,XM_006231098,XM_006223641,XM_006223640	LOC100912336	1.44371	0.00657594
PH_rn_0026849	XM_006231134,XM_006223715	LOC102548667	1.01448	0.00194067
PH_rn_0026898	XM_006231681,NM_133586|XM_003749155|NM_001190369	Ces2c|LOC100910040|LOC100365112	2.12306	2e-09
PH_rn_0026939	XM_006232112,NM_001017465|NM_001011948	LOC361914|Slc7a12	1.03707	0.0416254
PH_rn_0026986	XM_006232811|XM_006232810,XM_006224186	LOC102549828|LOC102549724	1.25006	0.0169914
PH_rn_0026987	XM_006232813,XM_006232812,XM_006224190,XM_006224189	LOC102550257	1.7079	0.00148758
PH_rn_0026992	XM_006232830,XM_006224207	LOC100910737	1.28176	0.0289797
PH_rn_0027036	XM_006233393,XM_006233392,XM_006224274,XM_006224273	LOC102555814	1.26366	0.00199564
PH_rn_0027082	XM_006234148	LOC102551194	1.01113	0.00227103
PH_rn_0027158	XM_006235339,XM_006235338,XM_006235337,XM_006235336,XM_006235335,XM_006235334,XM_006235333,XM_006235332,XM_006235331,NM_001013207|XM_006235450,XM_006235449,XM_006235448,XM_006235447,XM_006235446,XM_006235445,XM_006235444,XM_006235443,XM_003749606,XM_003749605	Rbm39|LOC100910882	1.26607	6.92e-13
PH_rn_0027175	XM_006235602,NM_001008873	Slpil3	1.17712	0.0421129
PH_rn_0027207	XM_006235996,XM_006235995,NM_012623|XM_006235994,NM_133401	Abcb1b|Abcb1a	1.35838	4.76e-08
PH_rn_0027208	XM_006236021,XM_006236020,XM_006236019,XM_006236018,NM_001191861	Cdk6	1.44681	3.74e-25
PH_rn_0027293	XM_006237284	LOC102554538	1.31866	0.000521979
PH_rn_0027330	XM_006237728,XM_006237727,NM_054000	Kcnb2	1.1758	0.0162792
PH_rn_0027379	XM_006238457,XM_006225425	LOC102552143	1.50293	0.000674903
PH_rn_0027389	XM_006238586,XM_006238585,XM_006238584,NM_001134519|XM_006238582,XM_006238581,XM_003749994	Ttc39a|LOC100910316	1.1981	0.000175208
PH_rn_0027420	XM_006239118,XM_006239108,XM_006225574	LOC102548912	1.12982	0.00189921
PH_rn_0027428	XM_006239279	LOC102551628	1.37773	0.00711973
PH_rn_0027431	XM_006239295,XM_006225585	LOC102555432	1.58979	0.0397438
PH_rn_0027483	XM_006239978,XM_006239977,XM_006239976,NM_019214|XM_006242579,XM_006226342	Slc26a4|LOC102555061	1.30157	0.00215217
PH_rn_0027505	XM_006240153,XM_006240152,XM_006240151,NM_001271054	Frmd6	1.15841	9.41e-10
PH_rn_0027585	XM_006241178,XM_006226036	LOC102549060	1.00682	0.0163168
PH_rn_0027689	XM_006242767,XM_006242766,XM_006242765,XM_006242764,XM_006242763,NM_001017381|XM_006242780	Fli1|LOC100910769	1.10498	0.000506011
PH_rn_0027713	XM_006243054,XM_006226392	LOC100359479	1.24971	0.0246966
PH_rn_0027725	XM_006243244	LOC102546312	1.08364	0.0408537
PH_rn_0027750	XM_006243468,XM_006243467	LOC102554622	2.08639	1.3771e-05
PH_rn_0027754	XM_006243548	LOC102551577	1.79311	0.00320723
PH_rn_0027804	XM_006244287,XM_006226700	LOC100360476	1.15817	0.014509
PH_rn_0027823	XM_006244678,XM_006226863	LOC102556446	1.25893	0.0362889
PH_rn_0027872	XM_006245613|XR_357291	LOC102553881|LOC102553711	1.1435	3.33e-05
PH_rn_0027902	XM_006245903,XM_006245902,XM_006245901,NM_017021	Il9r	1.64205	1.13e-10
PH_rn_0027953	XM_006246831,XM_006246830,XM_006246829,XM_006246828,XM_006246827,NM_053484	Gas7	1.17934	0.00062799
PH_rn_0027965	XM_006246920,XM_006221009	LOC102550487	3.17903	0.0137558
PH_rn_0027992	XM_006247240	LOC102551823	1.58224	0.00625052
PH_rn_0027999	XM_006247353,XM_006247352,XM_006247351,XM_006247350,XM_006247349,XM_006247348,NM_001191825	Wipf2	1.57378	0.00162502
PH_rn_0028010	XM_006247482,XM_006220857	LOC102547755	1.05463	0.011243
PH_rn_0028074	XM_006248151,XM_006248150,NM_134350	Mx2	2.09023	5.2e-31
PH_rn_0028095	XM_006248328,XM_006248327,NM_001100653	Sidt1	1.09001	0.0411712
PH_rn_0028118	XM_006248574,XM_006248574,XM_006248574,XM_006248574,XM_006221185,XM_006221185,XM_006221185,XM_006221185	LOC102549298	1.64129	0.000758324
PH_rn_0028126	XM_006248725,XM_006221223	LOC102546862	3.98816	0.025026
PH_rn_0028156	XM_006249004,XM_006249003,NM_012826	Azgp1	1.2258	0.00240375
PH_rn_0028227	XM_006249979,XM_006249978,NM_001100640	Lamc2	2.60543	1.37e-19
PH_rn_0028329	XM_006251080,XM_006221791,XM_006221790	Cpeb2	1.55831	6.96e-13
PH_rn_0028443	XM_006252527	LOC102549344	1.51405	0.0108732
PH_rn_0028475	XM_006252968,XM_006222171	LOC102556472	1.53846	0.0128874
PH_rn_0028501	XM_006253289,XM_006222261	LOC100911312	1.52989	0.000439967
PH_rn_0028522	XM_006253524,NM_001002813	Ctsql2	2.05394	0.0472552
PH_rn_0028537	XM_006253697	Cenpp	1.23921	0.00590074
PH_rn_0028546	XM_006253782,XM_006222367	LOC102549059	1.41226	0.0290095
PH_rn_0028561	XM_006253946,NM_153622	Slc17a3	1.32335	1.028e-06
PH_rn_0028586	XM_006254264,XM_006254263,XM_006254262,XM_006254261,XM_006254260,NM_145081	Optn	1.00856	1.11e-09
PH_rn_0028630	XM_006254617	LOC102550630	2.1635	5.53e-05
PH_rn_0028674	XM_006255134	LOC102553150	1.52176	0.00066047
PH_rn_0028678	XM_006255208,XM_006222683	LOC102548978	1.13349	0.0375202
PH_rn_0028749	XM_006256128,XM_006256127,NM_080782	Cdkn1a	1.21663	2.19e-13
PH_rn_0028775	XM_006256517,NM_024368	Frk	1.21202	5.322e-05
PH_rn_0028784	XM_006256618,NM_031077	Cdk16	1.15331	0.0292173
PH_rn_0028830	XM_006257003,XM_006257002,XM_006227352,XM_006227351	RGD1563978	2.29719	0.00108943
PH_rn_0028863	XM_006257229,XM_006257228,XM_006257227,XM_006257226,NM_001007757|XM_006227462|XM_006257252	Armcx6|LOC100912920|LOC100910388	1.85687	3.53e-14
PH_rn_0028879	XM_006257409	LOC102550233	1.02375	0.0383465
PH_rn_0028944	XM_227762,XM_001078892|XM_003749412	Gbp4|LOC100911495	1.84213	4.83e-07
PH_rn_0029030	XM_576922,XM_002727514|XM_006236048,NM_001024799	RGD1564613|Fam133b	1.13594	1.74e-05
PH_rn_0029037	XM_577119,XM_001081217|XM_221241,XM_001081215	RGD1564031|RGD1304870	1.17985	0.00770759
PH_rn_0029105	XR_351515,NM_001142962,NM_001024299|XM_006232108|XR_351516,XR_344224,XR_344224	Zfp458|LOC102555565|LOC100360380	1.47818	0.00243684
PH_rn_0029182	XR_358691,NM_001009680|XM_003751197	Oas1i|LOC100910735	1.18443	0.000535308
PH_rn_0029185	XR_358906,XR_358905,NM_080409	Ppfia4	1.75438	0.00217351
PH_rn_0029195	XR_360071,XR_360070,XM_006222026	LOC102553229	NA	NA
PH_rn_0029232	NR_002154	E230034O05Rik	1.02264	0.00962211
PH_rn_0029242	NR_028321	RGD1564534	1.06008	4.67e-05
PH_rn_0029259	XR_085832	RGD1565647	1.19107	1.33e-06
PH_rn_0029303	XR_146872,XR_145877	LOC499823	1.20982	0.00172076

## Sheet: Down_regulated
Probe_ID		RefSeq	Gene_Symbol	Log2(T/C)	P-value (DE)
PH_rn_0000076		NM_001107020	Sgsm2	-1.04464	0.000332118
PH_rn_0000143		NM_031775,NM_001271984	Casp6	-1.60351	6.99e-07
PH_rn_0000170		NM_001025007	RGD1310852	-1.03834	2.51e-06
PH_rn_0000275		NM_001025744	Nprl2	-1.19793	0.00392768
PH_rn_0000278		NM_001109014	Tmem164	-1.02017	0.000849764
PH_rn_0000313		NM_001025022	Lurap1l	-1.494	2e-10
PH_rn_0000335		NM_001017479	Tmem100	-1.51024	0.000159014
PH_rn_0000398		NM_001106975	Fam86a	-1.14704	9.56e-05
PH_rn_0000450		NM_145790	Lipogenin	-1.24279	5.04e-08
PH_rn_0000512		NM_001108470	Mzf1	-1.03792	0.000840685
PH_rn_0000587		NM_139111	Cklf	-1.00425	0.000114061
PH_rn_0000637		NM_001004424	Tacc3	-1.00974	7.86e-05
PH_rn_0000670		NM_001025724	Pnldc1	-1.03566	0.000292275
PH_rn_0000675		NM_001115037	LOC682988	-1.08699	4.1e-07
PH_rn_0000750		NM_001024789	Nap1l2	-1.37288	0.0103979
PH_rn_0000790		NM_001109273	Tmem51	-1.02331	3.66e-06
PH_rn_0000826		NM_001007751	MGC94207	-1.04426	5.51e-07
PH_rn_0000847		NM_001109531	Mis18bp1	-1.24416	1.22e-06
PH_rn_0000857		NM_001013879	RGD1311847	-1.04091	0.00359362
PH_rn_0001017		XM_232319,XM_006237217,XM_006225037,XM_001057458	Ankrd26	-1.16915	0.00555441
PH_rn_0001072		NM_001271261	Pxdn	-1.27282	6.47e-06
PH_rn_0001136		XM_574794,XM_006256579,XM_001069261	Armc2	-1.01422	5.07e-05
PH_rn_0001187		XM_235497,XM_006242132,XM_006242131,XM_006242130,XM_006242129,XM_006226165,XM_006226164,XM_006226163,XM_006226162,XM_003754318,XM_003750385,XM_001077101	Mkl1	-1.25463	0.000186381
PH_rn_0001393		XM_578352,XM_002726425	Cd207	-1.19823	0.020467
PH_rn_0001507		XM_006238791,XM_006238790,XM_006225525,XM_006225524,XM_002729537,XM_002726631	Zfp69	-1.37055	3.18e-05
PH_rn_0001530		XM_006235219,XM_006224701,XM_006224700,XM_006224699,XM_006224698,XM_006224697,XM_001060198	Ninl	-1.12585	0.00035147
PH_rn_0001653		NM_001013220	Triobp	-1.1513	9.25e-08
PH_rn_0001717		NM_001145840	Ganc	-1.40611	0.000153135
PH_rn_0001737		NM_001166676	Parpbp	-1.41492	2.18e-08
PH_rn_0001738		NM_017218	Erbb3	-1.2306	2.62e-05
PH_rn_0001929		NM_012887	Tmpo	-1.02177	1.22e-06
PH_rn_0001999		NM_001009704	Sipa1l2	-1.13157	7.29e-06
PH_rn_0002323		NM_001108166	Pigb	-1.52605	7.9e-09
PH_rn_0002324		NM_001012349	Ppapdc3	-1.09134	2.6918e-05
PH_rn_0002441		NM_181384	Tnfsf9	-1.62005	3.41e-10
PH_rn_0002455		XM_006244592,XM_006226767	LOC681367	-1.36689	3.46e-08
PH_rn_0002564		NM_053550	Pip4k2b	-1.18839	0.00032962
PH_rn_0002591		NM_031586	Ighmbp2	-1.0332	8.42e-05
PH_rn_0002787		NM_144754	Cant1	-1.09373	8.46e-06
PH_rn_0002818		NM_001030028	Elmo3	-1.26353	9.94e-08
PH_rn_0002840		NM_031127	Suox	-1.47717	2.02e-07
PH_rn_0002844		NM_172085	Pou3f2	-1.30238	0.000172791
PH_rn_0002990		NM_001100758	Mybpc1	-1.44511	0.0272407
PH_rn_0003025		NM_057188	Gmpr	-1.19451	2.46e-10
PH_rn_0003057		NM_001007673	Mmd	-1.17604	2.52e-05
PH_rn_0003096		NM_001024687	Mrc2	-1.00757	0.000674388
PH_rn_0003121		NM_001100531	Dlx1	-1.02617	2.07e-09
PH_rn_0003247		NM_001011913	Fignl1	-1.47531	7.29e-06
PH_rn_0003269		NM_021654	Gja4	-1.05899	0.00022328
PH_rn_0003291		NM_012886	Timp3	-1.76632	2e-09
PH_rn_0003292		NM_021690	Rapgef3	-1.05704	1.75e-06
PH_rn_0003302		NM_130822	Lphn3	-1.00871	0.00236985
PH_rn_0003330		NM_001007686	Cln8	-1.1264	1.39e-07
PH_rn_0003357		NM_133514	Mmp10	-1.4958	0.00239465
PH_rn_0003580		NM_001013187	Slc25a30	-1.38377	0.00245089
PH_rn_0003786		NM_001024980	Ankrd34a	-1.06178	1.08e-05
PH_rn_0003794		NM_001024996	Mblac1	-1.08517	2.78e-09
PH_rn_0003810		NM_001024968	Slc46a3	-1.10945	4.02e-07
PH_rn_0003990		NM_181377	Rtn4rl1	-1.46124	1.3e-06
PH_rn_0003993		NM_001013163	Bmyc	-1.23266	0.000135321
PH_rn_0003999		NM_019384	Scaf1	-1.00223	0.00151323
PH_rn_0004024		NM_173105	Aqp11	-1.09185	3.37e-06
PH_rn_0004266		NM_133562	Inpp5j	-1.09396	0.00370111
PH_rn_0004270		NM_001037209	Mterfd2	-1.01264	1.2e-07
PH_rn_0004308		NM_173095	Kcna1	-1.26344	7.47e-08
PH_rn_0004314		NM_001007703	Gltpd1	-1.07794	9.0779e-05
PH_rn_0004423		NM_001107125	Ftsj2	-1.50783	1.18e-09
PH_rn_0004479		NM_001008285	Spice1	-1.0975	1.02e-05
PH_rn_0004532		NM_001109615	Gys1	-1.08721	0.000120793
PH_rn_0004644		NM_001003403	Apold1	-1.21354	0.00267085
PH_rn_0004683		NM_022626	Phka1	-1.08387	0.000118186
PH_rn_0004771		NM_017317	Rab27a	-1.2247	0.000300549
PH_rn_0004795		NM_017124	Cd37	-1.14517	0.00328747
PH_rn_0004880		NM_022207	Unc5b	-1.30065	8.2e-06
PH_rn_0004883		NM_172040	Hyal2	-1.65328	1.42e-15
PH_rn_0004905		NM_001010966	Pigv	-1.15338	0.000130704
PH_rn_0005054		NM_001127607	Ttc30b	-1.41829	3.43e-05
PH_rn_0005063		NM_001024908	Mfsd3	-1.01688	7.48e-10
PH_rn_0005086		NM_138905	Ppap2b	-1.31234	4.74e-05
PH_rn_0005146		NM_001034109	Aarsd1	-1.43485	6.62e-06
PH_rn_0005161		NM_130410	Il23a	-1.33444	3.77e-06
PH_rn_0005395		NM_134338	Foxc1	-1.16233	0.00113081
PH_rn_0005399		NM_138858	Slc9a5	-1.4147	2.58e-07
PH_rn_0005603		XM_006243553,XM_006226524	Chst2	-1.17275	4.71e-06
PH_rn_0005836		NM_031094	Rbl2	-1.23203	0.00202893
PH_rn_0005893		NM_001024797	Gon4l	-1.00794	0.000855147
PH_rn_0005955		NM_023959	Adamts4	-1.40476	2.4e-12
PH_rn_0005968		NM_001109037	Gemin4	-1.53772	4.92e-09
PH_rn_0006157		NM_001108211	Ankrd23	-1.031	0.00640911
PH_rn_0006283		NM_001106699	B3galt6	-1.59106	3.28e-06
PH_rn_0006297		NM_019339	Rgs12	-1.26719	1.67e-06
PH_rn_0006565		NM_001014160	Gramd1a	-1.05528	0.000314253
PH_rn_0006647		NM_001025053	Galnt4	-1.38018	2.53e-06
PH_rn_0006809		NM_013018	Rab3a	-1.5676	3.08e-12
PH_rn_0006850		NM_001107255	Wdhd1	-1.14535	1.17e-05
PH_rn_0006851		NM_001107692	Efna4	-1.67865	2.48e-10
PH_rn_0006872		NM_001105927	Ogfod2	-1.13782	7.96e-08
PH_rn_0006897		NM_001107651	Depdc1b	-1.08669	2.89e-05
PH_rn_0006929		NM_001106717	Gen1	-1.15854	0.000339242
PH_rn_0006964		NM_001126374	Zc4h2	-1.73593	1.75e-05
PH_rn_0006969		NM_001014124	Dnajc28	-1.31779	0.00303043
PH_rn_0007046		NM_001013990	Srd5a3	-1.06427	2.42e-06
PH_rn_0007050		NM_001012228	Xkr5	-1.43149	1.18e-09
PH_rn_0007094		NM_001106943	Foxo4	-1.47725	0.000211314
PH_rn_0007125		NM_001105865	Dgcr8	-1.05349	2.57e-07
PH_rn_0007228		NM_001044287	Evi2a	-1.46488	6.32e-10
PH_rn_0007237		NM_199499	Lgi4	-1.20941	9.76e-07
PH_rn_0007241		NM_001013860	Ptrh2	-1.01928	0.00665464
PH_rn_0007252		NM_001107796	Fam83d	-1.73901	6.08e-16
PH_rn_0007313		NM_001106049	Nudt15	-1.11277	0.00133215
PH_rn_0007358		NM_001108641	Rpusd3	-1.03119	6.55e-07
PH_rn_0007396		NM_001107076	Rab40b	-1.08221	0.010426
PH_rn_0007424		NM_001106042	Xpo4	-1.01074	0.000540706
PH_rn_0007427		NM_001114621	Dcdc5	-1.04075	0.00344813
PH_rn_0007440		NM_001108375	Mrpl52	-1.04549	9.14e-06
PH_rn_0007558		NM_001107994	Spsb1	-1.26892	0.00965862
PH_rn_0007623		NM_001113784	Meaf6	-1.30551	5.6e-09
PH_rn_0007644		NM_001108173	Tbx18	-1.0508	0.000741771
PH_rn_0007870		NM_001107768	Sema6d	-1.07572	0.00226803
PH_rn_0008007		NM_001169127	Tspan14	-1.24158	4.55e-17
PH_rn_0008088		NM_001108748	Tubgcp6	-1.26254	3.33e-05
PH_rn_0008090		NM_001108752	Smarcd1	-1.24425	1.6e-05
PH_rn_0008174		NM_001029900	Mrpl12	-1.17032	6.47e-19
PH_rn_0008183		NM_001113748	Rnf26	-1.30551	0.00287354
PH_rn_0008262		NM_001106206	Fbxo5	-1.47324	7.62e-06
PH_rn_0008327		NM_001108941	Tbl1xr1	-1.33272	0.00216835
PH_rn_0008437		NM_001107951	Dmrta2	-1.22552	0.00105486
PH_rn_0008559		NM_001109511	Hdhd3	-1.12601	6.6e-08
PH_rn_0008707		NM_001013133	Rhobtb2	-1.26595	3.5325e-05
PH_rn_0008719		NM_001100704	Extl2	-1.12396	1.73e-05
PH_rn_0008763		NM_001025678	Fkrp	-1.29178	3.17e-22
PH_rn_0008770		NM_001107483	Irf2bp1	-1.35932	1.6e-08
PH_rn_0008838		NM_001108499	Cyp2r1	-1.17129	0.00158432
PH_rn_0008988		NM_001109156	Prss53	-1.29231	0.024959
PH_rn_0009017		NM_199117	Cbx7	-1.42927	5.18e-08
PH_rn_0009121		NM_001108224	Vil1	-1.12555	0.00425365
PH_rn_0009147		NM_001106555	C8g	-1.07121	8.9e-05
PH_rn_0009161		NM_001004089	Sipa1	-1.38725	1.7e-08
PH_rn_0009232		NM_001106849	Spsb4	-1.01211	5.77e-10
PH_rn_0009235		NM_001107077	Fn3krp	-1.28916	0.000806749
PH_rn_0009243		NM_001134798	Dcun1d2	-1.07647	0.0289585
PH_rn_0009282		NM_001106150	Spry4	-1.34342	6.33e-05
PH_rn_0009283		NM_001106152	Slc25a2	-1.43962	5.19e-05
PH_rn_0009285		NM_001108773	Rwdd2a	-1.42312	1.36e-10
PH_rn_0009333		NM_172322	Pycard	-1.02785	9.19e-06
PH_rn_0009340		NM_001106861	Smarcc1	-1.13452	6.7204e-05
PH_rn_0009418		NM_001106167	Setd6	-1.1202	7.23e-15
PH_rn_0009433		NM_001107110	Cbr3	-1.03634	0.00154587
PH_rn_0009448		NM_001109139	Mypop	-1.00603	0.000280627
PH_rn_0009507		NM_172325	Zfp161	-1.1199	0.00671879
PH_rn_0009534		NM_001106762	Syne3	-1.05875	1.05e-05
PH_rn_0009540		NM_001108195	Klhl40	-1.22986	6.74e-05
PH_rn_0009748		NM_001107855	Adck2	-1.00309	1.52e-06
PH_rn_0009775		NM_001108199	Trerf1	-1.09981	0.000808064
PH_rn_0009824		NM_001011711	Fam89a	-1.08083	6.55e-08
PH_rn_0009836		NM_001106329	Map4k2	-1.32041	2.21e-10
PH_rn_0009890		NM_001108981	Dtd2	-1.37856	2.53e-15
PH_rn_0009910		NM_001107889	Mlf2	-1.14067	4.03e-08
PH_rn_0009918		NM_001134502	RGD1311892	-1.14468	3.62e-05
PH_rn_0010118		NM_001108294	Copz2	-1.00762	4.06e-09
PH_rn_0010213		NM_001106547	Fam210b	-1.05421	0.000127948
PH_rn_0010401		NM_001106901	Cnnm3	-1.55281	6.15e-09
PH_rn_0010498		NM_001108121	Kbtbd3	-1.1287	0.0018114
PH_rn_0010547		NM_001108530	Ube2d1	-1.57115	2.41e-08
PH_rn_0010563		NM_001109257	Klhl42	-1.50051	1.05e-05
PH_rn_0010578		NM_130741	Lcn2	-1.09591	0.000268887
PH_rn_0010644		NM_001108736	Mum1	-1.59913	1.29e-05
PH_rn_0010652		NM_001107183	Trove2	-1.10812	0.018498
PH_rn_0010735		NM_001270796,NM_001005560	Pla2g6	-1.07197	0.00182085
PH_rn_0010771		NM_001106891	Aars2	-1.03838	0.00559917
PH_rn_0010794		NM_001105830	Eme1	-1.00231	7.13e-06
PH_rn_0010823		NM_001109010	Nudt12	-1.30871	0.000243974
PH_rn_0010855		NM_173151	Pcyt1b	-1.12723	0.0169638
PH_rn_0010992		NM_013090	Vamp1	-1.4229	5.4e-06
PH_rn_0011003		NM_017104	Csf3	-1.25046	4.61e-05
PH_rn_0011030		NM_001105778	Rnf145	-1.14335	3.83e-06
PH_rn_0011041		NM_001108862	Rasl10a	-1.46305	4.99e-14
PH_rn_0011042		NM_024400	Adamts1	-1.99353	3.62e-09
PH_rn_0011176		NM_001106902	Sema4c	-1.04569	4.67e-07
PH_rn_0011442		NM_021578	Tgfb1	-1.4788	4.58e-14
PH_rn_0011549		NM_013184	Ntf4	-1.08328	0.0186157
PH_rn_0011566		NM_178095	Abca1	-1.09818	0.00669037
PH_rn_0011586		NM_053775	Atp6v0a2	-1.24805	4.94e-12
PH_rn_0011840		NM_001100724	Camp	-1.19065	0.011764
PH_rn_0011856		NM_198764	Sh3rf1	-1.20842	0.00439267
PH_rn_0011863		NM_001100479	Ptpn4	-1.01802	0.00985867
PH_rn_0012041		NM_001105801	Camta2	-1.17769	4.36e-05
PH_rn_0012060		NM_021744	Cd14	-1.38272	1.28e-08
PH_rn_0012089		NM_133523	Mmp3	-1.14733	7.56e-08
PH_rn_0012103		NM_022265	Pdcd4	-1.04069	0.00207852
PH_rn_0012150		NM_012550	Ednra	-1.44814	5.42e-06
PH_rn_0012182		NM_053749	Aurkb	-1.03696	0.00017986
PH_rn_0012201		NM_001014080	Uba1	-1.08687	5.19e-06
PH_rn_0012231		NM_012769	Gucy1b3	-1.32609	0.000333612
PH_rn_0012272		NM_001108298	Cdc6	-1.2241	1.21e-05
PH_rn_0012295		NM_012567	Gja1	-1.40626	5.96e-17
PH_rn_0012388		NM_031598	Pla2g2a	-1.74686	6.73e-06
PH_rn_0012475		NM_019305	Fgf2	-1.05816	3.01e-08
PH_rn_0012658		NM_001143750	Nrarp	-1.2626	3.08e-05
PH_rn_0012712		NM_001033931	Gmcl1	-1.00972	0.00123573
PH_rn_0012746		NM_001129880	Lbh	-1.83688	2.73e-06
PH_rn_0012805		NM_001107613	Anks1a	-1.07724	5.71e-12
PH_rn_0012877		NM_001109065	RGD1563482	-1.54709	2.84e-10
PH_rn_0012955		NM_021762	Tsn	-1.49009	2.8e-15
PH_rn_0013142		NM_001024327	Zfp467	-1.0114	1.14e-05
PH_rn_0013191		NM_001108679	Eva1b	-1.22158	0.000430475
PH_rn_0013196		NM_001079889	Sephs2	-1.12375	9.13e-12
PH_rn_0013237		NM_001008325	Tmem218	-1.06724	1.3e-13
PH_rn_0013299		NM_001100561	Gatsl2	-1.17298	0.000168778
PH_rn_0013313		NM_001034010	Tril	-1.81319	8.03e-08
PH_rn_0013370		NM_001100507	Zmiz2	-1.16844	0.000334246
PH_rn_0013375		NM_001009437	Pomgnt2	-1.08875	2.72e-06
PH_rn_0013603		NM_001113365,NM_001034021,NM_001012152	Tbc1d14	-1.02779	0.00078982
PH_rn_0013737		NM_145676	Cby1	-1.33588	2.2e-08
PH_rn_0013744		NM_001100551	RGD1304587	-1.58521	2.25e-10
PH_rn_0013759		NM_001007738	Tmem252	-1.15732	0.000761946
PH_rn_0013832		NM_001108702	Spast	-1.13084	0.00906198
PH_rn_0014035		NM_001008360	Cdip1	-1.12628	0.000694064
PH_rn_0014043		NM_001013901	RGD1305592	-1.10155	6.11e-21
PH_rn_0014093		NM_001047915	Rapgef5	-1.24144	3.3e-09
PH_rn_0014132		NM_001024334	LOC500300	-1.25531	0.00223952
PH_rn_0014196		NM_001107041	Hoxb13	-1.01247	0.00190838
PH_rn_0014246		NM_001122976	Trmt12	-1.07082	0.0258317
PH_rn_0014411		NM_001100635	Mr1	-1.24443	0.0127201
PH_rn_0014537		NM_001025014	Tmem50b	-1.39034	2.49e-06
PH_rn_0014696		NM_053853,NM_001037316,NM_001037315	Nat1	-1.71012	4.65e-06
PH_rn_0014741		NM_080482	Brinp1	-1.82539	2.08e-09
PH_rn_0014818		NM_134466,NM_001007150	Stau2	-1.23362	0.000246374
PH_rn_0014909		NM_145671	Klhl17	-1.08864	4.937e-05
PH_rn_0014940		NM_001107780	Hao1	-1.00328	0.00327568
PH_rn_0014960		NM_001045843	Lpar6	-1.41533	1.03e-10
PH_rn_0014982		NM_001100821	Ccne1	-1.06705	6.12e-07
PH_rn_0015121		NM_001100735	Lpcat1	-1.07116	7.36e-06
PH_rn_0015138		NM_022183	Top2a	-1.61526	1.92e-12
PH_rn_0015190		XM_003750849,XM_001080273	Gsg2	-1.19709	0.00043516
PH_rn_0015448		NM_001037202	Plekhh3	-1.17272	4.07e-07
PH_rn_0015491		NM_053937	Kcnh6	-1.02236	0.000203908
PH_rn_0015521		NM_175579	Wnk4	-1.13681	1.46e-07
PH_rn_0015536		NM_133572	Cdc25b	-1.08457	2.25e-06
PH_rn_0015567		NM_001001511	Gcnt2	-1.21507	0.00147589
PH_rn_0015607		NM_001024883	Pomk	-1.19645	1.71e-06
PH_rn_0015802		NM_019189	Hapln1	-1.45571	0.00216297
PH_rn_0015811		NM_053321	Ptafr	-1.35397	5.79e-13
PH_rn_0015876		XM_003752575,XM_003751157,XM_003751156,XM_001069453	Ephb4	-1.04716	0.00013582
PH_rn_0015900		NM_001037362	Idnk	-1.05127	4.17e-08
PH_rn_0015950		NM_031338	Camkk2	-1.87627	9.31e-08
PH_rn_0016107		XM_002726159,XM_001068693	LOC691418	-1.69772	2.67e-14
PH_rn_0016222		NM_001101016	Fam211b	-1.11355	3.56e-05
PH_rn_0016260		NM_001286936	Zfpl1	NA	NA
PH_rn_0016324		NM_001191600	Fhod1	-1.25344	3.88e-06
PH_rn_0016389		XM_002726160,XM_001080051	Pla2g4d	-1.22886	0.00426035
PH_rn_0016583		NM_001271276	Fbxl14	-1.11758	3.1e-07
PH_rn_0016731		XM_006232935,XM_006232934,XM_006232933,XM_006224214,XM_002729081	LOC100363361	-1.17526	9.38e-06
PH_rn_0016743		XM_578127,XM_006224481,XM_006224480,XM_001060093	Mettl8	-1.10545	0.00108595
PH_rn_0016990		XM_573037,XM_001078307	Rmi2	-1.37317	5.09e-06
PH_rn_0017128		XM_221197,XM_006247948,XM_006220975,XM_001081787	RGD1306926	-1.33625	0.000714206
PH_rn_0017131		XM_006240674,XM_006225896,XM_002726782,XM_001079243	Tmem121	-1.38547	8.78e-06
PH_rn_0017160		XM_232988,XM_001066416	Galnt12	-1.17596	0.000278137
PH_rn_0017185		XM_006239131,XM_006225577,XM_002726638,XM_001071529	Aunip	-1.13427	3.69e-06
PH_rn_0017323		XM_006247073,XM_006220778	RGD1562272	-1.12917	7.85e-05
PH_rn_0017502		NM_001191736	Mst4	-1.01902	0.0249218
PH_rn_0017881		XM_341438,XM_001061521	Fam149a	-1.01063	0.00842659
PH_rn_0018063		XM_006229263,XM_003753252,XM_001080259	E2f8	-1.18747	1.52e-08
PH_rn_0018065		XM_218822,XM_006229454,XM_006229453,XM_006229452,XM_006229451,XM_006229450,XM_006229449,XM_006223354,XM_001066043	Gdpgp1	-1.29776	6.14e-05
PH_rn_0018122		XM_222076,XM_006249212,XM_006249210,XM_006249209,XM_006221337,XM_006221335,XM_006221334,XM_001077242	Srcrb4d	-1.18973	5.09e-06
PH_rn_0018240		NM_053628	Megf8	-1.02762	6.4e-08
PH_rn_0018352		NM_001271332	Fhod3	-1.12009	0.00272674
PH_rn_0018365		XM_006254110,XM_006222434	Zkscan4	-1.02282	0.0158729
PH_rn_0018377		XM_006250594,XM_006250521,XM_006250520,XM_006250519,XM_006250518,XM_006221644,XM_006221643,XM_006221642,XM_006221641,XM_006221640,XM_006221639	Ccdc18	-1.07114	0.00976741
PH_rn_0018527		NM_138916	Cdk12	-1.00259	0.00572945
PH_rn_0018581		NM_001163168	Ntrk2	-1.02613	0.000656081
PH_rn_0018617		NM_053385	Prelp	-1.12288	8.57e-05
PH_rn_0018979		XM_235398,XM_006241740,XM_006241739,XM_006241738,XM_006226095,XM_006226094,XM_006226093,XM_001072997	Dennd3	-1.21647	0.0164663
PH_rn_0019122		XM_006254648,XM_006222556,XM_006222555,XM_006222554,XM_006222553,XM_006222552,XM_006222551,XM_003753045	Arap3	-1.06275	6.11e-06
PH_rn_0019514		XM_003752656,XM_001065477	Sh2d1b2	-1.13379	2.17e-05
PH_rn_0019545		XM_006253665,XM_006253664,XM_006222340,XM_006222339,XM_006222338	Simc1	-1.05695	0.00925733
PH_rn_0020575		XM_003753106,XM_001073696	Pdf	-1.07284	3e-09
PH_rn_0020633		XM_006237429,XM_006237428,XM_006237427,XM_006237426,XM_006237425,XM_006237424,XM_006225062,XM_006225061,XM_006225060	Tead4	-1.28096	5.66e-11
PH_rn_0020648		NM_001271324	Mycbp	-1.0642	0.00220399
PH_rn_0020954		XM_006240255,XM_006240254,XM_006240253,XM_006240252,XM_006240251,XM_006240250,XM_006225807,XM_006225806,XM_006225805,XM_006225804,XM_006225803,XM_006225802	Plekhg3	-1.03751	1.85e-07
PH_rn_0021623		XM_006234864,XM_006224574,XM_006224573,XM_006224571,XM_006224570,XM_003753762,XM_003749562	LOC691920	-1.08174	0.000282812
PH_rn_0022203		NM_001098674	Ercc6l	-1.16259	9.55e-05
PH_rn_0022212		XM_002729925,XM_002729924,XM_002727023,XM_002727022	Hyls1	-1.16915	2.81e-11
PH_rn_0022815		XM_003753666,XM_003749414	Syde2	-1.29313	0.00567289
PH_rn_0022950		NM_001130097	Atxn2l	-1.23663	0.000171517
PH_rn_0023022		XM_219515,XM_006230952,XM_006230951,XM_006230950,XM_006230949,XM_006230948,XM_006230947,XM_006223626,XM_006223625,XM_006223624,XM_006223623,XM_006223622,XM_006223621,XM_001074181	Pcnxl3	-1.24517	8.99e-08
PH_rn_0023379		XM_003754546	Arl4c	-1.02769	9.82e-06
PH_rn_0025213		NM_001106324|XM_003749036	B3gnt1|LOC100911750	-1.00926	3.47e-06
PH_rn_0025464		NM_001271482	Evi2b	-1.27893	0.000880527
PH_rn_0025585		NM_023095|XM_006249679,XM_006249678,XM_006249677,XM_006249676	Mgat5|LOC100909582	-1.14272	0.0141184
PH_rn_0025644		NM_031841|XM_006231595,XM_006223799|XM_003749130,XM_001056911	Scd|LOC681469|LOC681458	-1.14755	4.12e-07
PH_rn_0026007		XM_003751183	LOC100910427	-1.16622	3.22e-05
PH_rn_0026077		XM_003752833	LOC100912730	-1.33847	4.7e-05
PH_rn_0026173		XM_003754106,XM_003750061	E2f2	-1.39402	1.71e-05
PH_rn_0026698		XM_006229214,XM_006223250,XM_006223249,XM_006223248	LOC102546648	-1.12664	7.58e-05
PH_rn_0026875		XM_006231342,NM_001106371|XM_006231340|XM_003749098	Hells|LOC100911964|LOC100911660	-1.31039	5.46e-05
PH_rn_0027025		XM_006233256,XM_006224251	LOC102554310	-1.22947	0.013575
PH_rn_0027030		XM_006233301	LOC102549542	-1.58509	5.89e-05
PH_rn_0027120		XM_006234756,NM_001107759	Disp2	-1.2278	2.36e-08
PH_rn_0027144		XM_006235161,XM_006235160,XM_006235159,NM_001191904	Nkx2-2	-1.52433	1.93e-09
PH_rn_0027187		XM_006235798,NM_001191967	Samd10	-1.29566	9.99e-05
PH_rn_0027218		XM_006236176	LOC102551067	-1.10526	0.00178913
PH_rn_0027263		XM_006236834,XM_006236833,NM_001173450	Aak1	-1.25862	0.00411566
PH_rn_0027325		XM_006237711,XM_006225136	Caprin2	-1.08866	0.000384944
PH_rn_0027488		XM_006240018,XM_006240017,XM_006240016,XM_006240015,XM_006240014,XM_006240013,XM_006240012,XM_006240011,XM_006240010,XM_006240009,XM_006240008,XM_006240007,XM_006240006,XM_006225754,XM_006225753,XM_006225752,XM_006225751,XM_006225750,XM_006225749,XM_006225748,XM_006225747,XM_006225746,XM_006225745,XM_006225744,XM_006225743,XM_006225742	Atxn7l4	-1.00317	0.0275078
PH_rn_0027612		XM_006241500,XM_006241499,NM_023026	Agap2	-1.57374	1.63e-11
PH_rn_0027636		XM_006241926,XM_006241925,XM_006241924,NM_139108|XM_006241918,XM_006241917,XM_006241916,XM_006241915	Commd5|LOC100910472	-1.05825	3.88e-08
PH_rn_0028023		XM_006247694,XM_006247693,NM_001108303	Sdk2	-1.18264	0.000101113
PH_rn_0028034		XM_006247827,XM_006247826,XM_006247825,XM_006220922,XM_006220921,XM_006220920,XM_003752399,XM_003750967	LOC100911734	-1.23495	1.88e-05
PH_rn_0028136		XM_006248803	LOC102555038	-1.0028	0.00316685
PH_rn_0028171		XM_006249198,XM_006221322	LOC102550903	-1.40166	5.85e-06
PH_rn_0028188		XM_006249372,XM_006221347	LOC690085	-1.84532	8.11e-06
PH_rn_0028207		XM_006249652,XM_006221438|NM_134351	RGD1560523|Mat2a	-1.46104	8.06e-08
PH_rn_0028571		XM_006254095,XM_006254093,XM_006254091,NM_001100574	Zfp192	-1.20708	1.6249e-05
PH_rn_0028643		XM_006254709,XM_006254708,XM_006254707,XM_006254706,NM_001107387	Tnfaip8	-1.12926	0.00752813
PH_rn_0028753		XM_006256164,XM_006256163,XM_006256162,XM_006256161,XM_006256160,XM_006256159,XM_006256158,XM_006256157,XM_006256156,NM_139327	Hmga1	-1.05079	0.00453847
PH_rn_0028789		XM_006256651,XM_006256650	LOC100910506	-1.11527	0.00685988
PH_rn_0028810		XM_006256829,NM_012634|XM_006256848	Prps2|LOC100910245	-1.31247	0.0274622
PH_rn_0028904		XM_006257623,XM_006227592|NM_001106956	RGD1565692|Suv39h1	-1.04617	0.0485578
PH_rn_0029152		XR_357022,XR_349043,XM_006244939,XM_006244938,XM_006244937,XM_006244936,XM_006226835,XM_006226834,XM_006226833,XM_006226832,XM_003754518,XM_003750698	Slc39a10	-1.26662	4.05e-09
PH_rn_0029174		XR_358475|XM_006221242|NM_001142758	LOC102548389|LOC102548303|Zfp958	-1.09884	2.19e-08
