# Supplementary material for: Gene expression profiling reveals U1 snRNA regulates cancer gene expression
Source: Oncotarget. 2017 Dec 1;8(68):112867–74. doi: 10.18632/oncotarget.22842 (PMC5762557; doi:10.18632/oncotarget.22842)
Supplement: Supplementary file 3 [file oncotarget-08-112867-s003.xls]

## Sheet: Read me
Content
Method	Sheet	Description	Note
GO Enrichment Analysis	GO Analysis_MF	Gene Ontology analysis based on Molecular function	-
	Gene set lists_MF	Gene lists outputted from Gene Ontology analysis based on Molecular function	-
	GO Analysis_BP	Gene Ontology analysis based on Biological Process	-
	Gene set lists_BP	Gene lists outputted from Gene Ontology analysis based on Biological Process	-
	GO Analysis_CC	Gene Ontology analysis based on Cellular Component	-
	Gene set lists_CC	Gene lists outputted from Gene Ontology analysis based on Cellular Component	-

## Sheet: GO Analysis_MF
geneset name	ref	# genes in geneset (K)	description	# genes in overlap (k)	k/K	p value	Benjamini q-value
GO:0005125~cytokine activity	Link	110	Genes annotated by the GO term GO:0005125~cytokine activity	19	0.172727	1.46104e-07	9.70084e-05
GO:0008009~chemokine activity	Link	32	Genes annotated by the GO term GO:0008009~chemokine activity	9	0.28125	1.87437e-05	0.00620364
GO:0042379~chemokine receptor binding	Link	33	Genes annotated by the GO term GO:0042379~chemokine receptor binding	9	0.272727	2.39306e-05	0.00528269
GO:0030528~transcription regulator activity	Link	1051	Genes annotated by the GO term GO:0030528~transcription regulator activity	64	0.0608944	0.00015692	0.0257143
GO:0003677~DNA binding	Link	1348	Genes annotated by the GO term GO:0003677~DNA binding	77	0.0571217	0.000215717	0.0282438
GO:0003700~transcription factor activity	Link	644	Genes annotated by the GO term GO:0003700~transcription factor activity	43	0.0667702	0.00039436	0.0427121
GO:0019207~kinase regulator activity	Link	78	Genes annotated by the GO term GO:0019207~kinase regulator activity	11	0.141026	0.000687154	0.0631235
GO:0019887~protein kinase regulator activity	Link	65	Genes annotated by the GO term GO:0019887~protein kinase regulator activity	10	0.153846	0.000717637	0.0578448
GO:0032813~tumor necrosis factor receptor superfamily binding	Link	24	Genes annotated by the GO term GO:0032813~tumor necrosis factor receptor superfamily binding	6	0.25	0.0017818	0.123286
GO:0005164~tumor necrosis factor receptor binding	Link	18	Genes annotated by the GO term GO:0005164~tumor necrosis factor receptor binding	5	0.277778	0.00406745	0.237101
GO:0004857~enzyme inhibitor activity	Link	238	Genes annotated by the GO term GO:0004857~enzyme inhibitor activity	18	0.0756303	0.00918058	0.426921
GO:0046983~protein dimerization activity	Link	528	Genes annotated by the GO term GO:0046983~protein dimerization activity	32	0.0606061	0.0100212	0.42725
GO:0004860~protein kinase inhibitor activity	Link	24	Genes annotated by the GO term GO:0004860~protein kinase inhibitor activity	5	0.208333	0.0118093	0.454893
GO:0008083~growth factor activity	Link	135	Genes annotated by the GO term GO:0008083~growth factor activity	12	0.0888889	0.0134811	0.474674
GO:0005539~glycosaminoglycan binding	Link	102	Genes annotated by the GO term GO:0005539~glycosaminoglycan binding	10	0.0980392	0.0151174	0.49049
GO:0004091~carboxylesterase activity	Link	86	Genes annotated by the GO term GO:0004091~carboxylesterase activity	9	0.104651	0.0159947	0.487855
GO:0019210~kinase inhibitor activity	Link	27	Genes annotated by the GO term GO:0019210~kinase inhibitor activity	5	0.185185	0.0178447	0.505045
GO:0042803~protein homodimerization activity	Link	318	Genes annotated by the GO term GO:0042803~protein homodimerization activity	21	0.0660377	0.0185668	0.499098
GO:0042802~identical protein binding	Link	588	Genes annotated by the GO term GO:0042802~identical protein binding	33	0.0561224	0.0249121	0.585896
GO:0008047~enzyme activator activity	Link	187	Genes annotated by the GO term GO:0008047~enzyme activator activity	14	0.0748663	0.0255864	0.57706
GO:0043565~sequence-specific DNA binding	Link	502	Genes annotated by the GO term GO:0043565~sequence-specific DNA binding	29	0.0577689	0.0257826	0.562166
GO:0046982~protein heterodimerization activity	Link	227	Genes annotated by the GO term GO:0046982~protein heterodimerization activity	16	0.0704846	0.0259114	0.547226
GO:0005525~GTP binding	Link	312	Genes annotated by the GO term GO:0005525~GTP binding	20	0.0641026	0.0283814	0.564478
GO:0008034~lipoprotein binding	Link	31	Genes annotated by the GO term GO:0008034~lipoprotein binding	5	0.16129	0.0284337	0.549802
GO:0030247~polysaccharide binding	Link	116	Genes annotated by the GO term GO:0030247~polysaccharide binding	10	0.0862069	0.0318534	0.576751
GO:0001871~pattern binding	Link	116	Genes annotated by the GO term GO:0001871~pattern binding	10	0.0862069	0.0318534	0.576751
GO:0004672~protein kinase activity	Link	563	Genes annotated by the GO term GO:0004672~protein kinase activity	31	0.0550622	0.0365928	0.614051
GO:0032555~purine ribonucleotide binding	Link	1557	Genes annotated by the GO term GO:0032555~purine ribonucleotide binding	73	0.046885	0.0387517	0.621659
GO:0005319~lipid transporter activity	Link	50	Genes annotated by the GO term GO:0005319~lipid transporter activity	6	0.12	0.0399312	0.619537
GO:0032553~ribonucleotide binding	Link	1558	Genes annotated by the GO term GO:0032553~ribonucleotide binding	73	0.0468549	0.0409914	0.616472
GO:0032561~guanyl ribonucleotide binding	Link	326	Genes annotated by the GO term GO:0032561~guanyl ribonucleotide binding	20	0.0613497	0.0413783	0.607542
GO:0019001~guanyl nucleotide binding	Link	326	Genes annotated by the GO term GO:0019001~guanyl nucleotide binding	20	0.0613497	0.0413783	0.607542
GO:0051879~Hsp90 protein binding	Link	9	Genes annotated by the GO term GO:0051879~Hsp90 protein binding	3	0.333333	0.0431767	0.611467
GO:0019209~kinase activator activity	Link	21	Genes annotated by the GO term GO:0019209~kinase activator activity	4	0.190476	0.0432338	0.600312

## Sheet: Gene set lists_MF
>	GO:0005125~cytokine activity; Q-value: 9.70084E-05
	Gene_symbol	ref	Description	ID	Entrez_gene_id	log2 (Ratio)	P-value (Differentially expressed)
	Cxcl2	Link	Rattus norvegicus chemokine (C-X-C motif)	PH_rn_0014581	114105	1.87506	9.79681e-24
	Ccl4	Link	Rattus norvegicus chemokine (C-C motif)	PH_rn_0014150	116637	3.59632	8.85697e-12
	Il23a	Link	Rattus norvegicus Interleukin 23, alpha subunit p19 (Il23a)	PH_rn_0005161	155140	-1.33444	3.76537e-06
	Ifnb1	Link	Rattus norvegicus interferon beta 1, fibroblast (Ifnb1)	PH_rn_0014513	24481	1.78589	0.00036298
	Il6	Link	Rattus norvegicus interleukin 6 (Il6)	PH_rn_0011662	24498	3.35579	6.99686e-29
	Cxcl10	Link	Rattus norvegicus chemokine (C-X-C motif)	PH_rn_0005227	245920	2.5535	4.00813e-39
	Cklf	Link	Rattus norvegicus chemokine-like factor (Cklf)	PH_rn_0000587	245978	-1.00425	0.000114061
	Tnf	Link	Rattus norvegicus tumor necrosis factor (Tnf)	PH_rn_0011709	24835	1.97552	5.84892e-13
	Tnfsf15	Link	Rattus norvegicus tumor necrosis factor (ligand)	PH_rn_0013789	252878	1.24441	4.38202e-05
	Csf3	Link	Rattus norvegicus colony stimulating factor 3 (granulocyte)	PH_rn_0011003	25610	-1.25046	4.60781e-05
	Areg	Link	Rattus norvegicus amphiregulin (Areg)	PH_rn_0015046	29183	1.36945	1.4199e-09
	Il17f	Link	Rattus norvegicus interleukin 17F (Il17f)	PH_rn_0012429	301291	1.2316	0.000121694
	Cxcl11	Link	Rattus norvegicus chemokine (C-X-C motif)	PH_rn_0007913	305236	4.9653	0
	Ccl9	Link	Rattus norvegicus chemokine (C-C motif)	PH_rn_0010669	360579	2.49027	0.00470769
	Ltb	Link	Rattus norvegicus lymphotoxin beta (TNF superfamily, member 3)	PH_rn_0013316	361795	2.62541	2.7072e-06
	Csf1	Link	Rattus norvegicus colony stimulating factor 1 (macrophage)	PH_rn_0016026	78965	2.3555	2.43722e-21
	Cxcl1	Link	Rattus norvegicus chemokine (C-X-C motif)	PH_rn_0012221	81503	1.20232	3.35664e-15
	Ccl5	Link	Rattus norvegicus chemokine (C-C motif)	PH_rn_0012013	81780	1.76898	7.01994e-06
	Cx3cl1	Link	Rattus norvegicus chemokine (C-X3-C motif)	PH_rn_0014603	89808	2.4333	1.88899e-14
>	GO:0008009~chemokine activity; Q-value: 6.20364E-03
	Gene_symbol	ref	Description	ID	Entrez_gene_id	log2 (Ratio)	P-value (Differentially expressed)
	Cxcl2	Link	Rattus norvegicus chemokine (C-X-C motif)	PH_rn_0014581	114105	1.87506	9.79681e-24
	Ccl4	Link	Rattus norvegicus chemokine (C-C motif)	PH_rn_0014150	116637	3.59632	8.85697e-12
	Cxcl10	Link	Rattus norvegicus chemokine (C-X-C motif)	PH_rn_0005227	245920	2.5535	4.00813e-39
	Cklf	Link	Rattus norvegicus chemokine-like factor (Cklf)	PH_rn_0000587	245978	-1.00425	0.000114061
	Cxcl11	Link	Rattus norvegicus chemokine (C-X-C motif)	PH_rn_0007913	305236	4.9653	0
	Ccl9	Link	Rattus norvegicus chemokine (C-C motif)	PH_rn_0010669	360579	2.49027	0.00470769
	Cxcl1	Link	Rattus norvegicus chemokine (C-X-C motif)	PH_rn_0012221	81503	1.20232	3.35664e-15
	Ccl5	Link	Rattus norvegicus chemokine (C-C motif)	PH_rn_0012013	81780	1.76898	7.01994e-06
	Cx3cl1	Link	Rattus norvegicus chemokine (C-X3-C motif)	PH_rn_0014603	89808	2.4333	1.88899e-14
>	GO:0042379~chemokine receptor binding; Q-value: 5.28269E-03
	Gene_symbol	ref	Description	ID	Entrez_gene_id	log2 (Ratio)	P-value (Differentially expressed)
	Cxcl2	Link	Rattus norvegicus chemokine (C-X-C motif)	PH_rn_0014581	114105	1.87506	9.79681e-24
	Ccl4	Link	Rattus norvegicus chemokine (C-C motif)	PH_rn_0014150	116637	3.59632	8.85697e-12
	Cxcl10	Link	Rattus norvegicus chemokine (C-X-C motif)	PH_rn_0005227	245920	2.5535	4.00813e-39
	Cklf	Link	Rattus norvegicus chemokine-like factor (Cklf)	PH_rn_0000587	245978	-1.00425	0.000114061
	Cxcl11	Link	Rattus norvegicus chemokine (C-X-C motif)	PH_rn_0007913	305236	4.9653	0
	Ccl9	Link	Rattus norvegicus chemokine (C-C motif)	PH_rn_0010669	360579	2.49027	0.00470769
	Cxcl1	Link	Rattus norvegicus chemokine (C-X-C motif)	PH_rn_0012221	81503	1.20232	3.35664e-15
	Ccl5	Link	Rattus norvegicus chemokine (C-C motif)	PH_rn_0012013	81780	1.76898	7.01994e-06
	Cx3cl1	Link	Rattus norvegicus chemokine (C-X3-C motif)	PH_rn_0014603	89808	2.4333	1.88899e-14
>	GO:0030528~transcription regulator activity; Q-value: 2.57143E-02
	Gene_symbol	ref	Description	ID	Entrez_gene_id	log2 (Ratio)	P-value (Differentially expressed)
	Egr2	Link	Rattus norvegicus early growth response 2 (Egr2)	PH_rn_0004512	114090	1.05203	1.43497e-10
	Nfil3	Link	Rattus norvegicus nuclear factor, interleukin 3 regulated (Nfil3)	PH_rn_0004158	114519	1.29809	2.03449e-23
	Hmga1	Link	PREDICTED: Rattus norvegicus high mobility group AT-hook 1 (Hmga1)	PH_rn_0028753	117062	-1.05079	0.00453847
	Ets1	Link	Rattus norvegicus v-ets avian erythroblastosis virus E26 oncogene homolog 1 (Ets1)	PH_rn_0014484	24356	1.04192	1.45688e-08
	Ifnb1	Link	Rattus norvegicus interferon beta 1, fibroblast (Ifnb1)	PH_rn_0014513	24481	1.78589	0.00036298
	Irf1	Link	Rattus norvegicus interferon regulatory factor 1 (Irf1)	PH_rn_0015268	24508	1.26427	2.62323e-05
	Myc	Link	Rattus norvegicus myelocytomatosis oncogene (Myc)	PH_rn_0011892	24577	1.74107	5.939e-17
	Trib3	Link	Rattus norvegicus tribbles pseudokinase 3 (Trib3)	PH_rn_0002219	246273	1.9581	6.07653e-28
	Mafk	Link	Rattus norvegicus v-maf avian musculoaponeurotic fibrosarcoma oncogene homolog K (Mafk)	PH_rn_0006725	246760	2.06611	2.30137e-23
	Wt1	Link	Rattus norvegicus Wilms tumor 1 (Wt1)	PH_rn_0011420	24883	1.68921	0.000939234
	Foxa1	Link	Rattus norvegicus forkhead box A1 (Foxa1)	PH_rn_0004136	25098	1.23759	0.04758
	Tcf21	Link	Rattus norvegicus transcription factor 21 (Tcf21)	PH_rn_0013709	252856	1.03619	0.00374632
	Nr1d1	Link	Rattus norvegicus nuclear receptor subfamily 1, group D, member 1 (Nr1d1)	PH_rn_0015680	252917	1.1166	5.04777e-06
	Atf3	Link	Rattus norvegicus activating transcription factor 3 (Atf3)	PH_rn_0006131	25389	2.91778	1.00119e-25
	Ahr	Link	Rattus norvegicus aryl hydrocarbon receptor (Ahr)	PH_rn_0011551	25690	1.488	8.40486e-07
	Hnf4a	Link	Rattus norvegicus hepatocyte nuclear factor 4, alpha (Hnf4a)	PH_rn_0011553	25735	3.38325	3.64104e-11
	Ppara	Link	Rattus norvegicus peroxisome proliferator activated receptor alpha (Ppara)	PH_rn_0011624	25747	1.76928	0.00397588
	Mnt	Link	Rattus norvegicus MAX network transcriptional repressor (Mnt)	PH_rn_0010783	287521	1.04618	2.18237e-09
	Zmiz2	Link	Rattus norvegicus zinc finger, MIZ-type containing 2 (Zmiz2)	PH_rn_0013370	289783	-1.16845	0.000334246
	Ddit3	Link	Rattus norvegicus DNA-damage inducible transcript 3 (Ddit3)	PH_rn_0012368	29467	1.76308	2.97369e-12
	Ighmbp2	Link	Rattus norvegicus immunoglobulin mu binding protein 2 (Ighmbp2)	PH_rn_0002591	29532	-1.0332	8.42118e-05
	Neurog2	Link	PREDICTED: Rattus norvegicus neurogenin 2 (Neurog2)	PH_rn_0001289	295475	1.45962	0.0306703
	Hes1	Link	Rattus norvegicus hes family bHLH transcription factor 1 (Hes1)	PH_rn_0011346	29577	1.12052	0.000874213
	Pou3f2	Link	Rattus norvegicus POU class 3 homeobox 2 (Pou3f2)	PH_rn_0002844	29588	-1.30238	0.000172791
	Dlx1	Link	Rattus norvegicus distal-less homeobox 1 (Dlx1)	PH_rn_0003121	296500	-1.02617	2.07341e-09
	Arntl	Link	Rattus norvegicus aryl hydrocarbon receptor nuclear translocator-like (Arntl)	PH_rn_0002053	29657	1.297	1.07698e-05
	Foxo4	Link	Rattus norvegicus forkhead box O4 (Foxo4)	PH_rn_0007094	302415	-1.47725	0.000211313
	Lyl1	Link	Rattus norvegicus lymphoblastic leukemia derived sequence 1 (Lyl1)	PH_rn_0020490	304663	1.12904	0.00597876
	Mnda	Link	Rattus norvegicus myeloid cell nuclear differentiation antigen (Mnda)	PH_rn_0014980	304988	3.70449	4.94686e-19
	Rel	Link	PREDICTED: Rattus norvegicus v-rel reticuloendotheliosis viral oncogene homolog (avian)	PH_rn_0021155	305584	1.7324	6.99601e-09
	Irf9	Link	Rattus norvegicus interferon regulatory factor 9 (Irf9)	PH_rn_0000592	305896	1.3978	0.000725778
	Sox21	Link	PREDICTED: Rattus norvegicus SRY (sex determining region Y)	PH_rn_0005904	306168	2.41678	1.14288e-06
	Zfp192	Link	PREDICTED: Rattus norvegicus zinc finger protein 192 (Zfp192)	PH_rn_0028571	306974	-1.20708	1.6249e-05
	E2f8	Link	PREDICTED: Rattus norvegicus E2F transcription factor 8 (E2f8)	PH_rn_0018063	308607	-1.18747	1.5233e-08
	Pde8b	Link	Rattus norvegicus phosphodiesterase 8B (Pde8b)	PH_rn_0007603	309962	1.0337	0.0107104
	Tox2	Link	Rattus norvegicus TOX high mobility group box family member 2 (Tox2)	PH_rn_0004419	311615	2.24263	6.76541e-05
	Bmyc	Link	Rattus norvegicus brain expressed myelocytomatosis oncogene (Bmyc)	PH_rn_0003993	311807	-1.23267	0.000135321
	Fos	Link	Rattus norvegicus FBJ osteosarcoma oncogene (Fos)	PH_rn_0011802	314322	1.3517	3.73145e-06
	Mdm2	Link	Rattus norvegicus MDM2 oncogene, E3 ubiquitin protein ligase (Mdm2)	PH_rn_0007193	314856	1.37143	7.72971e-07
	Mkl1	Link	PREDICTED: Rattus norvegicus megakaryoblastic leukemia (translocation)	PH_rn_0001187	315151	-1.25463	0.000186381
	Hoxc5	Link	Rattus norvegicus homeo box C5 (Hoxc5)	PH_rn_0009649	315341	1.11819	0.0132547
	Skor1	Link	PREDICTED: Rattus norvegicus SKI family transcriptional corepressor 1 (Skor1)	PH_rn_0002454	315748	2.85081	8.97698e-05
	Satb1	Link	Rattus norvegicus SATB homeobox 1 (Satb1)	PH_rn_0009500	316164	1.04136	0.0476503
	Csrnp1	Link	Rattus norvegicus cysteine-serine-rich nuclear protein 1 (Csrnp1)	PH_rn_0007829	363165	1.97871	4.48874e-31
	Gsc2	Link	Rattus norvegicus goosecoid homeobox 2 (Gsc2)	PH_rn_0007684	363831	1.62853	0.00168986
	Tbl1xr1	Link	Rattus norvegicus transducin (beta)	PH_rn_0008327	365755	-1.33272	0.00216835
	Nkx2-2	Link	PREDICTED: Rattus norvegicus NK2 homeobox 2 (Nkx2-2)	PH_rn_0027144	366214	-1.52433	1.93418e-09
	Vgll3	Link	PREDICTED: Rattus norvegicus vestigial like 3 (Drosophila)	PH_rn_0016903	498038	1.3612	1.40826e-05
	Mypop	Link	Rattus norvegicus Myb-related transcription factor, partner of profilin (Mypop)	PH_rn_0009448	499090	-1.00603	0.000280627
	Tgif2	Link	Rattus norvegicus TGFB-induced factor homeobox 2 (Tgif2)	PH_rn_0021814	499929	1.14753	1.33319e-05
	Zscan20	Link	PREDICTED: Rattus norvegicus zinc finger and SCAN domain containing 20 (Zscan20)	PH_rn_0001595	500549	1.18543	0.037105
	Runx1	Link	Rattus norvegicus runt-related transcription factor 1 (Runx1)	PH_rn_0006196	50662	1.38067	1.08335e-07
	Neurod2	Link	Rattus norvegicus neuronal differentiation 2 (Neurod2)	PH_rn_0003969	54276	1.17345	0.0193642
	Klf6	Link	Rattus norvegicus Kruppel-like factor 6 (Klf6)	PH_rn_0012080	58954	1.36601	7.58889e-13
	Tgfb1	Link	Rattus norvegicus transforming growth factor, beta 1 (Tgfb1)	PH_rn_0011442	59086	-1.4788	4.57598e-14
	Ppp1r10	Link	Rattus norvegicus protein phosphatase 1, regulatory subunit 10 (Ppp1r10)	PH_rn_0014945	65045	1.17942	2.05339e-14
	Bcl3	Link	Rattus norvegicus B-cell CLL/lymphoma 3 (Bcl3)	PH_rn_0006524	680611	1.36355	1.17834e-13
	LOC682988	Link	Rattus norvegicus similar to mediator of RNA polymerase II transcription, subunit 18 homolog (LOC682988)	PH_rn_0000675	682988	-1.087	4.09924e-07
	Meis1	Link	Rattus norvegicus Meis homeobox 1 (Meis1)	PH_rn_0006884	686117	1.90308	2.60924e-09
	Zfp36	Link	Rattus norvegicus zinc finger protein 36 (Zfp36)	PH_rn_0014971	79426	1.3642	0.00159816
	Nfkb1	Link	Rattus norvegicus nuclear factor of kappa light polypeptide gene enhancer in B-cells 1 (Nfkb1)	PH_rn_0001359	81736	1.26693	5.4818e-08
	Cdh1	Link	Rattus norvegicus cadherin 1 (Cdh1)	PH_rn_0006808	83502	1.25341	0.0233664
	Tsc22d3	Link	Rattus norvegicus TSC22 domain family, member 3 (Tsc22d3)	PH_rn_0003445	83514	1.1733	6.31129e-10
	Klf5	Link	Rattus norvegicus Kruppel-like factor 5 (Klf5)	PH_rn_0016007	84410	1.21776	3.61587e-10
>	GO:0003677~DNA binding; Q-value: 2.82438E-02
	Gene_symbol	ref	Description	ID	Entrez_gene_id	log2 (Ratio)	P-value (Differentially expressed)
	Egr2	Link	Rattus norvegicus early growth response 2 (Egr2)	PH_rn_0004512	114090	1.05203	1.43497e-10
	Nfil3	Link	Rattus norvegicus nuclear factor, interleukin 3 regulated (Nfil3)	PH_rn_0004158	114519	1.29809	2.03449e-23
	Hmga1	Link	PREDICTED: Rattus norvegicus high mobility group AT-hook 1 (Hmga1)	PH_rn_0028753	117062	-1.05079	0.00453847
	Hist1h1d	Link	Rattus norvegicus histone cluster 1, H1d (Hist1h1d)	PH_rn_0014797	201097	1.00564	0.0153431
	Ets1	Link	Rattus norvegicus v-ets avian erythroblastosis virus E26 oncogene homolog 1 (Ets1)	PH_rn_0014484	24356	1.04192	1.45688e-08
	Irf1	Link	Rattus norvegicus interferon regulatory factor 1 (Irf1)	PH_rn_0015268	24508	1.26427	2.62323e-05
	Myc	Link	Rattus norvegicus myelocytomatosis oncogene (Myc)	PH_rn_0011892	24577	1.74107	5.939e-17
	Mafk	Link	Rattus norvegicus v-maf avian musculoaponeurotic fibrosarcoma oncogene homolog K (Mafk)	PH_rn_0006725	246760	2.06611	2.30137e-23
	Wt1	Link	Rattus norvegicus Wilms tumor 1 (Wt1)	PH_rn_0011420	24883	1.68921	0.000939234
	Foxa1	Link	Rattus norvegicus forkhead box A1 (Foxa1)	PH_rn_0004136	25098	1.23759	0.04758
	Cdkn2a	Link	Rattus norvegicus cyclin-dependent kinase inhibitor 2A (Cdkn2a)	PH_rn_0001792	25163	1.67841	0.00173032
	Tcf21	Link	Rattus norvegicus transcription factor 21 (Tcf21)	PH_rn_0013709	252856	1.03619	0.00374632
	Nr1d1	Link	Rattus norvegicus nuclear receptor subfamily 1, group D, member 1 (Nr1d1)	PH_rn_0015680	252917	1.1166	5.04777e-06
	Tmpo	Link	Rattus norvegicus thymopoietin (Tmpo)	PH_rn_0001929	25359	-1.02177	1.21952e-06
	Atf3	Link	Rattus norvegicus activating transcription factor 3 (Atf3)	PH_rn_0006131	25389	2.91778	1.00119e-25
	Ahr	Link	Rattus norvegicus aryl hydrocarbon receptor (Ahr)	PH_rn_0011551	25690	1.488	8.40486e-07
	Hnf4a	Link	Rattus norvegicus hepatocyte nuclear factor 4, alpha (Hnf4a)	PH_rn_0011553	25735	3.38325	3.64104e-11
	Ppara	Link	Rattus norvegicus peroxisome proliferator activated receptor alpha (Ppara)	PH_rn_0011624	25747	1.76928	0.00397588
	Mnt	Link	Rattus norvegicus MAX network transcriptional repressor (Mnt)	PH_rn_0010783	287521	1.04618	2.18237e-09
	Msh5	Link	Rattus norvegicus mutS homolog 5 (Msh5)	PH_rn_0013964	294252	1.11064	0.0239543
	Ddit3	Link	Rattus norvegicus DNA-damage inducible transcript 3 (Ddit3)	PH_rn_0012368	29467	1.76308	2.97369e-12
	Hist2h4	Link	Rattus norvegicus histone cluster 2, H4 (Hist2h4)	PH_rn_0012780	295277	2.35403	1.24834e-05
	Ighmbp2	Link	Rattus norvegicus immunoglobulin mu binding protein 2 (Ighmbp2)	PH_rn_0002591	29532	-1.0332	8.42118e-05
	Neurog2	Link	PREDICTED: Rattus norvegicus neurogenin 2 (Neurog2)	PH_rn_0001289	295475	1.45962	0.0306703
	Hes1	Link	Rattus norvegicus hes family bHLH transcription factor 1 (Hes1)	PH_rn_0011346	29577	1.12052	0.000874213
	Pou3f2	Link	Rattus norvegicus POU class 3 homeobox 2 (Pou3f2)	PH_rn_0002844	29588	-1.30238	0.000172791
	Dlx1	Link	Rattus norvegicus distal-less homeobox 1 (Dlx1)	PH_rn_0003121	296500	-1.02617	2.07341e-09
	Arntl	Link	Rattus norvegicus aryl hydrocarbon receptor nuclear translocator-like (Arntl)	PH_rn_0002053	29657	1.297	1.07698e-05
	Smc1b	Link	Rattus norvegicus structural maintenance of chromosomes 1B (Smc1b)	PH_rn_0009205	300121	1.27518	0.00476137
	Smarcc1	Link	Rattus norvegicus SWI/SNF related, matrix associated, actin dependent regulator of chromatin, subfamily c, member 1 (Smarcc1)	PH_rn_0009340	301020	-1.13452	6.7204e-05
	Foxo4	Link	Rattus norvegicus forkhead box O4 (Foxo4)	PH_rn_0007094	302415	-1.47725	0.000211313
	Hist3h2ba	Link	Rattus norvegicus histone cluster 3, H2ba (Hist3h2ba)	PH_rn_0009835	303175	1.00729	0.0294689
	Dhx58	Link	Rattus norvegicus DEXH (Asp-Glu-X-His)	PH_rn_0012616	303538	2.08534	8.61972e-11
	Lyl1	Link	Rattus norvegicus lymphoblastic leukemia derived sequence 1 (Lyl1)	PH_rn_0020490	304663	1.12904	0.00597876
	Mnda	Link	Rattus norvegicus myeloid cell nuclear differentiation antigen (Mnda)	PH_rn_0014980	304988	3.70449	4.94686e-19
	Rel	Link	PREDICTED: Rattus norvegicus v-rel reticuloendotheliosis viral oncogene homolog (avian)	PH_rn_0021155	305584	1.7324	6.99601e-09
	Irf9	Link	Rattus norvegicus interferon regulatory factor 9 (Irf9)	PH_rn_0000592	305896	1.3978	0.000725778
	Sox21	Link	PREDICTED: Rattus norvegicus SRY (sex determining region Y)	PH_rn_0005904	306168	2.41678	1.14288e-06
	Zfp192	Link	PREDICTED: Rattus norvegicus zinc finger protein 192 (Zfp192)	PH_rn_0028571	306974	-1.20708	1.6249e-05
	E2f8	Link	PREDICTED: Rattus norvegicus E2F transcription factor 8 (E2f8)	PH_rn_0018063	308607	-1.18747	1.5233e-08
	Ppfibp2	Link	Rattus norvegicus PTPRF interacting protein, binding protein 2 (liprin beta 2)	PH_rn_0013120	308918	1.12608	3.67514e-05
	Tox2	Link	Rattus norvegicus TOX high mobility group box family member 2 (Tox2)	PH_rn_0004419	311615	2.24263	6.76541e-05
	Bmyc	Link	Rattus norvegicus brain expressed myelocytomatosis oncogene (Bmyc)	PH_rn_0003993	311807	-1.23267	0.000135321
	Fos	Link	Rattus norvegicus FBJ osteosarcoma oncogene (Fos)	PH_rn_0011802	314322	1.3517	3.73145e-06
	Hoxc5	Link	Rattus norvegicus homeo box C5 (Hoxc5)	PH_rn_0009649	315341	1.11819	0.0132547
	Satb1	Link	Rattus norvegicus SATB homeobox 1 (Satb1)	PH_rn_0009500	316164	1.04136	0.0476503
	Top2a	Link	Rattus norvegicus topoisomerase (DNA)	PH_rn_0015138	360243	-1.61525	1.92202e-12
	Lmo2	Link	Rattus norvegicus LIM domain only 2 (Lmo2)	PH_rn_0007959	362176	2.26714	0.00662323
	Csrnp1	Link	Rattus norvegicus cysteine-serine-rich nuclear protein 1 (Csrnp1)	PH_rn_0007829	363165	1.97871	4.48874e-31
	Nabp1	Link	Rattus norvegicus nucleic acid binding protein 1 (Nabp1)	PH_rn_0004345	363227	1.59544	5.88755e-23
	Gsc2	Link	Rattus norvegicus goosecoid homeobox 2 (Gsc2)	PH_rn_0007684	363831	1.62853	0.00168986
	Tbl1xr1	Link	Rattus norvegicus transducin (beta)	PH_rn_0008327	365755	-1.33272	0.00216835
	Nkx2-2	Link	PREDICTED: Rattus norvegicus NK2 homeobox 2 (Nkx2-2)	PH_rn_0027144	366214	-1.52433	1.93418e-09
	Dnmt3a	Link	Rattus norvegicus DNA (cytosine-5-)	PH_rn_0012000	444984	1.27804	7.85286e-08
	Mypop	Link	Rattus norvegicus Myb-related transcription factor, partner of profilin (Mypop)	PH_rn_0009448	499090	-1.00603	0.000280627
	Gon4l	Link	Rattus norvegicus gon-4-like (C. elegans)	PH_rn_0005893	499653	-1.00794	0.000855147
	Ifih1	Link	Rattus norvegicus interferon induced with helicase C domain 1 (Ifih1)	PH_rn_0008112	499801	1.20737	0.00189089
	Tgif2	Link	Rattus norvegicus TGFB-induced factor homeobox 2 (Tgif2)	PH_rn_0021814	499929	1.14753	1.33319e-05
	Zfp467	Link	Rattus norvegicus zinc finger protein 467 (Zfp467)	PH_rn_0013142	500110	-1.0114	1.14223e-05
	Zscan20	Link	PREDICTED: Rattus norvegicus zinc finger and SCAN domain containing 20 (Zscan20)	PH_rn_0001595	500549	1.18543	0.037105
	Runx1	Link	Rattus norvegicus runt-related transcription factor 1 (Runx1)	PH_rn_0006196	50662	1.38067	1.08335e-07
	Neurod2	Link	Rattus norvegicus neuronal differentiation 2 (Neurod2)	PH_rn_0003969	54276	1.17345	0.0193642
	Klf6	Link	Rattus norvegicus Kruppel-like factor 6 (Klf6)	PH_rn_0012080	58954	1.36601	7.58889e-13
	Tsn	Link	Rattus norvegicus translin (Tsn)	PH_rn_0012955	60381	-1.49009	2.80368e-15
	Ppp1r10	Link	Rattus norvegicus protein phosphatase 1, regulatory subunit 10 (Ppp1r10)	PH_rn_0014945	65045	1.17942	2.05339e-14
	Hist1h1b	Link	Rattus norvegicus histone cluster 1, H1b (Hist1h1b)	PH_rn_0000822	680522	1.27286	0.0246733
	Bcl3	Link	Rattus norvegicus B-cell CLL/lymphoma 3 (Bcl3)	PH_rn_0006524	680611	1.36355	1.17834e-13
	Tnfaip3	Link	PREDICTED: Rattus norvegicus tumor necrosis factor, alpha-induced protein 3 (Tnfaip3)	PH_rn_0016800	683206	1.8485	1.19818e-08
	LOC684681	Link	PREDICTED: Rattus norvegicus similar to Histone H1.2 (H1 VAR.1)	PH_rn_0016233	684681	1.32764	1.34803e-06
	Meis1	Link	Rattus norvegicus Meis homeobox 1 (Meis1)	PH_rn_0006884	686117	1.90308	2.60924e-09
	Mis18bp1	Link	Rattus norvegicus MIS18 binding protein 1 (Mis18bp1)	PH_rn_0000847	689296	-1.24416	1.2168e-06
	Zfp36	Link	Rattus norvegicus zinc finger protein 36 (Zfp36)	PH_rn_0014971	79426	1.3642	0.00159816
	Zbtb10	Link	Rattus norvegicus zinc finger and BTB domain containing 10 (Zbtb10)	PH_rn_0004763	80338	2.00522	3.06127e-12
	Nfkb1	Link	Rattus norvegicus nuclear factor of kappa light polypeptide gene enhancer in B-cells 1 (Nfkb1)	PH_rn_0001359	81736	1.26693	5.4818e-08
	Rbl2	Link	Rattus norvegicus retinoblastoma-like 2 (Rbl2)	PH_rn_0005836	81758	-1.23203	0.00202893
	Tsc22d3	Link	Rattus norvegicus TSC22 domain family, member 3 (Tsc22d3)	PH_rn_0003445	83514	1.1733	6.31129e-10
	Klf5	Link	Rattus norvegicus Kruppel-like factor 5 (Klf5)	PH_rn_0016007	84410	1.21776	3.61587e-10
>	GO:0003700~transcription factor activity; Q-value: 4.27121E-02
	Gene_symbol	ref	Description	ID	Entrez_gene_id	log2 (Ratio)	P-value (Differentially expressed)
	Egr2	Link	Rattus norvegicus early growth response 2 (Egr2)	PH_rn_0004512	114090	1.05203	1.43497e-10
	Nfil3	Link	Rattus norvegicus nuclear factor, interleukin 3 regulated (Nfil3)	PH_rn_0004158	114519	1.29809	2.03449e-23
	Hmga1	Link	PREDICTED: Rattus norvegicus high mobility group AT-hook 1 (Hmga1)	PH_rn_0028753	117062	-1.05079	0.00453847
	Ets1	Link	Rattus norvegicus v-ets avian erythroblastosis virus E26 oncogene homolog 1 (Ets1)	PH_rn_0014484	24356	1.04192	1.45688e-08
	Irf1	Link	Rattus norvegicus interferon regulatory factor 1 (Irf1)	PH_rn_0015268	24508	1.26427	2.62323e-05
	Myc	Link	Rattus norvegicus myelocytomatosis oncogene (Myc)	PH_rn_0011892	24577	1.74107	5.939e-17
	Mafk	Link	Rattus norvegicus v-maf avian musculoaponeurotic fibrosarcoma oncogene homolog K (Mafk)	PH_rn_0006725	246760	2.06611	2.30137e-23
	Wt1	Link	Rattus norvegicus Wilms tumor 1 (Wt1)	PH_rn_0011420	24883	1.68921	0.000939234
	Foxa1	Link	Rattus norvegicus forkhead box A1 (Foxa1)	PH_rn_0004136	25098	1.23759	0.04758
	Tcf21	Link	Rattus norvegicus transcription factor 21 (Tcf21)	PH_rn_0013709	252856	1.03619	0.00374632
	Nr1d1	Link	Rattus norvegicus nuclear receptor subfamily 1, group D, member 1 (Nr1d1)	PH_rn_0015680	252917	1.1166	5.04777e-06
	Atf3	Link	Rattus norvegicus activating transcription factor 3 (Atf3)	PH_rn_0006131	25389	2.91778	1.00119e-25
	Ahr	Link	Rattus norvegicus aryl hydrocarbon receptor (Ahr)	PH_rn_0011551	25690	1.488	8.40486e-07
	Hnf4a	Link	Rattus norvegicus hepatocyte nuclear factor 4, alpha (Hnf4a)	PH_rn_0011553	25735	3.38325	3.64104e-11
	Ppara	Link	Rattus norvegicus peroxisome proliferator activated receptor alpha (Ppara)	PH_rn_0011624	25747	1.76928	0.00397588
	Mnt	Link	Rattus norvegicus MAX network transcriptional repressor (Mnt)	PH_rn_0010783	287521	1.04618	2.18237e-09
	Ddit3	Link	Rattus norvegicus DNA-damage inducible transcript 3 (Ddit3)	PH_rn_0012368	29467	1.76308	2.97369e-12
	Pou3f2	Link	Rattus norvegicus POU class 3 homeobox 2 (Pou3f2)	PH_rn_0002844	29588	-1.30238	0.000172791
	Dlx1	Link	Rattus norvegicus distal-less homeobox 1 (Dlx1)	PH_rn_0003121	296500	-1.02617	2.07341e-09
	Arntl	Link	Rattus norvegicus aryl hydrocarbon receptor nuclear translocator-like (Arntl)	PH_rn_0002053	29657	1.297	1.07698e-05
	Foxo4	Link	Rattus norvegicus forkhead box O4 (Foxo4)	PH_rn_0007094	302415	-1.47725	0.000211313
	Rel	Link	PREDICTED: Rattus norvegicus v-rel reticuloendotheliosis viral oncogene homolog (avian)	PH_rn_0021155	305584	1.7324	6.99601e-09
	Irf9	Link	Rattus norvegicus interferon regulatory factor 9 (Irf9)	PH_rn_0000592	305896	1.3978	0.000725778
	Sox21	Link	PREDICTED: Rattus norvegicus SRY (sex determining region Y)	PH_rn_0005904	306168	2.41678	1.14288e-06
	Zfp192	Link	PREDICTED: Rattus norvegicus zinc finger protein 192 (Zfp192)	PH_rn_0028571	306974	-1.20708	1.6249e-05
	E2f8	Link	PREDICTED: Rattus norvegicus E2F transcription factor 8 (E2f8)	PH_rn_0018063	308607	-1.18747	1.5233e-08
	Bmyc	Link	Rattus norvegicus brain expressed myelocytomatosis oncogene (Bmyc)	PH_rn_0003993	311807	-1.23267	0.000135321
	Fos	Link	Rattus norvegicus FBJ osteosarcoma oncogene (Fos)	PH_rn_0011802	314322	1.3517	3.73145e-06
	Hoxc5	Link	Rattus norvegicus homeo box C5 (Hoxc5)	PH_rn_0009649	315341	1.11819	0.0132547
	Satb1	Link	Rattus norvegicus SATB homeobox 1 (Satb1)	PH_rn_0009500	316164	1.04136	0.0476503
	Csrnp1	Link	Rattus norvegicus cysteine-serine-rich nuclear protein 1 (Csrnp1)	PH_rn_0007829	363165	1.97871	4.48874e-31
	Gsc2	Link	Rattus norvegicus goosecoid homeobox 2 (Gsc2)	PH_rn_0007684	363831	1.62853	0.00168986
	Nkx2-2	Link	PREDICTED: Rattus norvegicus NK2 homeobox 2 (Nkx2-2)	PH_rn_0027144	366214	-1.52433	1.93418e-09
	Mypop	Link	Rattus norvegicus Myb-related transcription factor, partner of profilin (Mypop)	PH_rn_0009448	499090	-1.00603	0.000280627
	Tgif2	Link	Rattus norvegicus TGFB-induced factor homeobox 2 (Tgif2)	PH_rn_0021814	499929	1.14753	1.33319e-05
	Zscan20	Link	PREDICTED: Rattus norvegicus zinc finger and SCAN domain containing 20 (Zscan20)	PH_rn_0001595	500549	1.18543	0.037105
	Runx1	Link	Rattus norvegicus runt-related transcription factor 1 (Runx1)	PH_rn_0006196	50662	1.38067	1.08335e-07
	Klf6	Link	Rattus norvegicus Kruppel-like factor 6 (Klf6)	PH_rn_0012080	58954	1.36601	7.58889e-13
	Bcl3	Link	Rattus norvegicus B-cell CLL/lymphoma 3 (Bcl3)	PH_rn_0006524	680611	1.36355	1.17834e-13
	Meis1	Link	Rattus norvegicus Meis homeobox 1 (Meis1)	PH_rn_0006884	686117	1.90308	2.60924e-09
	Nfkb1	Link	Rattus norvegicus nuclear factor of kappa light polypeptide gene enhancer in B-cells 1 (Nfkb1)	PH_rn_0001359	81736	1.26693	5.4818e-08
	Tsc22d3	Link	Rattus norvegicus TSC22 domain family, member 3 (Tsc22d3)	PH_rn_0003445	83514	1.1733	6.31129e-10
	Klf5	Link	Rattus norvegicus Kruppel-like factor 5 (Klf5)	PH_rn_0016007	84410	1.21776	3.61587e-10
>	GO:0019207~kinase regulator activity; Q-value: 6.31235E-02
	Gene_symbol	ref	Description	ID	Entrez_gene_id	log2 (Ratio)	P-value (Differentially expressed)
	Cdkn1a	Link	PREDICTED: Rattus norvegicus cyclin-dependent kinase inhibitor 1A (Cdkn1a)	PH_rn_0028749	114851	1.21663	2.18647e-13
	Trib3	Link	Rattus norvegicus tribbles pseudokinase 3 (Trib3)	PH_rn_0002219	246273	1.9581	6.07653e-28
	Pkib	Link	Rattus norvegicus protein kinase (cAMP-dependent, catalytic)	PH_rn_0015082	24678	1.42626	0.000230176
	Cdkn2a	Link	Rattus norvegicus cyclin-dependent kinase inhibitor 2A (Cdkn2a)	PH_rn_0001792	25163	1.67841	0.00173032
	Ccne1	Link	Rattus norvegicus cyclin E1 (Ccne1)	PH_rn_0014982	25729	-1.06705	6.11787e-07
	Erbb3	Link	Rattus norvegicus v-erb-b2 avian erythroblastic leukemia viral oncogene homolog 3 (Erbb3)	PH_rn_0001738	29496	-1.2306	2.62495e-05
	Mob1b	Link	Rattus norvegicus MOB kinase activator 1B (Mob1b)	PH_rn_0008700	360920	1.6803	0.00547531
	Prkrip1	Link	Rattus norvegicus Prkr interacting protein 1 (IL11 inducible)	PH_rn_0000202	498171	1.19342	1.34796e-05
	Rapgef3	Link	Rattus norvegicus Rap guanine nucleotide exchange factor (GEF)	PH_rn_0003292	59326	-1.05704	1.74674e-06
	Agap2	Link	PREDICTED: Rattus norvegicus ArfGAP with GTPase domain, ankyrin repeat and PH domain 2 (Agap2)	PH_rn_0027612	65218	-1.57374	1.62599e-11
	Camkk2	Link	Rattus norvegicus calcium/calmodulin-dependent protein kinase kinase 2, beta (Camkk2)	PH_rn_0015950	83506	-1.87627	9.30879e-08
>	GO:0019887~protein kinase regulator activity; Q-value: 5.78448E-02
	Gene_symbol	ref	Description	ID	Entrez_gene_id	log2 (Ratio)	P-value (Differentially expressed)
	Cdkn1a	Link	PREDICTED: Rattus norvegicus cyclin-dependent kinase inhibitor 1A (Cdkn1a)	PH_rn_0028749	114851	1.21663	2.18647e-13
	Trib3	Link	Rattus norvegicus tribbles pseudokinase 3 (Trib3)	PH_rn_0002219	246273	1.9581	6.07653e-28
	Pkib	Link	Rattus norvegicus protein kinase (cAMP-dependent, catalytic)	PH_rn_0015082	24678	1.42626	0.000230176
	Cdkn2a	Link	Rattus norvegicus cyclin-dependent kinase inhibitor 2A (Cdkn2a)	PH_rn_0001792	25163	1.67841	0.00173032
	Ccne1	Link	Rattus norvegicus cyclin E1 (Ccne1)	PH_rn_0014982	25729	-1.06705	6.11787e-07
	Erbb3	Link	Rattus norvegicus v-erb-b2 avian erythroblastic leukemia viral oncogene homolog 3 (Erbb3)	PH_rn_0001738	29496	-1.2306	2.62495e-05
	Prkrip1	Link	Rattus norvegicus Prkr interacting protein 1 (IL11 inducible)	PH_rn_0000202	498171	1.19342	1.34796e-05
	Rapgef3	Link	Rattus norvegicus Rap guanine nucleotide exchange factor (GEF)	PH_rn_0003292	59326	-1.05704	1.74674e-06
	Agap2	Link	PREDICTED: Rattus norvegicus ArfGAP with GTPase domain, ankyrin repeat and PH domain 2 (Agap2)	PH_rn_0027612	65218	-1.57374	1.62599e-11
	Camkk2	Link	Rattus norvegicus calcium/calmodulin-dependent protein kinase kinase 2, beta (Camkk2)	PH_rn_0015950	83506	-1.87627	9.30879e-08
>	GO:0032813~tumor necrosis factor receptor superfamily binding; Q-value: 1.23286E-01
	Gene_symbol	ref	Description	ID	Entrez_gene_id	log2 (Ratio)	P-value (Differentially expressed)
	Tnf	Link	Rattus norvegicus tumor necrosis factor (Tnf)	PH_rn_0011709	24835	1.97552	5.84892e-13
	Tnfsf15	Link	Rattus norvegicus tumor necrosis factor (ligand)	PH_rn_0013789	252878	1.24441	4.38202e-05
	Tnfsf9	Link	Rattus norvegicus tumor necrosis factor (ligand)	PH_rn_0002441	353218	-1.62005	3.41338e-10
	Ltb	Link	Rattus norvegicus lymphotoxin beta (TNF superfamily, member 3)	PH_rn_0013316	361795	2.62541	2.7072e-06
	Tnfsf18	Link	PREDICTED: Rattus norvegicus tumor necrosis factor (ligand)	PH_rn_0018297	364031	2.74857	8.11052e-05
	Fgf2	Link	Rattus norvegicus fibroblast growth factor 2 (Fgf2)	PH_rn_0012475	54250	-1.05816	3.00501e-08
>	GO:0005164~tumor necrosis factor receptor binding; Q-value: 2.37101E-01
	Gene_symbol	ref	Description	ID	Entrez_gene_id	log2 (Ratio)	P-value (Differentially expressed)
	Tnf	Link	Rattus norvegicus tumor necrosis factor (Tnf)	PH_rn_0011709	24835	1.97552	5.84892e-13
	Tnfsf15	Link	Rattus norvegicus tumor necrosis factor (ligand)	PH_rn_0013789	252878	1.24441	4.38202e-05
	Tnfsf9	Link	Rattus norvegicus tumor necrosis factor (ligand)	PH_rn_0002441	353218	-1.62005	3.41338e-10
	Ltb	Link	Rattus norvegicus lymphotoxin beta (TNF superfamily, member 3)	PH_rn_0013316	361795	2.62541	2.7072e-06
	Tnfsf18	Link	PREDICTED: Rattus norvegicus tumor necrosis factor (ligand)	PH_rn_0018297	364031	2.74857	8.11052e-05
>	GO:0004857~enzyme inhibitor activity; Q-value: 4.26921E-01
	Gene_symbol	ref	Description	ID	Entrez_gene_id	log2 (Ratio)	P-value (Differentially expressed)
	Cdkn1a	Link	PREDICTED: Rattus norvegicus cyclin-dependent kinase inhibitor 1A (Cdkn1a)	PH_rn_0028749	114851	1.21663	2.18647e-13
	Txnip	Link	Rattus norvegicus thioredoxin interacting protein (Txnip)	PH_rn_0003086	117514	2.19958	9.82108e-12
	Bcl2a1	Link	Rattus norvegicus BCL2-related protein A1 (Bcl2a1)	PH_rn_0009289	170929	1.19778	0.000329122
	Trib3	Link	Rattus norvegicus tribbles pseudokinase 3 (Trib3)	PH_rn_0002219	246273	1.9581	6.07653e-28
	Pkib	Link	Rattus norvegicus protein kinase (cAMP-dependent, catalytic)	PH_rn_0015082	24678	1.42626	0.000230176
	Cdkn2a	Link	Rattus norvegicus cyclin-dependent kinase inhibitor 2A (Cdkn2a)	PH_rn_0001792	25163	1.67841	0.00173032
	Anxa3	Link	Rattus norvegicus annexin A3 (Anxa3)	PH_rn_0014335	25291	1.29396	0.043752
	Timp3	Link	Rattus norvegicus TIMP metallopeptidase inhibitor 3 (Timp3)	PH_rn_0003291	25358	-1.76632	1.95462e-09
	Apoa2	Link	Rattus norvegicus apolipoprotein A-II (Apoa2)	PH_rn_0010946	25649	1.13506	0.031715
	Scg5	Link	Rattus norvegicus secretogranin V (7B2 protein)	PH_rn_0004777	25719	1.40638	0.000224425
	Tnfaip8	Link	PREDICTED: Rattus norvegicus tumor necrosis factor, alpha-induced protein 8 (Tnfaip8)	PH_rn_0028643	307428	-1.12926	0.00752813
	Angptl4	Link	Rattus norvegicus angiopoietin-like 4 (Angptl4)	PH_rn_0002657	362850	3.22016	4.4846e-29
	Slpil3	Link	PREDICTED: Rattus norvegicus antileukoproteinase-like 3 (Slpil3)	PH_rn_0027175	408224	1.17712	0.0421129
	Prkrip1	Link	Rattus norvegicus Prkr interacting protein 1 (IL11 inducible)	PH_rn_0000202	498171	1.19342	1.34796e-05
	Pdzd3	Link	Rattus norvegicus PDZ domain containing 3 (Pdzd3)	PH_rn_0017256	500986	1.46064	8.76486e-05
	Serpinb2	Link	Rattus norvegicus serpin peptidase inhibitor, clade B (ovalbumin)	PH_rn_0003332	60325	1.83107	1.53973e-06
	Ppp1r10	Link	Rattus norvegicus protein phosphatase 1, regulatory subunit 10 (Ppp1r10)	PH_rn_0014945	65045	1.17942	2.05339e-14
	Timp4	Link	Rattus norvegicus tissue inhibitor of metalloproteinase 4 (Timp4)	PH_rn_0004156	680130	1.55487	9.352e-05
>	GO:0046983~protein dimerization activity; Q-value: 4.2725E-01
	Gene_symbol	ref	Description	ID	Entrez_gene_id	log2 (Ratio)	P-value (Differentially expressed)
	Nfil3	Link	Rattus norvegicus nuclear factor, interleukin 3 regulated (Nfil3)	PH_rn_0004158	114519	1.29809	2.03449e-23
	Pvrl1	Link	PREDICTED: Rattus norvegicus poliovirus receptor-related 1 (Pvrl1)	PH_rn_0002300	192183	1.01308	0.00080939
	Myc	Link	Rattus norvegicus myelocytomatosis oncogene (Myc)	PH_rn_0011892	24577	1.74107	5.939e-17
	Gucy1b3	Link	Rattus norvegicus guanylate cyclase 1, soluble, beta 3 (Gucy1b3)	PH_rn_0012231	25202	-1.32609	0.000333612
	Tcf21	Link	Rattus norvegicus transcription factor 21 (Tcf21)	PH_rn_0013709	252856	1.03619	0.00374632
	Atf3	Link	Rattus norvegicus activating transcription factor 3 (Atf3)	PH_rn_0006131	25389	2.91778	1.00119e-25
	Apoa2	Link	Rattus norvegicus apolipoprotein A-II (Apoa2)	PH_rn_0010946	25649	1.13506	0.031715
	Cd28	Link	Rattus norvegicus Cd28 molecule (Cd28)	PH_rn_0005228	25660	1.03435	0.00226902
	Apoe	Link	Rattus norvegicus apolipoprotein E (Apoe)	PH_rn_0011868	25728	1.03343	0.00206218
	Hnf4a	Link	Rattus norvegicus hepatocyte nuclear factor 4, alpha (Hnf4a)	PH_rn_0011553	25735	3.38325	3.64104e-11
	Pycard	Link	Rattus norvegicus PYD and CARD domain containing (Pycard)	PH_rn_0009333	282817	-1.02785	9.1862e-06
	Chka	Link	Rattus norvegicus choline kinase alpha (Chka)	PH_rn_0015792	29194	2.06502	1.01277e-16
	Ddit3	Link	Rattus norvegicus DNA-damage inducible transcript 3 (Ddit3)	PH_rn_0012368	29467	1.76308	2.97369e-12
	Erbb3	Link	Rattus norvegicus v-erb-b2 avian erythroblastic leukemia viral oncogene homolog 3 (Erbb3)	PH_rn_0001738	29496	-1.2306	2.62495e-05
	C1qb	Link	Rattus norvegicus complement component 1, q subcomponent, B chain (C1qb)	PH_rn_0002905	29687	1.45983	0.0187448
	Il17f	Link	Rattus norvegicus interleukin 17F (Il17f)	PH_rn_0012429	301291	1.2316	0.000121694
	Hps4	Link	Rattus norvegicus Hermansky-Pudlak syndrome 4 (Hps4)	PH_rn_0009758	304555	1.28057	4.74745e-16
	E2f8	Link	PREDICTED: Rattus norvegicus E2F transcription factor 8 (E2f8)	PH_rn_0018063	308607	-1.18747	1.5233e-08
	Sdcbp2	Link	Rattus norvegicus syndecan binding protein (syntenin)	PH_rn_0007571	311532	1.70655	9.95314e-10
	Fos	Link	Rattus norvegicus FBJ osteosarcoma oncogene (Fos)	PH_rn_0011802	314322	1.3517	3.73145e-06
	Irak3	Link	Rattus norvegicus interleukin-1 receptor-associated kinase 3 (Irak3)	PH_rn_0012600	314870	2.12876	4.39344e-21
	Scube1	Link	Rattus norvegicus signal peptide, CUB domain, EGF-like 1 (Scube1)	PH_rn_0007666	315174	1.18035	0.00233704
	Dscaml1	Link	Rattus norvegicus Down syndrome cell adhesion molecule-like 1 (Dscaml1)	PH_rn_0009975	315615	1.56588	0.0226664
	Top2a	Link	Rattus norvegicus topoisomerase (DNA)	PH_rn_0015138	360243	-1.61525	1.92202e-12
	Mypop	Link	Rattus norvegicus Myb-related transcription factor, partner of profilin (Mypop)	PH_rn_0009448	499090	-1.00603	0.000280627
	Tgfb1	Link	Rattus norvegicus transforming growth factor, beta 1 (Tgfb1)	PH_rn_0011442	59086	-1.4788	4.57598e-14
	Mcl1	Link	Rattus norvegicus myeloid cell leukemia sequence 1 (Mcl1)	PH_rn_0011151	60430	1.13026	3.64964e-07
	Meis1	Link	Rattus norvegicus Meis homeobox 1 (Meis1)	PH_rn_0006884	686117	1.90308	2.60924e-09
	Tpd52l1	Link	Rattus norvegicus tumor protein D52-like 1 (Tpd52l1)	PH_rn_0000880	689256	2.49414	0.000185063
	Csf1	Link	Rattus norvegicus colony stimulating factor 1 (macrophage)	PH_rn_0016026	78965	2.3555	2.43722e-21
	Nfkb1	Link	Rattus norvegicus nuclear factor of kappa light polypeptide gene enhancer in B-cells 1 (Nfkb1)	PH_rn_0001359	81736	1.26693	5.4818e-08
	Tgfb2	Link	Rattus norvegicus transforming growth factor, beta 2 (Tgfb2)	PH_rn_0004214	81809	1.90034	3.66415e-23
>	GO:0004860~protein kinase inhibitor activity; Q-value: 4.54893E-01
	Gene_symbol	ref	Description	ID	Entrez_gene_id	log2 (Ratio)	P-value (Differentially expressed)
	Cdkn1a	Link	PREDICTED: Rattus norvegicus cyclin-dependent kinase inhibitor 1A (Cdkn1a)	PH_rn_0028749	114851	1.21663	2.18647e-13
	Trib3	Link	Rattus norvegicus tribbles pseudokinase 3 (Trib3)	PH_rn_0002219	246273	1.9581	6.07653e-28
	Pkib	Link	Rattus norvegicus protein kinase (cAMP-dependent, catalytic)	PH_rn_0015082	24678	1.42626	0.000230176
	Cdkn2a	Link	Rattus norvegicus cyclin-dependent kinase inhibitor 2A (Cdkn2a)	PH_rn_0001792	25163	1.67841	0.00173032
	Prkrip1	Link	Rattus norvegicus Prkr interacting protein 1 (IL11 inducible)	PH_rn_0000202	498171	1.19342	1.34796e-05
>	GO:0008083~growth factor activity; Q-value: 4.74674E-01
	Gene_symbol	ref	Description	ID	Entrez_gene_id	log2 (Ratio)	P-value (Differentially expressed)
	Osgin1	Link	Rattus norvegicus oxidative stress induced growth inhibitor 1 (Osgin1)	PH_rn_0009260	171493	2.54498	3.93158e-19
	Il6	Link	Rattus norvegicus interleukin 6 (Il6)	PH_rn_0011662	24498	3.35579	6.99686e-29
	Csf3	Link	Rattus norvegicus colony stimulating factor 3 (granulocyte)	PH_rn_0011003	25610	-1.25046	4.60781e-05
	Ntf4	Link	Rattus norvegicus neurotrophin 4 (Ntf4)	PH_rn_0011549	25730	-1.08328	0.0186157
	Gdf2	Link	Rattus norvegicus growth differentiation factor 2 (Gdf2)	PH_rn_0000799	290921	1.28858	0.0260576
	Areg	Link	Rattus norvegicus amphiregulin (Areg)	PH_rn_0015046	29183	1.36945	1.4199e-09
	Fgf2	Link	Rattus norvegicus fibroblast growth factor 2 (Fgf2)	PH_rn_0012475	54250	-1.05816	3.00501e-08
	Gas6	Link	Rattus norvegicus growth arrest specific 6 (Gas6)	PH_rn_0002645	58935	1.7809	1.03891e-07
	Tgfb1	Link	Rattus norvegicus transforming growth factor, beta 1 (Tgfb1)	PH_rn_0011442	59086	-1.4788	4.57598e-14
	Csf1	Link	Rattus norvegicus colony stimulating factor 1 (macrophage)	PH_rn_0016026	78965	2.3555	2.43722e-21
	Cxcl1	Link	Rattus norvegicus chemokine (C-X-C motif)	PH_rn_0012221	81503	1.20232	3.35664e-15
	Tgfb2	Link	Rattus norvegicus transforming growth factor, beta 2 (Tgfb2)	PH_rn_0004214	81809	1.90034	3.66415e-23
>	GO:0005539~glycosaminoglycan binding; Q-value: 4.9049E-01
	Gene_symbol	ref	Description	ID	Entrez_gene_id	log2 (Ratio)	P-value (Differentially expressed)
	Lamc2	Link	PREDICTED: Rattus norvegicus laminin, gamma 2 (Lamc2)	PH_rn_0028227	192362	2.60544	1.37073e-19
	Apoe	Link	Rattus norvegicus apolipoprotein E (Apoe)	PH_rn_0011868	25728	1.03343	0.00206218
	Lipg	Link	Rattus norvegicus lipase, endothelial (Lipg)	PH_rn_0012153	291437	1.45175	0.00320696
	Hapln1	Link	Rattus norvegicus hyaluronan and proteoglycan link protein 1 (Hapln1)	PH_rn_0015802	29331	-1.45571	0.00216297
	Spock3	Link	Rattus norvegicus sparc/osteonectin, cwcv and kazal-like domains proteoglycan (testican)	PH_rn_0007153	306404	2.44124	0.0397646
	Hapln3	Link	Rattus norvegicus hyaluronan and proteoglycan link protein 3 (Hapln3)	PH_rn_0014311	308773	1.28159	4.20961e-11
	Fgf2	Link	Rattus norvegicus fibroblast growth factor 2 (Fgf2)	PH_rn_0012475	54250	-1.05816	3.00501e-08
	Adamts1	Link	Rattus norvegicus ADAM metallopeptidase with thrombospondin type 1 motif, 1 (Adamts1)	PH_rn_0011042	79252	-1.99353	3.61746e-09
	Cyr61	Link	Rattus norvegicus cysteine-rich, angiogenic inducer, 61 (Cyr61)	PH_rn_0004754	83476	2.32202	1.49078e-20
	Prelp	Link	Rattus norvegicus proline/arginine-rich end leucine-rich repeat protein (Prelp)	PH_rn_0018617	84400	-1.12288	8.57133e-05
>	GO:0004091~carboxylesterase activity; Q-value: 4.87855E-01
	Gene_symbol	ref	Description	ID	Entrez_gene_id	log2 (Ratio)	P-value (Differentially expressed)
	Ces2e	Link	Rattus norvegicus carboxylesterase 2E (Ces2e)	PH_rn_0013262	192257	1.23147	0.0478208
	Ptrh2	Link	Rattus norvegicus peptidyl-tRNA hydrolase 2 (Ptrh2)	PH_rn_0007241	287593	-1.01928	0.00665464
	Lipg	Link	Rattus norvegicus lipase, endothelial (Lipg)	PH_rn_0012153	291437	1.45175	0.00320696
	Chka	Link	Rattus norvegicus choline kinase alpha (Chka)	PH_rn_0015792	29194	2.06502	1.01277e-16
	Ces1e	Link	Rattus norvegicus carboxylesterase 1E (Ces1e)	PH_rn_0011528	29225	1.15719	7.03893e-06
	Pla2g2a	Link	Rattus norvegicus phospholipase A2, group IIA (platelets, synovial fluid)	PH_rn_0012388	29692	-1.74686	6.73338e-06
	Pla2g6	Link	Rattus norvegicus phospholipase A2, group VI (cytosolic, calcium-independent)	PH_rn_0010735	360426	-1.07197	0.00182085
	Pla2g4d	Link	PREDICTED: Rattus norvegicus phospholipase A2, group IVD (cytosolic)	PH_rn_0016389	691905	-1.22886	0.00426035
	Pnliprp1	Link	Rattus norvegicus pancreatic lipase-related protein 1 (Pnliprp1)	PH_rn_0014068	84028	2.52371	6.19386e-05
>	GO:0019210~kinase inhibitor activity; Q-value: 5.05045E-01
	Gene_symbol	ref	Description	ID	Entrez_gene_id	log2 (Ratio)	P-value (Differentially expressed)
	Cdkn1a	Link	PREDICTED: Rattus norvegicus cyclin-dependent kinase inhibitor 1A (Cdkn1a)	PH_rn_0028749	114851	1.21663	2.18647e-13
	Trib3	Link	Rattus norvegicus tribbles pseudokinase 3 (Trib3)	PH_rn_0002219	246273	1.9581	6.07653e-28
	Pkib	Link	Rattus norvegicus protein kinase (cAMP-dependent, catalytic)	PH_rn_0015082	24678	1.42626	0.000230176
	Cdkn2a	Link	Rattus norvegicus cyclin-dependent kinase inhibitor 2A (Cdkn2a)	PH_rn_0001792	25163	1.67841	0.00173032
	Prkrip1	Link	Rattus norvegicus Prkr interacting protein 1 (IL11 inducible)	PH_rn_0000202	498171	1.19342	1.34796e-05
>	GO:0042803~protein homodimerization activity; Q-value: 4.99098E-01
	Gene_symbol	ref	Description	ID	Entrez_gene_id	log2 (Ratio)	P-value (Differentially expressed)
	Pvrl1	Link	PREDICTED: Rattus norvegicus poliovirus receptor-related 1 (Pvrl1)	PH_rn_0002300	192183	1.01308	0.00080939
	Apoa2	Link	Rattus norvegicus apolipoprotein A-II (Apoa2)	PH_rn_0010946	25649	1.13506	0.031715
	Cd28	Link	Rattus norvegicus Cd28 molecule (Cd28)	PH_rn_0005228	25660	1.03435	0.00226902
	Apoe	Link	Rattus norvegicus apolipoprotein E (Apoe)	PH_rn_0011868	25728	1.03343	0.00206218
	Hnf4a	Link	Rattus norvegicus hepatocyte nuclear factor 4, alpha (Hnf4a)	PH_rn_0011553	25735	3.38325	3.64104e-11
	Pycard	Link	Rattus norvegicus PYD and CARD domain containing (Pycard)	PH_rn_0009333	282817	-1.02785	9.1862e-06
	Chka	Link	Rattus norvegicus choline kinase alpha (Chka)	PH_rn_0015792	29194	2.06502	1.01277e-16
	C1qb	Link	Rattus norvegicus complement component 1, q subcomponent, B chain (C1qb)	PH_rn_0002905	29687	1.45983	0.0187448
	Il17f	Link	Rattus norvegicus interleukin 17F (Il17f)	PH_rn_0012429	301291	1.2316	0.000121694
	Hps4	Link	Rattus norvegicus Hermansky-Pudlak syndrome 4 (Hps4)	PH_rn_0009758	304555	1.28057	4.74745e-16
	E2f8	Link	PREDICTED: Rattus norvegicus E2F transcription factor 8 (E2f8)	PH_rn_0018063	308607	-1.18747	1.5233e-08
	Sdcbp2	Link	Rattus norvegicus syndecan binding protein (syntenin)	PH_rn_0007571	311532	1.70655	9.95314e-10
	Irak3	Link	Rattus norvegicus interleukin-1 receptor-associated kinase 3 (Irak3)	PH_rn_0012600	314870	2.12876	4.39344e-21
	Dscaml1	Link	Rattus norvegicus Down syndrome cell adhesion molecule-like 1 (Dscaml1)	PH_rn_0009975	315615	1.56588	0.0226664
	Top2a	Link	Rattus norvegicus topoisomerase (DNA)	PH_rn_0015138	360243	-1.61525	1.92202e-12
	Mypop	Link	Rattus norvegicus Myb-related transcription factor, partner of profilin (Mypop)	PH_rn_0009448	499090	-1.00603	0.000280627
	Tgfb1	Link	Rattus norvegicus transforming growth factor, beta 1 (Tgfb1)	PH_rn_0011442	59086	-1.4788	4.57598e-14
	Tpd52l1	Link	Rattus norvegicus tumor protein D52-like 1 (Tpd52l1)	PH_rn_0000880	689256	2.49414	0.000185063
	Csf1	Link	Rattus norvegicus colony stimulating factor 1 (macrophage)	PH_rn_0016026	78965	2.3555	2.43722e-21
	Nfkb1	Link	Rattus norvegicus nuclear factor of kappa light polypeptide gene enhancer in B-cells 1 (Nfkb1)	PH_rn_0001359	81736	1.26693	5.4818e-08
	Tgfb2	Link	Rattus norvegicus transforming growth factor, beta 2 (Tgfb2)	PH_rn_0004214	81809	1.90034	3.66415e-23
>	GO:0042802~identical protein binding; Q-value: 5.85896E-01
	Gene_symbol	ref	Description	ID	Entrez_gene_id	log2 (Ratio)	P-value (Differentially expressed)
	Pvrl1	Link	PREDICTED: Rattus norvegicus poliovirus receptor-related 1 (Pvrl1)	PH_rn_0002300	192183	1.01308	0.00080939
	Cby1	Link	Rattus norvegicus chibby homolog 1 (Drosophila)	PH_rn_0013737	246768	-1.33588	2.2017e-08
	Tnf	Link	Rattus norvegicus tumor necrosis factor (Tnf)	PH_rn_0011709	24835	1.97552	5.84892e-13
	Atf3	Link	Rattus norvegicus activating transcription factor 3 (Atf3)	PH_rn_0006131	25389	2.91778	1.00119e-25
	Apoa2	Link	Rattus norvegicus apolipoprotein A-II (Apoa2)	PH_rn_0010946	25649	1.13506	0.031715
	Cd28	Link	Rattus norvegicus Cd28 molecule (Cd28)	PH_rn_0005228	25660	1.03435	0.00226902
	Apoe	Link	Rattus norvegicus apolipoprotein E (Apoe)	PH_rn_0011868	25728	1.03343	0.00206218
	Hnf4a	Link	Rattus norvegicus hepatocyte nuclear factor 4, alpha (Hnf4a)	PH_rn_0011553	25735	3.38325	3.64104e-11
	Pycard	Link	Rattus norvegicus PYD and CARD domain containing (Pycard)	PH_rn_0009333	282817	-1.02785	9.1862e-06
	Chka	Link	Rattus norvegicus choline kinase alpha (Chka)	PH_rn_0015792	29194	2.06502	1.01277e-16
	Pou3f2	Link	Rattus norvegicus POU class 3 homeobox 2 (Pou3f2)	PH_rn_0002844	29588	-1.30238	0.000172791
	C1qb	Link	Rattus norvegicus complement component 1, q subcomponent, B chain (C1qb)	PH_rn_0002905	29687	1.45983	0.0187448
	Il17f	Link	Rattus norvegicus interleukin 17F (Il17f)	PH_rn_0012429	301291	1.2316	0.000121694
	Hps4	Link	Rattus norvegicus Hermansky-Pudlak syndrome 4 (Hps4)	PH_rn_0009758	304555	1.28057	4.74745e-16
	Irf9	Link	Rattus norvegicus interferon regulatory factor 9 (Irf9)	PH_rn_0000592	305896	1.3978	0.000725778
	E2f8	Link	PREDICTED: Rattus norvegicus E2F transcription factor 8 (E2f8)	PH_rn_0018063	308607	-1.18747	1.5233e-08
	Sdcbp2	Link	Rattus norvegicus syndecan binding protein (syntenin)	PH_rn_0007571	311532	1.70655	9.95314e-10
	Mdm2	Link	Rattus norvegicus MDM2 oncogene, E3 ubiquitin protein ligase (Mdm2)	PH_rn_0007193	314856	1.37143	7.72971e-07
	Irak3	Link	Rattus norvegicus interleukin-1 receptor-associated kinase 3 (Irak3)	PH_rn_0012600	314870	2.12876	4.39344e-21
	Scube1	Link	Rattus norvegicus signal peptide, CUB domain, EGF-like 1 (Scube1)	PH_rn_0007666	315174	1.18035	0.00233704
	Dscaml1	Link	Rattus norvegicus Down syndrome cell adhesion molecule-like 1 (Dscaml1)	PH_rn_0009975	315615	1.56588	0.0226664
	Mst4	Link	Rattus norvegicus serine/threonine protein kinase MST4 (Mst4)	PH_rn_0017502	317589	-1.01902	0.0249218
	Top2a	Link	Rattus norvegicus topoisomerase (DNA)	PH_rn_0015138	360243	-1.61525	1.92202e-12
	Msantd3	Link	Rattus norvegicus Myb/SANT-like DNA-binding domain containing 3 (Msantd3)	PH_rn_0009698	362516	1.16459	2.87983e-11
	Rassf1	Link	Rattus norvegicus Ras association (RalGDS/AF-6)	PH_rn_0011739	363140	1.44017	1.01619e-12
	Mypop	Link	Rattus norvegicus Myb-related transcription factor, partner of profilin (Mypop)	PH_rn_0009448	499090	-1.00603	0.000280627
	Tgfb1	Link	Rattus norvegicus transforming growth factor, beta 1 (Tgfb1)	PH_rn_0011442	59086	-1.4788	4.57598e-14
	Amotl2	Link	Rattus norvegicus angiomotin like 2 (Amotl2)	PH_rn_0009134	65157	2.09877	1.32339e-22
	Tpd52l1	Link	Rattus norvegicus tumor protein D52-like 1 (Tpd52l1)	PH_rn_0000880	689256	2.49414	0.000185063
	Csf1	Link	Rattus norvegicus colony stimulating factor 1 (macrophage)	PH_rn_0016026	78965	2.3555	2.43722e-21
	Nfkb1	Link	Rattus norvegicus nuclear factor of kappa light polypeptide gene enhancer in B-cells 1 (Nfkb1)	PH_rn_0001359	81736	1.26693	5.4818e-08
	Tgfb2	Link	Rattus norvegicus transforming growth factor, beta 2 (Tgfb2)	PH_rn_0004214	81809	1.90034	3.66415e-23
	Ttn	Link	PREDICTED: Rattus norvegicus titin (Ttn)	PH_rn_0005256	84015	4.61711	0.000246416
>	GO:0008047~enzyme activator activity; Q-value: 5.7706E-01
	Gene_symbol	ref	Description	ID	Entrez_gene_id	log2 (Ratio)	P-value (Differentially expressed)
	Nf1	Link	Rattus norvegicus neurofibromin 1 (Nf1)	PH_rn_0011753	24592	1.01911	0.000106147
	Apoa2	Link	Rattus norvegicus apolipoprotein A-II (Apoa2)	PH_rn_0010946	25649	1.13506	0.031715
	Apoe	Link	Rattus norvegicus apolipoprotein E (Apoe)	PH_rn_0011868	25728	1.03343	0.00206218
	Rgs18	Link	Rattus norvegicus regulator of G-protein signaling 18 (Rgs18)	PH_rn_0000424	289076	1.53185	0.0461159
	Erbb3	Link	Rattus norvegicus v-erb-b2 avian erythroblastic leukemia viral oncogene homolog 3 (Erbb3)	PH_rn_0001738	29496	-1.2306	2.62495e-05
	Rapgef2	Link	Rattus norvegicus Rap guanine nucleotide exchange factor (GEF)	PH_rn_0006450	310533	1.28695	1.40011e-12
	Mob1b	Link	Rattus norvegicus MOB kinase activator 1B (Mob1b)	PH_rn_0008700	360920	1.6803	0.00547531
	Tbc1d14	Link	Rattus norvegicus TBC1 domain family, member 14 (Tbc1d14)	PH_rn_0013603	360956	-1.02779	0.00078982
	Sipa1l2	Link	Rattus norvegicus signal-induced proliferation-associated 1 like 2 (Sipa1l2)	PH_rn_0001999	361442	-1.13158	7.29315e-06
	Sipa1	Link	Rattus norvegicus signal-induced proliferation-associated 1 (Sipa1)	PH_rn_0009161	361710	-1.38725	1.69561e-08
	Rgs12	Link	Rattus norvegicus regulator of G-protein signaling 12 (Rgs12)	PH_rn_0006297	54292	-1.26719	1.66978e-06
	Guca2b	Link	Rattus norvegicus guanylate cyclase activator 2B (Guca2b)	PH_rn_0014651	64055	1.29273	0.00556138
	Agap2	Link	PREDICTED: Rattus norvegicus ArfGAP with GTPase domain, ankyrin repeat and PH domain 2 (Agap2)	PH_rn_0027612	65218	-1.57374	1.62599e-11
	Camkk2	Link	Rattus norvegicus calcium/calmodulin-dependent protein kinase kinase 2, beta (Camkk2)	PH_rn_0015950	83506	-1.87627	9.30879e-08
>	GO:0043565~sequence-specific DNA binding; Q-value: 5.62166E-01
	Gene_symbol	ref	Description	ID	Entrez_gene_id	log2 (Ratio)	P-value (Differentially expressed)
	Nfil3	Link	Rattus norvegicus nuclear factor, interleukin 3 regulated (Nfil3)	PH_rn_0004158	114519	1.29809	2.03449e-23
	Ets1	Link	Rattus norvegicus v-ets avian erythroblastosis virus E26 oncogene homolog 1 (Ets1)	PH_rn_0014484	24356	1.04192	1.45688e-08
	Irf1	Link	Rattus norvegicus interferon regulatory factor 1 (Irf1)	PH_rn_0015268	24508	1.26427	2.62323e-05
	Myc	Link	Rattus norvegicus myelocytomatosis oncogene (Myc)	PH_rn_0011892	24577	1.74107	5.939e-17
	Mafk	Link	Rattus norvegicus v-maf avian musculoaponeurotic fibrosarcoma oncogene homolog K (Mafk)	PH_rn_0006725	246760	2.06611	2.30137e-23
	Wt1	Link	Rattus norvegicus Wilms tumor 1 (Wt1)	PH_rn_0011420	24883	1.68921	0.000939234
	Foxa1	Link	Rattus norvegicus forkhead box A1 (Foxa1)	PH_rn_0004136	25098	1.23759	0.04758
	Tcf21	Link	Rattus norvegicus transcription factor 21 (Tcf21)	PH_rn_0013709	252856	1.03619	0.00374632
	Nr1d1	Link	Rattus norvegicus nuclear receptor subfamily 1, group D, member 1 (Nr1d1)	PH_rn_0015680	252917	1.1166	5.04777e-06
	Atf3	Link	Rattus norvegicus activating transcription factor 3 (Atf3)	PH_rn_0006131	25389	2.91778	1.00119e-25
	Hnf4a	Link	Rattus norvegicus hepatocyte nuclear factor 4, alpha (Hnf4a)	PH_rn_0011553	25735	3.38325	3.64104e-11
	Ppara	Link	Rattus norvegicus peroxisome proliferator activated receptor alpha (Ppara)	PH_rn_0011624	25747	1.76928	0.00397588
	Ddit3	Link	Rattus norvegicus DNA-damage inducible transcript 3 (Ddit3)	PH_rn_0012368	29467	1.76308	2.97369e-12
	Neurog2	Link	PREDICTED: Rattus norvegicus neurogenin 2 (Neurog2)	PH_rn_0001289	295475	1.45962	0.0306703
	Pou3f2	Link	Rattus norvegicus POU class 3 homeobox 2 (Pou3f2)	PH_rn_0002844	29588	-1.30238	0.000172791
	Dlx1	Link	Rattus norvegicus distal-less homeobox 1 (Dlx1)	PH_rn_0003121	296500	-1.02617	2.07341e-09
	Foxo4	Link	Rattus norvegicus forkhead box O4 (Foxo4)	PH_rn_0007094	302415	-1.47725	0.000211313
	Rel	Link	PREDICTED: Rattus norvegicus v-rel reticuloendotheliosis viral oncogene homolog (avian)	PH_rn_0021155	305584	1.7324	6.99601e-09
	Fos	Link	Rattus norvegicus FBJ osteosarcoma oncogene (Fos)	PH_rn_0011802	314322	1.3517	3.73145e-06
	Hoxc5	Link	Rattus norvegicus homeo box C5 (Hoxc5)	PH_rn_0009649	315341	1.11819	0.0132547
	Satb1	Link	Rattus norvegicus SATB homeobox 1 (Satb1)	PH_rn_0009500	316164	1.04136	0.0476503
	Top2a	Link	Rattus norvegicus topoisomerase (DNA)	PH_rn_0015138	360243	-1.61525	1.92202e-12
	Gsc2	Link	Rattus norvegicus goosecoid homeobox 2 (Gsc2)	PH_rn_0007684	363831	1.62853	0.00168986
	Tbl1xr1	Link	Rattus norvegicus transducin (beta)	PH_rn_0008327	365755	-1.33272	0.00216835
	Dnmt3a	Link	Rattus norvegicus DNA (cytosine-5-)	PH_rn_0012000	444984	1.27804	7.85286e-08
	Tgif2	Link	Rattus norvegicus TGFB-induced factor homeobox 2 (Tgif2)	PH_rn_0021814	499929	1.14753	1.33319e-05
	Tsn	Link	Rattus norvegicus translin (Tsn)	PH_rn_0012955	60381	-1.49009	2.80368e-15
	Meis1	Link	Rattus norvegicus Meis homeobox 1 (Meis1)	PH_rn_0006884	686117	1.90308	2.60924e-09
	Nfkb1	Link	Rattus norvegicus nuclear factor of kappa light polypeptide gene enhancer in B-cells 1 (Nfkb1)	PH_rn_0001359	81736	1.26693	5.4818e-08
>	GO:0046982~protein heterodimerization activity; Q-value: 5.47226E-01
	Gene_symbol	ref	Description	ID	Entrez_gene_id	log2 (Ratio)	P-value (Differentially expressed)
	Pvrl1	Link	PREDICTED: Rattus norvegicus poliovirus receptor-related 1 (Pvrl1)	PH_rn_0002300	192183	1.01308	0.00080939
	Myc	Link	Rattus norvegicus myelocytomatosis oncogene (Myc)	PH_rn_0011892	24577	1.74107	5.939e-17
	Gucy1b3	Link	Rattus norvegicus guanylate cyclase 1, soluble, beta 3 (Gucy1b3)	PH_rn_0012231	25202	-1.32609	0.000333612
	Apoa2	Link	Rattus norvegicus apolipoprotein A-II (Apoa2)	PH_rn_0010946	25649	1.13506	0.031715
	Apoe	Link	Rattus norvegicus apolipoprotein E (Apoe)	PH_rn_0011868	25728	1.03343	0.00206218
	Erbb3	Link	Rattus norvegicus v-erb-b2 avian erythroblastic leukemia viral oncogene homolog 3 (Erbb3)	PH_rn_0001738	29496	-1.2306	2.62495e-05
	Sdcbp2	Link	Rattus norvegicus syndecan binding protein (syntenin)	PH_rn_0007571	311532	1.70655	9.95314e-10
	Fos	Link	Rattus norvegicus FBJ osteosarcoma oncogene (Fos)	PH_rn_0011802	314322	1.3517	3.73145e-06
	Irak3	Link	Rattus norvegicus interleukin-1 receptor-associated kinase 3 (Irak3)	PH_rn_0012600	314870	2.12876	4.39344e-21
	Scube1	Link	Rattus norvegicus signal peptide, CUB domain, EGF-like 1 (Scube1)	PH_rn_0007666	315174	1.18035	0.00233704
	Top2a	Link	Rattus norvegicus topoisomerase (DNA)	PH_rn_0015138	360243	-1.61525	1.92202e-12
	Tgfb1	Link	Rattus norvegicus transforming growth factor, beta 1 (Tgfb1)	PH_rn_0011442	59086	-1.4788	4.57598e-14
	Mcl1	Link	Rattus norvegicus myeloid cell leukemia sequence 1 (Mcl1)	PH_rn_0011151	60430	1.13026	3.64964e-07
	Meis1	Link	Rattus norvegicus Meis homeobox 1 (Meis1)	PH_rn_0006884	686117	1.90308	2.60924e-09
	Tpd52l1	Link	Rattus norvegicus tumor protein D52-like 1 (Tpd52l1)	PH_rn_0000880	689256	2.49414	0.000185063
	Tgfb2	Link	Rattus norvegicus transforming growth factor, beta 2 (Tgfb2)	PH_rn_0004214	81809	1.90034	3.66415e-23
>	GO:0005525~GTP binding; Q-value: 5.64478E-01
	Gene_symbol	ref	Description	ID	Entrez_gene_id	log2 (Ratio)	P-value (Differentially expressed)
	Rab3c	Link	Rattus norvegicus RAB3C, member RAS oncogene family (Rab3c)	PH_rn_0003150	171058	1.17899	0.0171991
	Gbp2	Link	Rattus norvegicus guanylate binding protein 2, interferon-inducible (Gbp2)	PH_rn_0004680	171164	2.05359	9.49388e-16
	Mx1	Link	Rattus norvegicus myxovirus (influenza virus)	PH_rn_0014433	24575	1.43526	1.45976e-16
	Gucy1b3	Link	Rattus norvegicus guanylate cyclase 1, soluble, beta 3 (Gucy1b3)	PH_rn_0012231	25202	-1.32609	0.000333612
	Rab3a	Link	Rattus norvegicus RAB3A, member RAS oncogene family (Rab3a)	PH_rn_0006809	25531	-1.5676	3.08188e-12
	Mx2	Link	PREDICTED: Rattus norvegicus myxovirus (influenza virus)	PH_rn_0028074	286918	2.09023	5.19848e-31
	Rnd3	Link	Rattus norvegicus Rho family GTPase 3 (Rnd3)	PH_rn_0004496	295588	1.90551	1.92829e-10
	Rab40b	Link	Rattus norvegicus Rab40b, member RAS oncogene family (Rab40b)	PH_rn_0007396	303754	-1.08221	0.010426
	Rhobtb2	Link	Rattus norvegicus Rho-related BTB domain containing 2 (Rhobtb2)	PH_rn_0008707	306004	-1.26595	3.5325e-05
	Rab30	Link	Rattus norvegicus RAB30, member RAS oncogene family (Rab30)	PH_rn_0008301	308821	2.26487	1.05082e-31
	Gbp4	Link	PREDICTED: Rattus norvegicus guanylate binding protein 4 (Gbp4)	PH_rn_0001473	310917	3.12404	7.71656e-20
	Niacr1	Link	Rattus norvegicus niacin receptor 1 (Niacr1)	PH_rn_0011569	353250	1.00196	0.0114693
	Gbp5	Link	Rattus norvegicus guanylate binding protein 5 (Gbp5)	PH_rn_0013252	362050	2.83067	4.84145e-31
	Rnd1	Link	Rattus norvegicus Rho family GTPase 1 (Rnd1)	PH_rn_0007001	362993	2.63235	8.84086e-09
	Arl5b	Link	Rattus norvegicus ADP-ribosylation factor-like 5B (Arl5b)	PH_rn_0000384	364788	1.41028	1.19067e-08
	Rras2	Link	Rattus norvegicus related RAS viral (r-ras)	PH_rn_0009426	365355	1.18684	1.05599e-11
	Rab27a	Link	Rattus norvegicus RAB27A, member RAS oncogene family (Rab27a)	PH_rn_0004771	50645	-1.2247	0.000300549
	Agap2	Link	PREDICTED: Rattus norvegicus ArfGAP with GTPase domain, ankyrin repeat and PH domain 2 (Agap2)	PH_rn_0027612	65218	-1.57374	1.62599e-11
	Adssl1	Link	PREDICTED: Rattus norvegicus adenylosuccinate synthase like 1 (Adssl1)	PH_rn_0017114	684425	1.8382	1.21568e-16
	Arf2	Link	Rattus norvegicus ADP-ribosylation factor 2 (Arf2)	PH_rn_0000840	79119	1.13297	8.83847e-08
>	GO:0008034~lipoprotein binding; Q-value: 5.49802E-01
	Gene_symbol	ref	Description	ID	Entrez_gene_id	log2 (Ratio)	P-value (Differentially expressed)
	Olr1	Link	Rattus norvegicus oxidized low density lipoprotein (lectin-like)	PH_rn_0001764	140914	1.2954	1.70762e-05
	Apoa2	Link	Rattus norvegicus apolipoprotein A-II (Apoa2)	PH_rn_0010946	25649	1.13506	0.031715
	Apoe	Link	Rattus norvegicus apolipoprotein E (Apoe)	PH_rn_0011868	25728	1.03343	0.00206218
	Tlr1	Link	Rattus norvegicus toll-like receptor 1 (Tlr1)	PH_rn_0022748	305354	1.24487	0.0383969
	Abca1	Link	Rattus norvegicus ATP-binding cassette, subfamily A (ABC1)	PH_rn_0011566	313210	-1.09819	0.00669037
>	GO:0030247~polysaccharide binding; Q-value: 5.76751E-01
	Gene_symbol	ref	Description	ID	Entrez_gene_id	log2 (Ratio)	P-value (Differentially expressed)
	Lamc2	Link	PREDICTED: Rattus norvegicus laminin, gamma 2 (Lamc2)	PH_rn_0028227	192362	2.60544	1.37073e-19
	Apoe	Link	Rattus norvegicus apolipoprotein E (Apoe)	PH_rn_0011868	25728	1.03343	0.00206218
	Lipg	Link	Rattus norvegicus lipase, endothelial (Lipg)	PH_rn_0012153	291437	1.45175	0.00320696
	Hapln1	Link	Rattus norvegicus hyaluronan and proteoglycan link protein 1 (Hapln1)	PH_rn_0015802	29331	-1.45571	0.00216297
	Spock3	Link	Rattus norvegicus sparc/osteonectin, cwcv and kazal-like domains proteoglycan (testican)	PH_rn_0007153	306404	2.44124	0.0397646
	Hapln3	Link	Rattus norvegicus hyaluronan and proteoglycan link protein 3 (Hapln3)	PH_rn_0014311	308773	1.28159	4.20961e-11
	Fgf2	Link	Rattus norvegicus fibroblast growth factor 2 (Fgf2)	PH_rn_0012475	54250	-1.05816	3.00501e-08
	Adamts1	Link	Rattus norvegicus ADAM metallopeptidase with thrombospondin type 1 motif, 1 (Adamts1)	PH_rn_0011042	79252	-1.99353	3.61746e-09
	Cyr61	Link	Rattus norvegicus cysteine-rich, angiogenic inducer, 61 (Cyr61)	PH_rn_0004754	83476	2.32202	1.49078e-20
	Prelp	Link	Rattus norvegicus proline/arginine-rich end leucine-rich repeat protein (Prelp)	PH_rn_0018617	84400	-1.12288	8.57133e-05
>	GO:0001871~pattern binding; Q-value: 5.76751E-01
	Gene_symbol	ref	Description	ID	Entrez_gene_id	log2 (Ratio)	P-value (Differentially expressed)
	Lamc2	Link	PREDICTED: Rattus norvegicus laminin, gamma 2 (Lamc2)	PH_rn_0028227	192362	2.60544	1.37073e-19
	Apoe	Link	Rattus norvegicus apolipoprotein E (Apoe)	PH_rn_0011868	25728	1.03343	0.00206218
	Lipg	Link	Rattus norvegicus lipase, endothelial (Lipg)	PH_rn_0012153	291437	1.45175	0.00320696
	Hapln1	Link	Rattus norvegicus hyaluronan and proteoglycan link protein 1 (Hapln1)	PH_rn_0015802	29331	-1.45571	0.00216297
	Spock3	Link	Rattus norvegicus sparc/osteonectin, cwcv and kazal-like domains proteoglycan (testican)	PH_rn_0007153	306404	2.44124	0.0397646
	Hapln3	Link	Rattus norvegicus hyaluronan and proteoglycan link protein 3 (Hapln3)	PH_rn_0014311	308773	1.28159	4.20961e-11
	Fgf2	Link	Rattus norvegicus fibroblast growth factor 2 (Fgf2)	PH_rn_0012475	54250	-1.05816	3.00501e-08
	Adamts1	Link	Rattus norvegicus ADAM metallopeptidase with thrombospondin type 1 motif, 1 (Adamts1)	PH_rn_0011042	79252	-1.99353	3.61746e-09
	Cyr61	Link	Rattus norvegicus cysteine-rich, angiogenic inducer, 61 (Cyr61)	PH_rn_0004754	83476	2.32202	1.49078e-20
	Prelp	Link	Rattus norvegicus proline/arginine-rich end leucine-rich repeat protein (Prelp)	PH_rn_0018617	84400	-1.12288	8.57133e-05
>	GO:0004672~protein kinase activity; Q-value: 6.14051E-01
	Gene_symbol	ref	Description	ID	Entrez_gene_id	log2 (Ratio)	P-value (Differentially expressed)
	Cdk6	Link	PREDICTED: Rattus norvegicus cyclin-dependent kinase 6 (Cdk6)	PH_rn_0027208	114483	1.44681	3.73558e-25
	Aurkb	Link	Rattus norvegicus aurora kinase B (Aurkb)	PH_rn_0012182	114592	-1.03696	0.00017986
	Cdk12	Link	Rattus norvegicus cyclin-dependent kinase 12 (Cdk12)	PH_rn_0018527	192350	-1.00259	0.00572945
	Trib3	Link	Rattus norvegicus tribbles pseudokinase 3 (Trib3)	PH_rn_0002219	246273	1.9581	6.07653e-28
	Ntrk2	Link	Rattus norvegicus neurotrophic tyrosine kinase, receptor, type 2 (Ntrk2)	PH_rn_0018581	25054	-1.02613	0.000656081
	Syk	Link	Rattus norvegicus spleen tyrosine kinase (Syk)	PH_rn_0012086	25155	1.0599	0.0382421
	Wnk4	Link	Rattus norvegicus WNK lysine deficient protein kinase 4 (Wnk4)	PH_rn_0015521	287715	-1.13681	1.45679e-07
	Map4k2	Link	Rattus norvegicus mitogen activated protein kinase kinase kinase kinase 2 (Map4k2)	PH_rn_0009836	293694	-1.32041	2.20564e-10
	Pak1	Link	Rattus norvegicus p21 protein (Cdc42/Rac)	PH_rn_0006367	29431	1.01188	3.17829e-05
	Erbb3	Link	Rattus norvegicus v-erb-b2 avian erythroblastic leukemia viral oncogene homolog 3 (Erbb3)	PH_rn_0001738	29496	-1.2306	2.62495e-05
	Sgk1	Link	Rattus norvegicus serum/glucocorticoid regulated kinase 1 (Sgk1)	PH_rn_0022770	29517	1.22194	8.10666e-06
	Pomk	Link	Rattus norvegicus protein-O-mannose kinase (Pomk)	PH_rn_0015607	306549	-1.19645	1.71167e-06
	Irak3	Link	Rattus norvegicus interleukin-1 receptor-associated kinase 3 (Irak3)	PH_rn_0012600	314870	2.12876	4.39344e-21
	Mst4	Link	Rattus norvegicus serine/threonine protein kinase MST4 (Mst4)	PH_rn_0017502	317589	-1.01902	0.0249218
	Phkb	Link	Rattus norvegicus phosphorylase kinase, beta (Phkb)	PH_rn_0006041	361377	1.38834	0.0455958
	Ripk2	Link	Rattus norvegicus receptor-interacting serine-threonine kinase 2 (Ripk2)	PH_rn_0017092	362491	1.13769	1.04256e-10
	Mok	Link	Rattus norvegicus MOK protein kinase (Mok)	PH_rn_0012226	362787	1.16062	6.23218e-09
	Nprl2	Link	Rattus norvegicus nitrogen permease regulator-like 2 (S. cerevisiae)	PH_rn_0000275	363138	-1.19793	0.00392768
	Aak1	Link	PREDICTED: Rattus norvegicus AP2 associated kinase 1 (Aak1)	PH_rn_0027263	500244	-1.25862	0.00411566
	Wee2	Link	PREDICTED: Rattus norvegicus WEE1 homolog 2 (S. pombe)	PH_rn_0016558	502750	1.10131	0.000182711
	Pim3	Link	Rattus norvegicus pim-3 oncogene (Pim3)	PH_rn_0004919	64534	1.3706	1.19562e-07
	Phka1	Link	Rattus norvegicus phosphorylase kinase, alpha 1 (Phka1)	PH_rn_0004683	64561	-1.08386	0.000118186
	Ddr2	Link	Rattus norvegicus discoidin domain receptor tyrosine kinase 2 (Ddr2)	PH_rn_0012306	685781	1.02499	0.00093581
	Ephb4	Link	PREDICTED: Rattus norvegicus EPH receptor B4 (Ephb4)	PH_rn_0015876	686310	-1.04716	0.00013582
	Gsg2	Link	PREDICTED: Rattus norvegicus germ cell associated 2 (haspin)	PH_rn_0015190	687827	-1.19709	0.00043516
	Frk	Link	PREDICTED: Rattus norvegicus fyn-related kinase (Frk)	PH_rn_0028775	79209	1.21202	5.322e-05
	Cdk16	Link	PREDICTED: Rattus norvegicus cyclin-dependent kinase 16 (Cdk16)	PH_rn_0028784	81741	1.15331	0.0292173
	Tgfb2	Link	Rattus norvegicus transforming growth factor, beta 2 (Tgfb2)	PH_rn_0004214	81809	1.90034	3.66415e-23
	Camkk2	Link	Rattus norvegicus calcium/calmodulin-dependent protein kinase kinase 2, beta (Camkk2)	PH_rn_0015950	83506	-1.87627	9.30879e-08
	Plk2	Link	Rattus norvegicus polo-like kinase 2 (Plk2)	PH_rn_0012487	83722	2.35759	6.00353e-16
	Ttn	Link	PREDICTED: Rattus norvegicus titin (Ttn)	PH_rn_0005256	84015	4.61711	0.000246416
>	GO:0032555~purine ribonucleotide binding; Q-value: 6.21659E-01
	Gene_symbol	ref	Description	ID	Entrez_gene_id	log2 (Ratio)	P-value (Differentially expressed)
	Cdk6	Link	PREDICTED: Rattus norvegicus cyclin-dependent kinase 6 (Cdk6)	PH_rn_0027208	114483	1.44681	3.73558e-25
	Aurkb	Link	Rattus norvegicus aurora kinase B (Aurkb)	PH_rn_0012182	114592	-1.03696	0.00017986
	Rab3c	Link	Rattus norvegicus RAB3C, member RAS oncogene family (Rab3c)	PH_rn_0003150	171058	1.17899	0.0171991
	Gbp2	Link	Rattus norvegicus guanylate binding protein 2, interferon-inducible (Gbp2)	PH_rn_0004680	171164	2.05359	9.49388e-16
	Atp2c2	Link	Rattus norvegicus ATPase, Ca++ transporting, type 2C, member 2 (Atp2c2)	PH_rn_0004953	171496	1.32748	0.0100313
	Cdk12	Link	Rattus norvegicus cyclin-dependent kinase 12 (Cdk12)	PH_rn_0018527	192350	-1.00259	0.00572945
	Mx1	Link	Rattus norvegicus myxovirus (influenza virus)	PH_rn_0014433	24575	1.43526	1.45976e-16
	Oas1b	Link	Rattus norvegicus 2-5 oligoadenylate synthetase 1B (Oas1b)	PH_rn_0000720	246268	1.37049	9.49239e-13
	Trib3	Link	Rattus norvegicus tribbles pseudokinase 3 (Trib3)	PH_rn_0002219	246273	1.9581	6.07653e-28
	Ntrk2	Link	Rattus norvegicus neurotrophic tyrosine kinase, receptor, type 2 (Ntrk2)	PH_rn_0018581	25054	-1.02613	0.000656081
	Syk	Link	Rattus norvegicus spleen tyrosine kinase (Syk)	PH_rn_0012086	25155	1.0599	0.0382421
	Gucy1b3	Link	Rattus norvegicus guanylate cyclase 1, soluble, beta 3 (Gucy1b3)	PH_rn_0012231	25202	-1.32609	0.000333612
	Myh8	Link	Rattus norvegicus myosin, heavy chain 8, skeletal muscle, perinatal (Myh8)	PH_rn_0015658	252942	1.09851	0.023532
	Rab3a	Link	Rattus norvegicus RAB3A, member RAS oncogene family (Rab3a)	PH_rn_0006809	25531	-1.5676	3.08188e-12
	Mx2	Link	PREDICTED: Rattus norvegicus myxovirus (influenza virus)	PH_rn_0028074	286918	2.09023	5.19848e-31
	Abca17	Link	Rattus norvegicus ATP-binding cassette, subfamily A (ABC1)	PH_rn_0015009	287112	1.08561	0.0449374
	Wnk4	Link	Rattus norvegicus WNK lysine deficient protein kinase 4 (Wnk4)	PH_rn_0015521	287715	-1.13681	1.45679e-07
	Fignl1	Link	Rattus norvegicus fidgetin-like 1 (Fignl1)	PH_rn_0003247	289777	-1.47531	7.29248e-06
	Chka	Link	Rattus norvegicus choline kinase alpha (Chka)	PH_rn_0015792	29194	2.06502	1.01277e-16
	Map4k2	Link	Rattus norvegicus mitogen activated protein kinase kinase kinase kinase 2 (Map4k2)	PH_rn_0009836	293694	-1.32041	2.20564e-10
	Msh5	Link	Rattus norvegicus mutS homolog 5 (Msh5)	PH_rn_0013964	294252	1.11064	0.0239543
	Pak1	Link	Rattus norvegicus p21 protein (Cdc42/Rac)	PH_rn_0006367	29431	1.01188	3.17829e-05
	Erbb3	Link	Rattus norvegicus v-erb-b2 avian erythroblastic leukemia viral oncogene homolog 3 (Erbb3)	PH_rn_0001738	29496	-1.2306	2.62495e-05
	Sgk1	Link	Rattus norvegicus serum/glucocorticoid regulated kinase 1 (Sgk1)	PH_rn_0022770	29517	1.22194	8.10666e-06
	Ighmbp2	Link	Rattus norvegicus immunoglobulin mu binding protein 2 (Ighmbp2)	PH_rn_0002591	29532	-1.0332	8.42118e-05
	Rnd3	Link	Rattus norvegicus Rho family GTPase 3 (Rnd3)	PH_rn_0004496	295588	1.90551	1.92829e-10
	Atp8b3	Link	PREDICTED: Rattus norvegicus ATPase, aminophospholipid transporter, class I, type 8B, member 3 (Atp8b3)	PH_rn_0001009	299616	1.5212	0.0346953
	Aars2	Link	Rattus norvegicus alanyl-tRNA synthetase 2, mitochondrial (Aars2)	PH_rn_0010771	301254	-1.03838	0.00559917
	Dhx58	Link	Rattus norvegicus DEXH (Asp-Glu-X-His)	PH_rn_0012616	303538	2.08534	8.61972e-11
	Rab40b	Link	Rattus norvegicus Rab40b, member RAS oncogene family (Rab40b)	PH_rn_0007396	303754	-1.08221	0.010426
	Oasl	Link	Rattus norvegicus 2'-5'-oligoadenylate synthetase-like (Oasl)	PH_rn_0007212	304545	6.10782	0
	Rhobtb2	Link	Rattus norvegicus Rho-related BTB domain containing 2 (Rhobtb2)	PH_rn_0008707	306004	-1.26595	3.5325e-05
	Pomk	Link	Rattus norvegicus protein-O-mannose kinase (Pomk)	PH_rn_0015607	306549	-1.19645	1.71167e-06
	Rab30	Link	Rattus norvegicus RAB30, member RAS oncogene family (Rab30)	PH_rn_0008301	308821	2.26487	1.05082e-31
	Sephs2	Link	Rattus norvegicus selenophosphate synthetase 2 (Sephs2)	PH_rn_0013196	308993	-1.12375	9.12752e-12
	Gbp4	Link	PREDICTED: Rattus norvegicus guanylate binding protein 4 (Gbp4)	PH_rn_0001473	310917	3.12404	7.71656e-20
	Abca1	Link	Rattus norvegicus ATP-binding cassette, subfamily A (ABC1)	PH_rn_0011566	313210	-1.09819	0.00669037
	Uba1	Link	Rattus norvegicus ubiquitin-like modifier activating enzyme 1 (Uba1)	PH_rn_0012201	314432	-1.08687	5.18636e-06
	Irak3	Link	Rattus norvegicus interleukin-1 receptor-associated kinase 3 (Irak3)	PH_rn_0012600	314870	2.12876	4.39344e-21
	Mst4	Link	Rattus norvegicus serine/threonine protein kinase MST4 (Mst4)	PH_rn_0017502	317589	-1.01902	0.0249218
	Niacr1	Link	Rattus norvegicus niacin receptor 1 (Niacr1)	PH_rn_0011569	353250	1.00196	0.0114693
	Top2a	Link	Rattus norvegicus topoisomerase (DNA)	PH_rn_0015138	360243	-1.61525	1.92202e-12
	Gbp5	Link	Rattus norvegicus guanylate binding protein 5 (Gbp5)	PH_rn_0013252	362050	2.83067	4.84145e-31
	Ripk2	Link	Rattus norvegicus receptor-interacting serine-threonine kinase 2 (Ripk2)	PH_rn_0017092	362491	1.13769	1.04256e-10
	Spast	Link	Rattus norvegicus spastin (Spast)	PH_rn_0013832	362700	-1.13084	0.00906198
	Mok	Link	Rattus norvegicus MOK protein kinase (Mok)	PH_rn_0012226	362787	1.16062	6.23218e-09
	Tubgcp6	Link	Rattus norvegicus tubulin, gamma complex associated protein 6 (Tubgcp6)	PH_rn_0008088	362980	-1.26254	3.32742e-05
	Rnd1	Link	Rattus norvegicus Rho family GTPase 1 (Rnd1)	PH_rn_0007001	362993	2.63235	8.84086e-09
	Arl5b	Link	Rattus norvegicus ADP-ribosylation factor-like 5B (Arl5b)	PH_rn_0000384	364788	1.41028	1.19067e-08
	Rras2	Link	Rattus norvegicus related RAS viral (r-ras)	PH_rn_0009426	365355	1.18684	1.05599e-11
	Idnk	Link	Rattus norvegicus idnK, gluconokinase homolog (E. coli)	PH_rn_0015900	498695	-1.05127	4.16547e-08
	Ifih1	Link	Rattus norvegicus interferon induced with helicase C domain 1 (Ifih1)	PH_rn_0008112	499801	1.20737	0.00189089
	Aak1	Link	PREDICTED: Rattus norvegicus AP2 associated kinase 1 (Aak1)	PH_rn_0027263	500244	-1.25862	0.00411566
	Wee2	Link	PREDICTED: Rattus norvegicus WEE1 homolog 2 (S. pombe)	PH_rn_0016558	502750	1.10131	0.000182711
	Rab27a	Link	Rattus norvegicus RAB27A, member RAS oncogene family (Rab27a)	PH_rn_0004771	50645	-1.2247	0.000300549
	Runx1	Link	Rattus norvegicus runt-related transcription factor 1 (Runx1)	PH_rn_0006196	50662	1.38067	1.08335e-07
	Rapgef3	Link	Rattus norvegicus Rap guanine nucleotide exchange factor (GEF)	PH_rn_0003292	59326	-1.05704	1.74674e-06
	Aarsd1	Link	Rattus norvegicus alanyl-tRNA synthetase domain containing 1 (Aarsd1)	PH_rn_0005146	619440	-1.43485	6.62327e-06
	Pim3	Link	Rattus norvegicus pim-3 oncogene (Pim3)	PH_rn_0004919	64534	1.3706	1.19562e-07
	Agap2	Link	PREDICTED: Rattus norvegicus ArfGAP with GTPase domain, ankyrin repeat and PH domain 2 (Agap2)	PH_rn_0027612	65218	-1.57374	1.62599e-11
	Adssl1	Link	PREDICTED: Rattus norvegicus adenylosuccinate synthase like 1 (Adssl1)	PH_rn_0017114	684425	1.8382	1.21568e-16
	Ddr2	Link	Rattus norvegicus discoidin domain receptor tyrosine kinase 2 (Ddr2)	PH_rn_0012306	685781	1.02499	0.00093581
	Ephb4	Link	PREDICTED: Rattus norvegicus EPH receptor B4 (Ephb4)	PH_rn_0015876	686310	-1.04716	0.00013582
	Gsg2	Link	PREDICTED: Rattus norvegicus germ cell associated 2 (haspin)	PH_rn_0015190	687827	-1.19709	0.00043516
	LOC691920	Link	PREDICTED: Rattus norvegicus stAR-related lipid transfer protein 9-like (LOC691920)	PH_rn_0021623	691920	-1.08174	0.000282811
	Arf2	Link	Rattus norvegicus ADP-ribosylation factor 2 (Arf2)	PH_rn_0000840	79119	1.13297	8.83847e-08
	Frk	Link	PREDICTED: Rattus norvegicus fyn-related kinase (Frk)	PH_rn_0028775	79209	1.21202	5.322e-05
	Cdk16	Link	PREDICTED: Rattus norvegicus cyclin-dependent kinase 16 (Cdk16)	PH_rn_0028784	81741	1.15331	0.0292173
	Camkk2	Link	Rattus norvegicus calcium/calmodulin-dependent protein kinase kinase 2, beta (Camkk2)	PH_rn_0015950	83506	-1.87627	9.30879e-08
	Plk2	Link	Rattus norvegicus polo-like kinase 2 (Plk2)	PH_rn_0012487	83722	2.35759	6.00353e-16
	Ttn	Link	PREDICTED: Rattus norvegicus titin (Ttn)	PH_rn_0005256	84015	4.61711	0.000246416
	Clcn3	Link	Rattus norvegicus chloride channel, voltage-sensitive 3 (Clcn3)	PH_rn_0005518	84360	1.05611	4.16405e-09
	Pip4k2b	Link	Rattus norvegicus phosphatidylinositol-5-phosphate 4-kinase, type II, beta (Pip4k2b)	PH_rn_0002564	89812	-1.18839	0.00032962
>	GO:0005319~lipid transporter activity; Q-value: 6.19537E-01
	Gene_symbol	ref	Description	ID	Entrez_gene_id	log2 (Ratio)	P-value (Differentially expressed)
	Apoa2	Link	Rattus norvegicus apolipoprotein A-II (Apoa2)	PH_rn_0010946	25649	1.13506	0.031715
	Apoe	Link	Rattus norvegicus apolipoprotein E (Apoe)	PH_rn_0011868	25728	1.03343	0.00206218
	Atp8b3	Link	PREDICTED: Rattus norvegicus ATPase, aminophospholipid transporter, class I, type 8B, member 3 (Atp8b3)	PH_rn_0001009	299616	1.5212	0.0346953
	Abca4	Link	Rattus norvegicus ATP-binding cassette, subfamily A (ABC1)	PH_rn_0006935	310836	2.40102	0.000815172
	Abca1	Link	Rattus norvegicus ATP-binding cassette, subfamily A (ABC1)	PH_rn_0011566	313210	-1.09819	0.00669037
	Gltpd1	Link	Rattus norvegicus glycolipid transfer protein domain containing 1 (Gltpd1)	PH_rn_0004314	313771	-1.07795	9.0779e-05
>	GO:0032553~ribonucleotide binding; Q-value: 6.16472E-01
	Gene_symbol	ref	Description	ID	Entrez_gene_id	log2 (Ratio)	P-value (Differentially expressed)
	Cdk6	Link	PREDICTED: Rattus norvegicus cyclin-dependent kinase 6 (Cdk6)	PH_rn_0027208	114483	1.44681	3.73558e-25
	Aurkb	Link	Rattus norvegicus aurora kinase B (Aurkb)	PH_rn_0012182	114592	-1.03696	0.00017986
	Rab3c	Link	Rattus norvegicus RAB3C, member RAS oncogene family (Rab3c)	PH_rn_0003150	171058	1.17899	0.0171991
	Gbp2	Link	Rattus norvegicus guanylate binding protein 2, interferon-inducible (Gbp2)	PH_rn_0004680	171164	2.05359	9.49388e-16
	Atp2c2	Link	Rattus norvegicus ATPase, Ca++ transporting, type 2C, member 2 (Atp2c2)	PH_rn_0004953	171496	1.32748	0.0100313
	Cdk12	Link	Rattus norvegicus cyclin-dependent kinase 12 (Cdk12)	PH_rn_0018527	192350	-1.00259	0.00572945
	Mx1	Link	Rattus norvegicus myxovirus (influenza virus)	PH_rn_0014433	24575	1.43526	1.45976e-16
	Oas1b	Link	Rattus norvegicus 2-5 oligoadenylate synthetase 1B (Oas1b)	PH_rn_0000720	246268	1.37049	9.49239e-13
	Trib3	Link	Rattus norvegicus tribbles pseudokinase 3 (Trib3)	PH_rn_0002219	246273	1.9581	6.07653e-28
	Ntrk2	Link	Rattus norvegicus neurotrophic tyrosine kinase, receptor, type 2 (Ntrk2)	PH_rn_0018581	25054	-1.02613	0.000656081
	Syk	Link	Rattus norvegicus spleen tyrosine kinase (Syk)	PH_rn_0012086	25155	1.0599	0.0382421
	Gucy1b3	Link	Rattus norvegicus guanylate cyclase 1, soluble, beta 3 (Gucy1b3)	PH_rn_0012231	25202	-1.32609	0.000333612
	Myh8	Link	Rattus norvegicus myosin, heavy chain 8, skeletal muscle, perinatal (Myh8)	PH_rn_0015658	252942	1.09851	0.023532
	Rab3a	Link	Rattus norvegicus RAB3A, member RAS oncogene family (Rab3a)	PH_rn_0006809	25531	-1.5676	3.08188e-12
	Mx2	Link	PREDICTED: Rattus norvegicus myxovirus (influenza virus)	PH_rn_0028074	286918	2.09023	5.19848e-31
	Abca17	Link	Rattus norvegicus ATP-binding cassette, subfamily A (ABC1)	PH_rn_0015009	287112	1.08561	0.0449374
	Wnk4	Link	Rattus norvegicus WNK lysine deficient protein kinase 4 (Wnk4)	PH_rn_0015521	287715	-1.13681	1.45679e-07
	Fignl1	Link	Rattus norvegicus fidgetin-like 1 (Fignl1)	PH_rn_0003247	289777	-1.47531	7.29248e-06
	Chka	Link	Rattus norvegicus choline kinase alpha (Chka)	PH_rn_0015792	29194	2.06502	1.01277e-16
	Map4k2	Link	Rattus norvegicus mitogen activated protein kinase kinase kinase kinase 2 (Map4k2)	PH_rn_0009836	293694	-1.32041	2.20564e-10
	Msh5	Link	Rattus norvegicus mutS homolog 5 (Msh5)	PH_rn_0013964	294252	1.11064	0.0239543
	Pak1	Link	Rattus norvegicus p21 protein (Cdc42/Rac)	PH_rn_0006367	29431	1.01188	3.17829e-05
	Erbb3	Link	Rattus norvegicus v-erb-b2 avian erythroblastic leukemia viral oncogene homolog 3 (Erbb3)	PH_rn_0001738	29496	-1.2306	2.62495e-05
	Sgk1	Link	Rattus norvegicus serum/glucocorticoid regulated kinase 1 (Sgk1)	PH_rn_0022770	29517	1.22194	8.10666e-06
	Ighmbp2	Link	Rattus norvegicus immunoglobulin mu binding protein 2 (Ighmbp2)	PH_rn_0002591	29532	-1.0332	8.42118e-05
	Rnd3	Link	Rattus norvegicus Rho family GTPase 3 (Rnd3)	PH_rn_0004496	295588	1.90551	1.92829e-10
	Atp8b3	Link	PREDICTED: Rattus norvegicus ATPase, aminophospholipid transporter, class I, type 8B, member 3 (Atp8b3)	PH_rn_0001009	299616	1.5212	0.0346953
	Aars2	Link	Rattus norvegicus alanyl-tRNA synthetase 2, mitochondrial (Aars2)	PH_rn_0010771	301254	-1.03838	0.00559917
	Dhx58	Link	Rattus norvegicus DEXH (Asp-Glu-X-His)	PH_rn_0012616	303538	2.08534	8.61972e-11
	Rab40b	Link	Rattus norvegicus Rab40b, member RAS oncogene family (Rab40b)	PH_rn_0007396	303754	-1.08221	0.010426
	Oasl	Link	Rattus norvegicus 2'-5'-oligoadenylate synthetase-like (Oasl)	PH_rn_0007212	304545	6.10782	0
	Rhobtb2	Link	Rattus norvegicus Rho-related BTB domain containing 2 (Rhobtb2)	PH_rn_0008707	306004	-1.26595	3.5325e-05
	Pomk	Link	Rattus norvegicus protein-O-mannose kinase (Pomk)	PH_rn_0015607	306549	-1.19645	1.71167e-06
	Rab30	Link	Rattus norvegicus RAB30, member RAS oncogene family (Rab30)	PH_rn_0008301	308821	2.26487	1.05082e-31
	Sephs2	Link	Rattus norvegicus selenophosphate synthetase 2 (Sephs2)	PH_rn_0013196	308993	-1.12375	9.12752e-12
	Gbp4	Link	PREDICTED: Rattus norvegicus guanylate binding protein 4 (Gbp4)	PH_rn_0001473	310917	3.12404	7.71656e-20
	Abca1	Link	Rattus norvegicus ATP-binding cassette, subfamily A (ABC1)	PH_rn_0011566	313210	-1.09819	0.00669037
	Uba1	Link	Rattus norvegicus ubiquitin-like modifier activating enzyme 1 (Uba1)	PH_rn_0012201	314432	-1.08687	5.18636e-06
	Irak3	Link	Rattus norvegicus interleukin-1 receptor-associated kinase 3 (Irak3)	PH_rn_0012600	314870	2.12876	4.39344e-21
	Mst4	Link	Rattus norvegicus serine/threonine protein kinase MST4 (Mst4)	PH_rn_0017502	317589	-1.01902	0.0249218
	Niacr1	Link	Rattus norvegicus niacin receptor 1 (Niacr1)	PH_rn_0011569	353250	1.00196	0.0114693
	Top2a	Link	Rattus norvegicus topoisomerase (DNA)	PH_rn_0015138	360243	-1.61525	1.92202e-12
	Gbp5	Link	Rattus norvegicus guanylate binding protein 5 (Gbp5)	PH_rn_0013252	362050	2.83067	4.84145e-31
	Ripk2	Link	Rattus norvegicus receptor-interacting serine-threonine kinase 2 (Ripk2)	PH_rn_0017092	362491	1.13769	1.04256e-10
	Spast	Link	Rattus norvegicus spastin (Spast)	PH_rn_0013832	362700	-1.13084	0.00906198
	Mok	Link	Rattus norvegicus MOK protein kinase (Mok)	PH_rn_0012226	362787	1.16062	6.23218e-09
	Tubgcp6	Link	Rattus norvegicus tubulin, gamma complex associated protein 6 (Tubgcp6)	PH_rn_0008088	362980	-1.26254	3.32742e-05
	Rnd1	Link	Rattus norvegicus Rho family GTPase 1 (Rnd1)	PH_rn_0007001	362993	2.63235	8.84086e-09
	Arl5b	Link	Rattus norvegicus ADP-ribosylation factor-like 5B (Arl5b)	PH_rn_0000384	364788	1.41028	1.19067e-08
	Rras2	Link	Rattus norvegicus related RAS viral (r-ras)	PH_rn_0009426	365355	1.18684	1.05599e-11
	Idnk	Link	Rattus norvegicus idnK, gluconokinase homolog (E. coli)	PH_rn_0015900	498695	-1.05127	4.16547e-08
	Ifih1	Link	Rattus norvegicus interferon induced with helicase C domain 1 (Ifih1)	PH_rn_0008112	499801	1.20737	0.00189089
	Aak1	Link	PREDICTED: Rattus norvegicus AP2 associated kinase 1 (Aak1)	PH_rn_0027263	500244	-1.25862	0.00411566
	Wee2	Link	PREDICTED: Rattus norvegicus WEE1 homolog 2 (S. pombe)	PH_rn_0016558	502750	1.10131	0.000182711
	Rab27a	Link	Rattus norvegicus RAB27A, member RAS oncogene family (Rab27a)	PH_rn_0004771	50645	-1.2247	0.000300549
	Runx1	Link	Rattus norvegicus runt-related transcription factor 1 (Runx1)	PH_rn_0006196	50662	1.38067	1.08335e-07
	Rapgef3	Link	Rattus norvegicus Rap guanine nucleotide exchange factor (GEF)	PH_rn_0003292	59326	-1.05704	1.74674e-06
	Aarsd1	Link	Rattus norvegicus alanyl-tRNA synthetase domain containing 1 (Aarsd1)	PH_rn_0005146	619440	-1.43485	6.62327e-06
	Pim3	Link	Rattus norvegicus pim-3 oncogene (Pim3)	PH_rn_0004919	64534	1.3706	1.19562e-07
	Agap2	Link	PREDICTED: Rattus norvegicus ArfGAP with GTPase domain, ankyrin repeat and PH domain 2 (Agap2)	PH_rn_0027612	65218	-1.57374	1.62599e-11
	Adssl1	Link	PREDICTED: Rattus norvegicus adenylosuccinate synthase like 1 (Adssl1)	PH_rn_0017114	684425	1.8382	1.21568e-16
	Ddr2	Link	Rattus norvegicus discoidin domain receptor tyrosine kinase 2 (Ddr2)	PH_rn_0012306	685781	1.02499	0.00093581
	Ephb4	Link	PREDICTED: Rattus norvegicus EPH receptor B4 (Ephb4)	PH_rn_0015876	686310	-1.04716	0.00013582
	Gsg2	Link	PREDICTED: Rattus norvegicus germ cell associated 2 (haspin)	PH_rn_0015190	687827	-1.19709	0.00043516
	LOC691920	Link	PREDICTED: Rattus norvegicus stAR-related lipid transfer protein 9-like (LOC691920)	PH_rn_0021623	691920	-1.08174	0.000282811
	Arf2	Link	Rattus norvegicus ADP-ribosylation factor 2 (Arf2)	PH_rn_0000840	79119	1.13297	8.83847e-08
	Frk	Link	PREDICTED: Rattus norvegicus fyn-related kinase (Frk)	PH_rn_0028775	79209	1.21202	5.322e-05
	Cdk16	Link	PREDICTED: Rattus norvegicus cyclin-dependent kinase 16 (Cdk16)	PH_rn_0028784	81741	1.15331	0.0292173
	Camkk2	Link	Rattus norvegicus calcium/calmodulin-dependent protein kinase kinase 2, beta (Camkk2)	PH_rn_0015950	83506	-1.87627	9.30879e-08
	Plk2	Link	Rattus norvegicus polo-like kinase 2 (Plk2)	PH_rn_0012487	83722	2.35759	6.00353e-16
	Ttn	Link	PREDICTED: Rattus norvegicus titin (Ttn)	PH_rn_0005256	84015	4.61711	0.000246416
	Clcn3	Link	Rattus norvegicus chloride channel, voltage-sensitive 3 (Clcn3)	PH_rn_0005518	84360	1.05611	4.16405e-09
	Pip4k2b	Link	Rattus norvegicus phosphatidylinositol-5-phosphate 4-kinase, type II, beta (Pip4k2b)	PH_rn_0002564	89812	-1.18839	0.00032962
>	GO:0032561~guanyl ribonucleotide binding; Q-value: 6.07542E-01
	Gene_symbol	ref	Description	ID	Entrez_gene_id	log2 (Ratio)	P-value (Differentially expressed)
	Rab3c	Link	Rattus norvegicus RAB3C, member RAS oncogene family (Rab3c)	PH_rn_0003150	171058	1.17899	0.0171991
	Gbp2	Link	Rattus norvegicus guanylate binding protein 2, interferon-inducible (Gbp2)	PH_rn_0004680	171164	2.05359	9.49388e-16
	Mx1	Link	Rattus norvegicus myxovirus (influenza virus)	PH_rn_0014433	24575	1.43526	1.45976e-16
	Gucy1b3	Link	Rattus norvegicus guanylate cyclase 1, soluble, beta 3 (Gucy1b3)	PH_rn_0012231	25202	-1.32609	0.000333612
	Rab3a	Link	Rattus norvegicus RAB3A, member RAS oncogene family (Rab3a)	PH_rn_0006809	25531	-1.5676	3.08188e-12
	Mx2	Link	PREDICTED: Rattus norvegicus myxovirus (influenza virus)	PH_rn_0028074	286918	2.09023	5.19848e-31
	Rnd3	Link	Rattus norvegicus Rho family GTPase 3 (Rnd3)	PH_rn_0004496	295588	1.90551	1.92829e-10
	Rab40b	Link	Rattus norvegicus Rab40b, member RAS oncogene family (Rab40b)	PH_rn_0007396	303754	-1.08221	0.010426
	Rhobtb2	Link	Rattus norvegicus Rho-related BTB domain containing 2 (Rhobtb2)	PH_rn_0008707	306004	-1.26595	3.5325e-05
	Rab30	Link	Rattus norvegicus RAB30, member RAS oncogene family (Rab30)	PH_rn_0008301	308821	2.26487	1.05082e-31
	Gbp4	Link	PREDICTED: Rattus norvegicus guanylate binding protein 4 (Gbp4)	PH_rn_0001473	310917	3.12404	7.71656e-20
	Niacr1	Link	Rattus norvegicus niacin receptor 1 (Niacr1)	PH_rn_0011569	353250	1.00196	0.0114693
	Gbp5	Link	Rattus norvegicus guanylate binding protein 5 (Gbp5)	PH_rn_0013252	362050	2.83067	4.84145e-31
	Rnd1	Link	Rattus norvegicus Rho family GTPase 1 (Rnd1)	PH_rn_0007001	362993	2.63235	8.84086e-09
	Arl5b	Link	Rattus norvegicus ADP-ribosylation factor-like 5B (Arl5b)	PH_rn_0000384	364788	1.41028	1.19067e-08
	Rras2	Link	Rattus norvegicus related RAS viral (r-ras)	PH_rn_0009426	365355	1.18684	1.05599e-11
	Rab27a	Link	Rattus norvegicus RAB27A, member RAS oncogene family (Rab27a)	PH_rn_0004771	50645	-1.2247	0.000300549
	Agap2	Link	PREDICTED: Rattus norvegicus ArfGAP with GTPase domain, ankyrin repeat and PH domain 2 (Agap2)	PH_rn_0027612	65218	-1.57374	1.62599e-11
	Adssl1	Link	PREDICTED: Rattus norvegicus adenylosuccinate synthase like 1 (Adssl1)	PH_rn_0017114	684425	1.8382	1.21568e-16
	Arf2	Link	Rattus norvegicus ADP-ribosylation factor 2 (Arf2)	PH_rn_0000840	79119	1.13297	8.83847e-08
>	GO:0019001~guanyl nucleotide binding; Q-value: 6.07542E-01
	Gene_symbol	ref	Description	ID	Entrez_gene_id	log2 (Ratio)	P-value (Differentially expressed)
	Rab3c	Link	Rattus norvegicus RAB3C, member RAS oncogene family (Rab3c)	PH_rn_0003150	171058	1.17899	0.0171991
	Gbp2	Link	Rattus norvegicus guanylate binding protein 2, interferon-inducible (Gbp2)	PH_rn_0004680	171164	2.05359	9.49388e-16
	Mx1	Link	Rattus norvegicus myxovirus (influenza virus)	PH_rn_0014433	24575	1.43526	1.45976e-16
	Gucy1b3	Link	Rattus norvegicus guanylate cyclase 1, soluble, beta 3 (Gucy1b3)	PH_rn_0012231	25202	-1.32609	0.000333612
	Rab3a	Link	Rattus norvegicus RAB3A, member RAS oncogene family (Rab3a)	PH_rn_0006809	25531	-1.5676	3.08188e-12
	Mx2	Link	PREDICTED: Rattus norvegicus myxovirus (influenza virus)	PH_rn_0028074	286918	2.09023	5.19848e-31
	Rnd3	Link	Rattus norvegicus Rho family GTPase 3 (Rnd3)	PH_rn_0004496	295588	1.90551	1.92829e-10
	Rab40b	Link	Rattus norvegicus Rab40b, member RAS oncogene family (Rab40b)	PH_rn_0007396	303754	-1.08221	0.010426
	Rhobtb2	Link	Rattus norvegicus Rho-related BTB domain containing 2 (Rhobtb2)	PH_rn_0008707	306004	-1.26595	3.5325e-05
	Rab30	Link	Rattus norvegicus RAB30, member RAS oncogene family (Rab30)	PH_rn_0008301	308821	2.26487	1.05082e-31
	Gbp4	Link	PREDICTED: Rattus norvegicus guanylate binding protein 4 (Gbp4)	PH_rn_0001473	310917	3.12404	7.71656e-20
	Niacr1	Link	Rattus norvegicus niacin receptor 1 (Niacr1)	PH_rn_0011569	353250	1.00196	0.0114693
	Gbp5	Link	Rattus norvegicus guanylate binding protein 5 (Gbp5)	PH_rn_0013252	362050	2.83067	4.84145e-31
	Rnd1	Link	Rattus norvegicus Rho family GTPase 1 (Rnd1)	PH_rn_0007001	362993	2.63235	8.84086e-09
	Arl5b	Link	Rattus norvegicus ADP-ribosylation factor-like 5B (Arl5b)	PH_rn_0000384	364788	1.41028	1.19067e-08
	Rras2	Link	Rattus norvegicus related RAS viral (r-ras)	PH_rn_0009426	365355	1.18684	1.05599e-11
	Rab27a	Link	Rattus norvegicus RAB27A, member RAS oncogene family (Rab27a)	PH_rn_0004771	50645	-1.2247	0.000300549
	Agap2	Link	PREDICTED: Rattus norvegicus ArfGAP with GTPase domain, ankyrin repeat and PH domain 2 (Agap2)	PH_rn_0027612	65218	-1.57374	1.62599e-11
	Adssl1	Link	PREDICTED: Rattus norvegicus adenylosuccinate synthase like 1 (Adssl1)	PH_rn_0017114	684425	1.8382	1.21568e-16
	Arf2	Link	Rattus norvegicus ADP-ribosylation factor 2 (Arf2)	PH_rn_0000840	79119	1.13297	8.83847e-08
>	GO:0051879~Hsp90 protein binding; Q-value: 6.11467E-01
	Gene_symbol	ref	Description	ID	Entrez_gene_id	log2 (Ratio)	P-value (Differentially expressed)
	Gucy1b3	Link	Rattus norvegicus guanylate cyclase 1, soluble, beta 3 (Gucy1b3)	PH_rn_0012231	25202	-1.32609	0.000333612
	Ahr	Link	Rattus norvegicus aryl hydrocarbon receptor (Ahr)	PH_rn_0011551	25690	1.488	8.40486e-07
	Arntl	Link	Rattus norvegicus aryl hydrocarbon receptor nuclear translocator-like (Arntl)	PH_rn_0002053	29657	1.297	1.07698e-05
>	GO:0019209~kinase activator activity; Q-value: 6.00312E-01
	Gene_symbol	ref	Description	ID	Entrez_gene_id	log2 (Ratio)	P-value (Differentially expressed)
	Erbb3	Link	Rattus norvegicus v-erb-b2 avian erythroblastic leukemia viral oncogene homolog 3 (Erbb3)	PH_rn_0001738	29496	-1.2306	2.62495e-05
	Mob1b	Link	Rattus norvegicus MOB kinase activator 1B (Mob1b)	PH_rn_0008700	360920	1.6803	0.00547531
	Agap2	Link	PREDICTED: Rattus norvegicus ArfGAP with GTPase domain, ankyrin repeat and PH domain 2 (Agap2)	PH_rn_0027612	65218	-1.57374	1.62599e-11
	Camkk2	Link	Rattus norvegicus calcium/calmodulin-dependent protein kinase kinase 2, beta (Camkk2)	PH_rn_0015950	83506	-1.87627	9.30879e-08

## Sheet: GO Analysis_CC
geneset name	ref	# genes in geneset (K)	description	# genes in overlap (k)	k/K	p value	Benjamini q-value
GO:0005615~extracellular space	Link	492	Genes annotated by the GO term GO:0005615~extracellular space	44	0.0894309	8.53803e-08	2.86874e-05
GO:0044421~extracellular region part	Link	693	Genes annotated by the GO term GO:0044421~extracellular region part	54	0.0779221	2.02762e-07	3.40634e-05
GO:0005576~extracellular region	Link	1281	Genes annotated by the GO term GO:0005576~extracellular region	81	0.0632319	7.61641e-07	8.53002e-05
GO:0009986~cell surface	Link	339	Genes annotated by the GO term GO:0009986~cell surface	27	0.079646	0.000289267	0.024009
GO:0044459~plasma membrane part	Link	1358	Genes annotated by the GO term GO:0044459~plasma membrane part	69	0.05081	0.00393497	0.232757
GO:0005578~proteinaceous extracellular matrix	Link	220	Genes annotated by the GO term GO:0005578~proteinaceous extracellular matrix	17	0.0772727	0.006859	0.31984
GO:0009897~external side of plasma membrane	Link	167	Genes annotated by the GO term GO:0009897~external side of plasma membrane	14	0.0838323	0.00825688	0.328322
GO:0005819~spindle	Link	93	Genes annotated by the GO term GO:0005819~spindle	9	0.0967742	0.0202933	0.577298
GO:0031012~extracellular matrix	Link	252	Genes annotated by the GO term GO:0031012~extracellular matrix	17	0.0674603	0.0227444	0.576385
GO:0005886~plasma membrane	Link	2396	Genes annotated by the GO term GO:0005886~plasma membrane	105	0.043823	0.0265144	0.594611
GO:0000785~chromatin	Link	176	Genes annotated by the GO term GO:0000785~chromatin	13	0.0738636	0.0280358	0.580461
GO:0048471~perinuclear region of cytoplasm	Link	238	Genes annotated by the GO term GO:0048471~perinuclear region of cytoplasm	16	0.0672269	0.0288479	0.559401
GO:0045121~membrane raft	Link	160	Genes annotated by the GO term GO:0045121~membrane raft	12	0.075	0.0327914	0.577573

## Sheet: Gene set lists_CC
>	GO:0005615~extracellular space; Q-value: 2.86874E-05
	Gene_symbol	ref	Description	ID	Entrez_gene_id	log2 (Ratio)	P-value (Differentially expressed)
	Cxcl2	Link	Rattus norvegicus chemokine (C-X-C motif)	PH_rn_0014581	114105	1.87506	9.79681e-24
	Ccl4	Link	Rattus norvegicus chemokine (C-C motif)	PH_rn_0014150	116637	3.59632	8.85697e-12
	Il23a	Link	Rattus norvegicus Interleukin 23, alpha subunit p19 (Il23a)	PH_rn_0005161	155140	-1.33444	3.76537e-06
	Lamc2	Link	PREDICTED: Rattus norvegicus laminin, gamma 2 (Lamc2)	PH_rn_0028227	192362	2.60544	1.37073e-19
	Ifnb1	Link	Rattus norvegicus interferon beta 1, fibroblast (Ifnb1)	PH_rn_0014513	24481	1.78589	0.00036298
	Il6	Link	Rattus norvegicus interleukin 6 (Il6)	PH_rn_0011662	24498	3.35579	6.99686e-29
	Cxcl10	Link	Rattus norvegicus chemokine (C-X-C motif)	PH_rn_0005227	245920	2.5535	4.00813e-39
	Cklf	Link	Rattus norvegicus chemokine-like factor (Cklf)	PH_rn_0000587	245978	-1.00425	0.000114061
	Tnf	Link	Rattus norvegicus tumor necrosis factor (Tnf)	PH_rn_0011709	24835	1.97552	5.84892e-13
	Clu	Link	Rattus norvegicus clusterin (Clu)	PH_rn_0010431	24854	1.43471	0.000160988
	Adm	Link	Rattus norvegicus adrenomedullin (Adm)	PH_rn_0011903	25026	1.82792	1.61166e-17
	Nppb	Link	Rattus norvegicus natriuretic peptide B (Nppb)	PH_rn_0011540	25105	1.11433	0.000163582
	Tnfsf15	Link	Rattus norvegicus tumor necrosis factor (ligand)	PH_rn_0013789	252878	1.24441	4.38202e-05
	Azgp1	Link	PREDICTED: Rattus norvegicus alpha-2-glycoprotein 1, zinc-binding (Azgp1)	PH_rn_0028156	25294	1.2258	0.00240375
	Icam1	Link	Rattus norvegicus intercellular adhesion molecule 1 (Icam1)	PH_rn_0011455	25464	1.6927	3.30052e-18
	Apoa2	Link	Rattus norvegicus apolipoprotein A-II (Apoa2)	PH_rn_0010946	25649	1.13506	0.031715
	Apoe	Link	Rattus norvegicus apolipoprotein E (Apoe)	PH_rn_0011868	25728	1.03343	0.00206218
	Pyy	Link	Rattus norvegicus peptide YY (mapped)	PH_rn_0015509	287730	2.07409	0.00716477
	Lipg	Link	Rattus norvegicus lipase, endothelial (Lipg)	PH_rn_0012153	291437	1.45175	0.00320696
	Areg	Link	Rattus norvegicus amphiregulin (Areg)	PH_rn_0015046	29183	1.36945	1.4199e-09
	Erbb3	Link	Rattus norvegicus v-erb-b2 avian erythroblastic leukemia viral oncogene homolog 3 (Erbb3)	PH_rn_0001738	29496	-1.2306	2.62495e-05
	C1qb	Link	Rattus norvegicus complement component 1, q subcomponent, B chain (C1qb)	PH_rn_0002905	29687	1.45983	0.0187448
	Pla2g2a	Link	Rattus norvegicus phospholipase A2, group IIA (platelets, synovial fluid)	PH_rn_0012388	29692	-1.74686	6.73338e-06
	Il17f	Link	Rattus norvegicus interleukin 17F (Il17f)	PH_rn_0012429	301291	1.2316	0.000121694
	Scube1	Link	Rattus norvegicus signal peptide, CUB domain, EGF-like 1 (Scube1)	PH_rn_0007666	315174	1.18035	0.00233704
	Ccl9	Link	Rattus norvegicus chemokine (C-C motif)	PH_rn_0010669	360579	2.49027	0.00470769
	Ltb	Link	Rattus norvegicus lymphotoxin beta (TNF superfamily, member 3)	PH_rn_0013316	361795	2.62541	2.7072e-06
	Fga	Link	Rattus norvegicus fibrinogen alpha chain (Fga)	PH_rn_0013189	361969	1.44163	0.027943
	Angptl4	Link	Rattus norvegicus angiopoietin-like 4 (Angptl4)	PH_rn_0002657	362850	3.22016	4.4846e-29
	RGD1566380	Link	Rattus norvegicus hypothetical gene supported by NM_017187 (RGD1566380)	PH_rn_0009912	365871	1.2039	2.46667e-10
	RatNP-3b	Link	Rattus norvegicus defensin RatNP-3 precursor (RatNP-3b)	PH_rn_0025146	498659	1.05258	0.00248169
	Fgf2	Link	Rattus norvegicus fibroblast growth factor 2 (Fgf2)	PH_rn_0012475	54250	-1.05816	3.00501e-08
	Tgfb1	Link	Rattus norvegicus transforming growth factor, beta 1 (Tgfb1)	PH_rn_0011442	59086	-1.4788	4.57598e-14
	Serpinb2	Link	Rattus norvegicus serpin peptidase inhibitor, clade B (ovalbumin)	PH_rn_0003332	60325	1.83107	1.53973e-06
	Cd14	Link	Rattus norvegicus CD14 molecule (Cd14)	PH_rn_0012060	60350	-1.38273	1.27563e-08
	Defal1	Link	Rattus norvegicus defensin alpha-like 1 (Defal1)	PH_rn_0000293	613220	1.0851	0.00543933
	Adamts4	Link	Rattus norvegicus ADAM metallopeptidase with thrombospondin type 1 motif, 4 (Adamts4)	PH_rn_0005955	66015	-1.40476	2.39569e-12
	Timp4	Link	Rattus norvegicus tissue inhibitor of metalloproteinase 4 (Timp4)	PH_rn_0004156	680130	1.55487	9.352e-05
	Csf1	Link	Rattus norvegicus colony stimulating factor 1 (macrophage)	PH_rn_0016026	78965	2.3555	2.43722e-21
	Cxcl1	Link	Rattus norvegicus chemokine (C-X-C motif)	PH_rn_0012221	81503	1.20232	3.35664e-15
	Ccl5	Link	Rattus norvegicus chemokine (C-C motif)	PH_rn_0012013	81780	1.76898	7.01994e-06
	Tgfb2	Link	Rattus norvegicus transforming growth factor, beta 2 (Tgfb2)	PH_rn_0004214	81809	1.90034	3.66415e-23
	Pnliprp1	Link	Rattus norvegicus pancreatic lipase-related protein 1 (Pnliprp1)	PH_rn_0014068	84028	2.52371	6.19386e-05
	Cx3cl1	Link	Rattus norvegicus chemokine (C-X3-C motif)	PH_rn_0014603	89808	2.4333	1.88899e-14
>	GO:0044421~extracellular region part; Q-value: 3.40634E-05
	Gene_symbol	ref	Description	ID	Entrez_gene_id	log2 (Ratio)	P-value (Differentially expressed)
	Cxcl2	Link	Rattus norvegicus chemokine (C-X-C motif)	PH_rn_0014581	114105	1.87506	9.79681e-24
	Ccl4	Link	Rattus norvegicus chemokine (C-C motif)	PH_rn_0014150	116637	3.59632	8.85697e-12
	Mmp10	Link	Rattus norvegicus matrix metallopeptidase 10 (stromelysin 2)	PH_rn_0003357	117061	-1.4958	0.00239465
	Il23a	Link	Rattus norvegicus Interleukin 23, alpha subunit p19 (Il23a)	PH_rn_0005161	155140	-1.33444	3.76537e-06
	Mmp3	Link	Rattus norvegicus matrix metallopeptidase 3 (Mmp3)	PH_rn_0012089	171045	-1.14733	7.55802e-08
	Lamc2	Link	PREDICTED: Rattus norvegicus laminin, gamma 2 (Lamc2)	PH_rn_0028227	192362	2.60544	1.37073e-19
	Ifnb1	Link	Rattus norvegicus interferon beta 1, fibroblast (Ifnb1)	PH_rn_0014513	24481	1.78589	0.00036298
	Il6	Link	Rattus norvegicus interleukin 6 (Il6)	PH_rn_0011662	24498	3.35579	6.99686e-29
	Cxcl10	Link	Rattus norvegicus chemokine (C-X-C motif)	PH_rn_0005227	245920	2.5535	4.00813e-39
	Cklf	Link	Rattus norvegicus chemokine-like factor (Cklf)	PH_rn_0000587	245978	-1.00425	0.000114061
	Tnf	Link	Rattus norvegicus tumor necrosis factor (Tnf)	PH_rn_0011709	24835	1.97552	5.84892e-13
	Clu	Link	Rattus norvegicus clusterin (Clu)	PH_rn_0010431	24854	1.43471	0.000160988
	Adm	Link	Rattus norvegicus adrenomedullin (Adm)	PH_rn_0011903	25026	1.82792	1.61166e-17
	Nppb	Link	Rattus norvegicus natriuretic peptide B (Nppb)	PH_rn_0011540	25105	1.11433	0.000163582
	Gpc3	Link	Rattus norvegicus glypican 3 (Gpc3)	PH_rn_0003716	25236	1.54915	0.0486783
	Tnfsf15	Link	Rattus norvegicus tumor necrosis factor (ligand)	PH_rn_0013789	252878	1.24441	4.38202e-05
	Azgp1	Link	PREDICTED: Rattus norvegicus alpha-2-glycoprotein 1, zinc-binding (Azgp1)	PH_rn_0028156	25294	1.2258	0.00240375
	Timp3	Link	Rattus norvegicus TIMP metallopeptidase inhibitor 3 (Timp3)	PH_rn_0003291	25358	-1.76632	1.95462e-09
	Icam1	Link	Rattus norvegicus intercellular adhesion molecule 1 (Icam1)	PH_rn_0011455	25464	1.6927	3.30052e-18
	Apoa2	Link	Rattus norvegicus apolipoprotein A-II (Apoa2)	PH_rn_0010946	25649	1.13506	0.031715
	Apoe	Link	Rattus norvegicus apolipoprotein E (Apoe)	PH_rn_0011868	25728	1.03343	0.00206218
	Pyy	Link	Rattus norvegicus peptide YY (mapped)	PH_rn_0015509	287730	2.07409	0.00716477
	Lipg	Link	Rattus norvegicus lipase, endothelial (Lipg)	PH_rn_0012153	291437	1.45175	0.00320696
	Areg	Link	Rattus norvegicus amphiregulin (Areg)	PH_rn_0015046	29183	1.36945	1.4199e-09
	Hapln1	Link	Rattus norvegicus hyaluronan and proteoglycan link protein 1 (Hapln1)	PH_rn_0015802	29331	-1.45571	0.00216297
	Erbb3	Link	Rattus norvegicus v-erb-b2 avian erythroblastic leukemia viral oncogene homolog 3 (Erbb3)	PH_rn_0001738	29496	-1.2306	2.62495e-05
	C1qb	Link	Rattus norvegicus complement component 1, q subcomponent, B chain (C1qb)	PH_rn_0002905	29687	1.45983	0.0187448
	Pla2g2a	Link	Rattus norvegicus phospholipase A2, group IIA (platelets, synovial fluid)	PH_rn_0012388	29692	-1.74686	6.73338e-06
	Il17f	Link	Rattus norvegicus interleukin 17F (Il17f)	PH_rn_0012429	301291	1.2316	0.000121694
	Spock3	Link	Rattus norvegicus sparc/osteonectin, cwcv and kazal-like domains proteoglycan (testican)	PH_rn_0007153	306404	2.44124	0.0397646
	Scube1	Link	Rattus norvegicus signal peptide, CUB domain, EGF-like 1 (Scube1)	PH_rn_0007666	315174	1.18035	0.00233704
	Ccl9	Link	Rattus norvegicus chemokine (C-C motif)	PH_rn_0010669	360579	2.49027	0.00470769
	Ltb	Link	Rattus norvegicus lymphotoxin beta (TNF superfamily, member 3)	PH_rn_0013316	361795	2.62541	2.7072e-06
	Fga	Link	Rattus norvegicus fibrinogen alpha chain (Fga)	PH_rn_0013189	361969	1.44163	0.027943
	Angptl4	Link	Rattus norvegicus angiopoietin-like 4 (Angptl4)	PH_rn_0002657	362850	3.22016	4.4846e-29
	RGD1566380	Link	Rattus norvegicus hypothetical gene supported by NM_017187 (RGD1566380)	PH_rn_0009912	365871	1.2039	2.46667e-10
	RatNP-3b	Link	Rattus norvegicus defensin RatNP-3 precursor (RatNP-3b)	PH_rn_0025146	498659	1.05258	0.00248169
	Vwc2	Link	Rattus norvegicus von Willebrand factor C domain containing 2 (Vwc2)	PH_rn_0008870	501231	1.29899	0.0317666
	Fgf2	Link	Rattus norvegicus fibroblast growth factor 2 (Fgf2)	PH_rn_0012475	54250	-1.05816	3.00501e-08
	Tgfb1	Link	Rattus norvegicus transforming growth factor, beta 1 (Tgfb1)	PH_rn_0011442	59086	-1.4788	4.57598e-14
	Serpinb2	Link	Rattus norvegicus serpin peptidase inhibitor, clade B (ovalbumin)	PH_rn_0003332	60325	1.83107	1.53973e-06
	Cd14	Link	Rattus norvegicus CD14 molecule (Cd14)	PH_rn_0012060	60350	-1.38273	1.27563e-08
	Defal1	Link	Rattus norvegicus defensin alpha-like 1 (Defal1)	PH_rn_0000293	613220	1.0851	0.00543933
	Adamts4	Link	Rattus norvegicus ADAM metallopeptidase with thrombospondin type 1 motif, 4 (Adamts4)	PH_rn_0005955	66015	-1.40476	2.39569e-12
	Timp4	Link	Rattus norvegicus tissue inhibitor of metalloproteinase 4 (Timp4)	PH_rn_0004156	680130	1.55487	9.352e-05
	Csf1	Link	Rattus norvegicus colony stimulating factor 1 (macrophage)	PH_rn_0016026	78965	2.3555	2.43722e-21
	Adamts1	Link	Rattus norvegicus ADAM metallopeptidase with thrombospondin type 1 motif, 1 (Adamts1)	PH_rn_0011042	79252	-1.99353	3.61746e-09
	Cxcl1	Link	Rattus norvegicus chemokine (C-X-C motif)	PH_rn_0012221	81503	1.20232	3.35664e-15
	Ccl5	Link	Rattus norvegicus chemokine (C-C motif)	PH_rn_0012013	81780	1.76898	7.01994e-06
	Tgfb2	Link	Rattus norvegicus transforming growth factor, beta 2 (Tgfb2)	PH_rn_0004214	81809	1.90034	3.66415e-23
	Cyr61	Link	Rattus norvegicus cysteine-rich, angiogenic inducer, 61 (Cyr61)	PH_rn_0004754	83476	2.32202	1.49078e-20
	Pnliprp1	Link	Rattus norvegicus pancreatic lipase-related protein 1 (Pnliprp1)	PH_rn_0014068	84028	2.52371	6.19386e-05
	Prelp	Link	Rattus norvegicus proline/arginine-rich end leucine-rich repeat protein (Prelp)	PH_rn_0018617	84400	-1.12288	8.57133e-05
	Cx3cl1	Link	Rattus norvegicus chemokine (C-X3-C motif)	PH_rn_0014603	89808	2.4333	1.88899e-14
>	GO:0005576~extracellular region; Q-value: 8.53002E-05
	Gene_symbol	ref	Description	ID	Entrez_gene_id	log2 (Ratio)	P-value (Differentially expressed)
	Cxcl2	Link	Rattus norvegicus chemokine (C-X-C motif)	PH_rn_0014581	114105	1.87506	9.79681e-24
	Ccl4	Link	Rattus norvegicus chemokine (C-C motif)	PH_rn_0014150	116637	3.59632	8.85697e-12
	Mmp10	Link	Rattus norvegicus matrix metallopeptidase 10 (stromelysin 2)	PH_rn_0003357	117061	-1.4958	0.00239465
	Olr1	Link	Rattus norvegicus oxidized low density lipoprotein (lectin-like)	PH_rn_0001764	140914	1.2954	1.70762e-05
	Il23a	Link	Rattus norvegicus Interleukin 23, alpha subunit p19 (Il23a)	PH_rn_0005161	155140	-1.33444	3.76537e-06
	Lcn2	Link	Rattus norvegicus lipocalin 2 (Lcn2)	PH_rn_0010578	170496	-1.09591	0.000268887
	Mmp3	Link	Rattus norvegicus matrix metallopeptidase 3 (Mmp3)	PH_rn_0012089	171045	-1.14733	7.55802e-08
	Lamc2	Link	PREDICTED: Rattus norvegicus laminin, gamma 2 (Lamc2)	PH_rn_0028227	192362	2.60544	1.37073e-19
	Muc13	Link	PREDICTED: Rattus norvegicus mucin 13, cell surface associated (Muc13)	PH_rn_0004273	207126	3.12942	0.00573251
	Ifnb1	Link	Rattus norvegicus interferon beta 1, fibroblast (Ifnb1)	PH_rn_0014513	24481	1.78589	0.00036298
	Il6	Link	Rattus norvegicus interleukin 6 (Il6)	PH_rn_0011662	24498	3.35579	6.99686e-29
	Lalba	Link	Rattus norvegicus lactalbumin, alpha (Lalba)	PH_rn_0010670	24528	2.32807	3.81731e-06
	Cxcl10	Link	Rattus norvegicus chemokine (C-X-C motif)	PH_rn_0005227	245920	2.5535	4.00813e-39
	Cklf	Link	Rattus norvegicus chemokine-like factor (Cklf)	PH_rn_0000587	245978	-1.00425	0.000114061
	Tnf	Link	Rattus norvegicus tumor necrosis factor (Tnf)	PH_rn_0011709	24835	1.97552	5.84892e-13
	Clu	Link	Rattus norvegicus clusterin (Clu)	PH_rn_0010431	24854	1.43471	0.000160988
	Adm	Link	Rattus norvegicus adrenomedullin (Adm)	PH_rn_0011903	25026	1.82792	1.61166e-17
	Nppb	Link	Rattus norvegicus natriuretic peptide B (Nppb)	PH_rn_0011540	25105	1.11433	0.000163582
	Gpc3	Link	Rattus norvegicus glypican 3 (Gpc3)	PH_rn_0003716	25236	1.54915	0.0486783
	Tnfsf15	Link	Rattus norvegicus tumor necrosis factor (ligand)	PH_rn_0013789	252878	1.24441	4.38202e-05
	Azgp1	Link	PREDICTED: Rattus norvegicus alpha-2-glycoprotein 1, zinc-binding (Azgp1)	PH_rn_0028156	25294	1.2258	0.00240375
	Timp3	Link	Rattus norvegicus TIMP metallopeptidase inhibitor 3 (Timp3)	PH_rn_0003291	25358	-1.76632	1.95462e-09
	Icam1	Link	Rattus norvegicus intercellular adhesion molecule 1 (Icam1)	PH_rn_0011455	25464	1.6927	3.30052e-18
	Il1rl1	Link	Rattus norvegicus interleukin 1 receptor-like 1 (Il1rl1)	PH_rn_0018553	25556	1.51906	6.49757e-07
	Csf3	Link	Rattus norvegicus colony stimulating factor 3 (granulocyte)	PH_rn_0011003	25610	-1.25046	4.60781e-05
	Cma1	Link	Rattus norvegicus chymase 1, mast cell (Cma1)	PH_rn_0005180	25627	1.6249	0.00805142
	Apoa2	Link	Rattus norvegicus apolipoprotein A-II (Apoa2)	PH_rn_0010946	25649	1.13506	0.031715
	Scg5	Link	Rattus norvegicus secretogranin V (7B2 protein)	PH_rn_0004777	25719	1.40638	0.000224425
	Apoe	Link	Rattus norvegicus apolipoprotein E (Apoe)	PH_rn_0011868	25728	1.03343	0.00206218
	Ntf4	Link	Rattus norvegicus neurotrophin 4 (Ntf4)	PH_rn_0011549	25730	-1.08328	0.0186157
	Pycard	Link	Rattus norvegicus PYD and CARD domain containing (Pycard)	PH_rn_0009333	282817	-1.02785	9.1862e-06
	Pyy	Link	Rattus norvegicus peptide YY (mapped)	PH_rn_0015509	287730	2.07409	0.00716477
	Gdf2	Link	Rattus norvegicus growth differentiation factor 2 (Gdf2)	PH_rn_0000799	290921	1.28858	0.0260576
	Lipg	Link	Rattus norvegicus lipase, endothelial (Lipg)	PH_rn_0012153	291437	1.45175	0.00320696
	Areg	Link	Rattus norvegicus amphiregulin (Areg)	PH_rn_0015046	29183	1.36945	1.4199e-09
	Hapln1	Link	Rattus norvegicus hyaluronan and proteoglycan link protein 1 (Hapln1)	PH_rn_0015802	29331	-1.45571	0.00216297
	Erbb3	Link	Rattus norvegicus v-erb-b2 avian erythroblastic leukemia viral oncogene homolog 3 (Erbb3)	PH_rn_0001738	29496	-1.2306	2.62495e-05
	C8g	Link	Rattus norvegicus complement component 8, gamma polypeptide (C8g)	PH_rn_0009147	296545	-1.07121	8.89551e-05
	C1qb	Link	Rattus norvegicus complement component 1, q subcomponent, B chain (C1qb)	PH_rn_0002905	29687	1.45983	0.0187448
	Pla2g2a	Link	Rattus norvegicus phospholipase A2, group IIA (platelets, synovial fluid)	PH_rn_0012388	29692	-1.74686	6.73338e-06
	Il17f	Link	Rattus norvegicus interleukin 17F (Il17f)	PH_rn_0012429	301291	1.2316	0.000121694
	Cxcl11	Link	Rattus norvegicus chemokine (C-X-C motif)	PH_rn_0007913	305236	4.9653	0
	Spock3	Link	Rattus norvegicus sparc/osteonectin, cwcv and kazal-like domains proteoglycan (testican)	PH_rn_0007153	306404	2.44124	0.0397646
	Scube1	Link	Rattus norvegicus signal peptide, CUB domain, EGF-like 1 (Scube1)	PH_rn_0007666	315174	1.18035	0.00233704
	Camp	Link	Rattus norvegicus cathelicidin antimicrobial peptide (Camp)	PH_rn_0011840	316010	-1.19065	0.011764
	Metrnl	Link	Rattus norvegicus meteorin, glial cell differentiation regulator-like (Metrnl)	PH_rn_0005115	316842	1.51135	1.29797e-27
	Ccl9	Link	Rattus norvegicus chemokine (C-C motif)	PH_rn_0010669	360579	2.49027	0.00470769
	Ltb	Link	Rattus norvegicus lymphotoxin beta (TNF superfamily, member 3)	PH_rn_0013316	361795	2.62541	2.7072e-06
	Fga	Link	Rattus norvegicus fibrinogen alpha chain (Fga)	PH_rn_0013189	361969	1.44163	0.027943
	Angptl4	Link	Rattus norvegicus angiopoietin-like 4 (Angptl4)	PH_rn_0002657	362850	3.22016	4.4846e-29
	RGD1566380	Link	Rattus norvegicus hypothetical gene supported by NM_017187 (RGD1566380)	PH_rn_0009912	365871	1.2039	2.46667e-10
	Slpil3	Link	PREDICTED: Rattus norvegicus antileukoproteinase-like 3 (Slpil3)	PH_rn_0027175	408224	1.17712	0.0421129
	Apold1	Link	Rattus norvegicus apolipoprotein L domain containing 1 (Apold1)	PH_rn_0004644	444983	-1.21354	0.00267085
	Il22ra2	Link	Rattus norvegicus interleukin 22 receptor, alpha 2 (Il22ra2)	PH_rn_0015834	444986	2.03218	0.00267764
	Thbs1	Link	Rattus norvegicus thrombospondin 1 (Thbs1)	PH_rn_0012435	445442	1.34196	4.69528e-06
	RatNP-3b	Link	Rattus norvegicus defensin RatNP-3 precursor (RatNP-3b)	PH_rn_0025146	498659	1.05258	0.00248169
	Vwc2	Link	Rattus norvegicus von Willebrand factor C domain containing 2 (Vwc2)	PH_rn_0008870	501231	1.29899	0.0317666
	Apol9a	Link	Rattus norvegicus apolipoprotein L 9a (Apol9a)	PH_rn_0000220	503164	2.13966	9.78715e-24
	Fgf2	Link	Rattus norvegicus fibroblast growth factor 2 (Fgf2)	PH_rn_0012475	54250	-1.05816	3.00501e-08
	Gas6	Link	Rattus norvegicus growth arrest specific 6 (Gas6)	PH_rn_0002645	58935	1.7809	1.03891e-07
	Tgfb1	Link	Rattus norvegicus transforming growth factor, beta 1 (Tgfb1)	PH_rn_0011442	59086	-1.4788	4.57598e-14
	Serpinb2	Link	Rattus norvegicus serpin peptidase inhibitor, clade B (ovalbumin)	PH_rn_0003332	60325	1.83107	1.53973e-06
	Cd14	Link	Rattus norvegicus CD14 molecule (Cd14)	PH_rn_0012060	60350	-1.38273	1.27563e-08
	Defal1	Link	Rattus norvegicus defensin alpha-like 1 (Defal1)	PH_rn_0000293	613220	1.0851	0.00543933
	Prlh	Link	Rattus norvegicus prolactin releasing hormone (Prlh)	PH_rn_0011814	63850	1.95909	3.22767e-05
	Guca2b	Link	Rattus norvegicus guanylate cyclase activator 2B (Guca2b)	PH_rn_0014651	64055	1.29273	0.00556138
	Galp	Link	Rattus norvegicus galanin-like peptide (Galp)	PH_rn_0015143	64568	1.05875	1.17338e-07
	Wisp1	Link	Rattus norvegicus WNT1 inducible signaling pathway protein 1 (Wisp1)	PH_rn_0004920	65154	1.79888	2.36872e-16
	Adamts4	Link	Rattus norvegicus ADAM metallopeptidase with thrombospondin type 1 motif, 4 (Adamts4)	PH_rn_0005955	66015	-1.40476	2.39569e-12
	Timp4	Link	Rattus norvegicus tissue inhibitor of metalloproteinase 4 (Timp4)	PH_rn_0004156	680130	1.55487	9.352e-05
	Liph	Link	Rattus norvegicus lipase, member H (Liph)	PH_rn_0014633	681694	1.63523	1.14914e-05
	Csf1	Link	Rattus norvegicus colony stimulating factor 1 (macrophage)	PH_rn_0016026	78965	2.3555	2.43722e-21
	Adamts1	Link	Rattus norvegicus ADAM metallopeptidase with thrombospondin type 1 motif, 1 (Adamts1)	PH_rn_0011042	79252	-1.99353	3.61746e-09
	Cxcl1	Link	Rattus norvegicus chemokine (C-X-C motif)	PH_rn_0012221	81503	1.20232	3.35664e-15
	Ccl5	Link	Rattus norvegicus chemokine (C-C motif)	PH_rn_0012013	81780	1.76898	7.01994e-06
	Tgfb2	Link	Rattus norvegicus transforming growth factor, beta 2 (Tgfb2)	PH_rn_0004214	81809	1.90034	3.66415e-23
	Cyr61	Link	Rattus norvegicus cysteine-rich, angiogenic inducer, 61 (Cyr61)	PH_rn_0004754	83476	2.32202	1.49078e-20
	Ttn	Link	PREDICTED: Rattus norvegicus titin (Ttn)	PH_rn_0005256	84015	4.61711	0.000246416
	Pnliprp1	Link	Rattus norvegicus pancreatic lipase-related protein 1 (Pnliprp1)	PH_rn_0014068	84028	2.52371	6.19386e-05
	Prelp	Link	Rattus norvegicus proline/arginine-rich end leucine-rich repeat protein (Prelp)	PH_rn_0018617	84400	-1.12288	8.57133e-05
	Cx3cl1	Link	Rattus norvegicus chemokine (C-X3-C motif)	PH_rn_0014603	89808	2.4333	1.88899e-14
>	GO:0009986~cell surface; Q-value: 2.4009E-02
	Gene_symbol	ref	Description	ID	Entrez_gene_id	log2 (Ratio)	P-value (Differentially expressed)
	Ppfia4	Link	PREDICTED: Rattus norvegicus protein tyrosine phosphatase, receptor type, f polypeptide (PTPRF)	PH_rn_0029185	140592	1.75438	0.00217351
	Il6	Link	Rattus norvegicus interleukin 6 (Il6)	PH_rn_0011662	24498	3.35579	6.99686e-29
	Sdc4	Link	Rattus norvegicus syndecan 4 (Sdc4)	PH_rn_0014815	24771	1.6256	8.75666e-13
	Tnf	Link	Rattus norvegicus tumor necrosis factor (Tnf)	PH_rn_0011709	24835	1.97552	5.84892e-13
	Ntrk2	Link	Rattus norvegicus neurotrophic tyrosine kinase, receptor, type 2 (Ntrk2)	PH_rn_0018581	25054	-1.02613	0.000656081
	PVR	Link	Rattus norvegicus poliovirus receptor (PVR)	PH_rn_0000454	25066	1.66994	6.66512e-12
	Mr1	Link	Rattus norvegicus major histocompatibility complex, class I-related (Mr1)	PH_rn_0014411	25119	-1.24443	0.0127201
	Htr2c	Link	Rattus norvegicus 5-hydroxytryptamine (serotonin)	PH_rn_0006492	25187	1.33074	0.000301205
	Gpc3	Link	Rattus norvegicus glypican 3 (Gpc3)	PH_rn_0003716	25236	1.54915	0.0486783
	Fshr	Link	Rattus norvegicus follicle stimulating hormone receptor (Fshr)	PH_rn_0003036	25449	1.59001	0.000354639
	Icam1	Link	Rattus norvegicus intercellular adhesion molecule 1 (Icam1)	PH_rn_0011455	25464	1.6927	3.30052e-18
	Il1rl1	Link	Rattus norvegicus interleukin 1 receptor-like 1 (Il1rl1)	PH_rn_0018553	25556	1.51906	6.49757e-07
	Cd28	Link	Rattus norvegicus Cd28 molecule (Cd28)	PH_rn_0005228	25660	1.03435	0.00226902
	Apoe	Link	Rattus norvegicus apolipoprotein E (Apoe)	PH_rn_0011868	25728	1.03343	0.00206218
	Aqp11	Link	Rattus norvegicus aquaporin 11 (Aqp11)	PH_rn_0004024	286758	-1.09185	3.37448e-06
	Areg	Link	Rattus norvegicus amphiregulin (Areg)	PH_rn_0015046	29183	1.36945	1.4199e-09
	Hhip	Link	Rattus norvegicus Hedgehog-interacting protein (Hhip)	PH_rn_0005533	291936	1.39764	0.00332867
	Rtn4rl1	Link	Rattus norvegicus reticulon 4 receptor-like 1 (Rtn4rl1)	PH_rn_0003990	303311	-1.46124	1.29714e-06
	Cd22	Link	Rattus norvegicus CD22 molecule (Cd22)	PH_rn_0007140	308501	1.51187	0.0112399
	Scube1	Link	Rattus norvegicus signal peptide, CUB domain, EGF-like 1 (Scube1)	PH_rn_0007666	315174	1.18035	0.00233704
	Dscaml1	Link	Rattus norvegicus Down syndrome cell adhesion molecule-like 1 (Dscaml1)	PH_rn_0009975	315615	1.56588	0.0226664
	Fga	Link	Rattus norvegicus fibrinogen alpha chain (Fga)	PH_rn_0013189	361969	1.44163	0.027943
	Nfam1	Link	PREDICTED: Rattus norvegicus NFAT activating protein with ITAM motif 1 (Nfam1)	PH_rn_0001226	362966	1.06518	0.000472936
	Tgfb1	Link	Rattus norvegicus transforming growth factor, beta 1 (Tgfb1)	PH_rn_0011442	59086	-1.4788	4.57598e-14
	Tgfb2	Link	Rattus norvegicus transforming growth factor, beta 2 (Tgfb2)	PH_rn_0004214	81809	1.90034	3.66415e-23
	Kcnma1	Link	Rattus norvegicus potassium large conductance calcium-activated channel, subfamily M, alpha member 1 (Kcnma1)	PH_rn_0003404	83731	1.78684	0.000342711
	Cx3cl1	Link	Rattus norvegicus chemokine (C-X3-C motif)	PH_rn_0014603	89808	2.4333	1.88899e-14
>	GO:0044459~plasma membrane part; Q-value: 2.32757E-01
	Gene_symbol	ref	Description	ID	Entrez_gene_id	log2 (Ratio)	P-value (Differentially expressed)
	Slc26a3	Link	Rattus norvegicus solute carrier family 26 (anion exchanger)	PH_rn_0002779	114629	2.42915	0.000867026
	Ptcra	Link	PREDICTED: Rattus norvegicus pre T-cell antigen receptor alpha (Ptcra)	PH_rn_0016887	116462	1.18709	0.00060374
	Ggt1	Link	Rattus norvegicus gamma-glutamyltransferase 1 (Ggt1)	PH_rn_0004168	116568	1.00324	9.83655e-05
	Kcnh6	Link	Rattus norvegicus potassium voltage-gated channel, subfamily H (eag-related)	PH_rn_0015491	116745	-1.02236	0.000203908
	Kcnb2	Link	PREDICTED: Rattus norvegicus potassium voltage gated channel, Shab-related subfamily, member 2 (Kcnb2)	PH_rn_0027330	117105	1.1758	0.0162792
	Rab3c	Link	Rattus norvegicus RAB3C, member RAS oncogene family (Rab3c)	PH_rn_0003150	171058	1.17899	0.0171991
	Gbp2	Link	Rattus norvegicus guanylate binding protein 2, interferon-inducible (Gbp2)	PH_rn_0004680	171164	2.05359	9.49388e-16
	Pvrl1	Link	PREDICTED: Rattus norvegicus poliovirus receptor-related 1 (Pvrl1)	PH_rn_0002300	192183	1.01308	0.00080939
	Lamc2	Link	PREDICTED: Rattus norvegicus laminin, gamma 2 (Lamc2)	PH_rn_0028227	192362	2.60544	1.37073e-19
	Ednra	Link	Rattus norvegicus endothelin receptor type A (Ednra)	PH_rn_0012150	24326	-1.44814	5.42116e-06
	Gja1	Link	Rattus norvegicus gap junction protein, alpha 1 (Gja1)	PH_rn_0012295	24392	-1.40626	5.96066e-17
	Hmox1	Link	Rattus norvegicus heme oxygenase (decycling)	PH_rn_0012333	24451	1.99824	2.77521e-13
	Il6	Link	Rattus norvegicus interleukin 6 (Il6)	PH_rn_0011662	24498	3.35579	6.99686e-29
	Kcna1	Link	Rattus norvegicus potassium voltage-gated channel, shaker-related subfamily, member 1 (Kcna1)	PH_rn_0004308	24520	-1.26344	7.47269e-08
	Mbp	Link	Rattus norvegicus myelin basic protein (Mbp)	PH_rn_0006486	24547	1.13124	2.3707e-09
	Klhl17	Link	Rattus norvegicus kelch-like family member 17 (Klhl17)	PH_rn_0014909	246757	-1.08864	4.937e-05
	Sdc4	Link	Rattus norvegicus syndecan 4 (Sdc4)	PH_rn_0014815	24771	1.6256	8.75666e-13
	Tnf	Link	Rattus norvegicus tumor necrosis factor (Tnf)	PH_rn_0011709	24835	1.97552	5.84892e-13
	Mr1	Link	Rattus norvegicus major histocompatibility complex, class I-related (Mr1)	PH_rn_0014411	25119	-1.24443	0.0127201
	Syk	Link	Rattus norvegicus spleen tyrosine kinase (Syk)	PH_rn_0012086	25155	1.0599	0.0382421
	Htr2c	Link	Rattus norvegicus 5-hydroxytryptamine (serotonin)	PH_rn_0006492	25187	1.33074	0.000301205
	Gpc3	Link	Rattus norvegicus glypican 3 (Gpc3)	PH_rn_0003716	25236	1.54915	0.0486783
	Azgp1	Link	PREDICTED: Rattus norvegicus alpha-2-glycoprotein 1, zinc-binding (Azgp1)	PH_rn_0028156	25294	1.2258	0.00240375
	Icam1	Link	Rattus norvegicus intercellular adhesion molecule 1 (Icam1)	PH_rn_0011455	25464	1.6927	3.30052e-18
	Rab3a	Link	Rattus norvegicus RAB3A, member RAS oncogene family (Rab3a)	PH_rn_0006809	25531	-1.5676	3.08188e-12
	Il1rl1	Link	Rattus norvegicus interleukin 1 receptor-like 1 (Il1rl1)	PH_rn_0018553	25556	1.51906	6.49757e-07
	Vamp1	Link	Rattus norvegicus vesicle-associated membrane protein 1 (Vamp1)	PH_rn_0010992	25624	-1.4229	5.39763e-06
	Gja4	Link	Rattus norvegicus gap junction protein, alpha 4 (Gja4)	PH_rn_0003269	25655	-1.05899	0.00022328
	Cd28	Link	Rattus norvegicus Cd28 molecule (Cd28)	PH_rn_0005228	25660	1.03435	0.00226902
	Apoe	Link	Rattus norvegicus apolipoprotein E (Apoe)	PH_rn_0011868	25728	1.03343	0.00206218
	Frmd6	Link	PREDICTED: Rattus norvegicus FERM domain containing 6 (Frmd6)	PH_rn_0027505	257646	1.15841	9.40774e-10
	Wnk4	Link	Rattus norvegicus WNK lysine deficient protein kinase 4 (Wnk4)	PH_rn_0015521	287715	-1.13681	1.45679e-07
	Hhip	Link	Rattus norvegicus Hedgehog-interacting protein (Hhip)	PH_rn_0005533	291936	1.39764	0.00332867
	Pak1	Link	Rattus norvegicus p21 protein (Cdc42/Rac)	PH_rn_0006367	29431	1.01188	3.17829e-05
	Erbb3	Link	Rattus norvegicus v-erb-b2 avian erythroblastic leukemia viral oncogene homolog 3 (Erbb3)	PH_rn_0001738	29496	-1.2306	2.62495e-05
	Rnd3	Link	Rattus norvegicus Rho family GTPase 3 (Rnd3)	PH_rn_0004496	295588	1.90551	1.92829e-10
	Gabra5	Link	Rattus norvegicus gamma-aminobutyric acid (GABA)	PH_rn_0014891	29707	2.61702	3.50622e-05
	Rtn4rl1	Link	Rattus norvegicus reticulon 4 receptor-like 1 (Rtn4rl1)	PH_rn_0003990	303311	-1.46124	1.29714e-06
	Cd22	Link	Rattus norvegicus CD22 molecule (Cd22)	PH_rn_0007140	308501	1.51187	0.0112399
	Sgms2	Link	Rattus norvegicus sphingomyelin synthase 2 (Sgms2)	PH_rn_0003635	310849	1.582	3.13714e-11
	Itgb6	Link	Rattus norvegicus integrin, beta 6 (Itgb6)	PH_rn_0004701	311061	1.6513	1.63278e-06
	Dysf	Link	Rattus norvegicus dysferlin (Dysf)	PH_rn_0015581	312492	1.04026	0.0238112
	Mlf2	Link	Rattus norvegicus myeloid leukemia factor 2 (Mlf2)	PH_rn_0009910	312709	-1.14067	4.03154e-08
	Abca1	Link	Rattus norvegicus ATP-binding cassette, subfamily A (ABC1)	PH_rn_0011566	313210	-1.09819	0.00669037
	Scube1	Link	Rattus norvegicus signal peptide, CUB domain, EGF-like 1 (Scube1)	PH_rn_0007666	315174	1.18035	0.00233704
	Ankrd23	Link	Rattus norvegicus ankyrin repeat domain 23 (Ankrd23)	PH_rn_0006157	316330	-1.03101	0.00640911
	Fga	Link	Rattus norvegicus fibrinogen alpha chain (Fga)	PH_rn_0013189	361969	1.44163	0.027943
	Rnd1	Link	Rattus norvegicus Rho family GTPase 1 (Rnd1)	PH_rn_0007001	362993	2.63235	8.84086e-09
	Ldlrap1	Link	Rattus norvegicus low density lipoprotein receptor adaptor protein 1 (Ldlrap1)	PH_rn_0006853	500564	1.93619	0.000145803
	Pdzd3	Link	Rattus norvegicus PDZ domain containing 3 (Pdzd3)	PH_rn_0017256	500986	1.46064	8.76486e-05
	Rab27a	Link	Rattus norvegicus RAB27A, member RAS oncogene family (Rab27a)	PH_rn_0004771	50645	-1.2247	0.000300549
	Chrm5	Link	Rattus norvegicus cholinergic receptor, muscarinic 5 (Chrm5)	PH_rn_0004971	53949	1.92855	0.0179749
	Syt5	Link	Rattus norvegicus synaptotagmin V (Syt5)	PH_rn_0004952	54309	1.0644	0.0294052
	Faim3	Link	Rattus norvegicus Fas apoptotic inhibitory molecule 3 (Faim3)	PH_rn_0013993	548326	1.30551	0.0353966
	Shank3	Link	Rattus norvegicus SH3 and multiple ankyrin repeat domains 3 (Shank3)	PH_rn_0002847	59312	1.20295	0.00706635
	Phka1	Link	Rattus norvegicus phosphorylase kinase, alpha 1 (Phka1)	PH_rn_0004683	64561	-1.08386	0.000118186
	Doc2a	Link	Rattus norvegicus double C2-like domains, alpha (Doc2a)	PH_rn_0011684	65031	1.51859	0.037825
	Amotl2	Link	Rattus norvegicus angiomotin like 2 (Amotl2)	PH_rn_0009134	65157	2.09877	1.32339e-22
	Rsad2	Link	Rattus norvegicus radical S-adenosyl methionine domain containing 2 (Rsad2)	PH_rn_0004488	65190	6.37168	0
	Slc6a19	Link	Rattus norvegicus solute carrier family 6 (neutral amino acid transporter)	PH_rn_0014641	664630	1.74282	0.00462259
	Ddr2	Link	Rattus norvegicus discoidin domain receptor tyrosine kinase 2 (Ddr2)	PH_rn_0012306	685781	1.02499	0.00093581
	Ephb4	Link	PREDICTED: Rattus norvegicus EPH receptor B4 (Ephb4)	PH_rn_0015876	686310	-1.04716	0.00013582
	Csf1	Link	Rattus norvegicus colony stimulating factor 1 (macrophage)	PH_rn_0016026	78965	2.3555	2.43722e-21
	Cdh1	Link	Rattus norvegicus cadherin 1 (Cdh1)	PH_rn_0006808	83502	1.25341	0.0233664
	Gabbr2	Link	Rattus norvegicus gamma-aminobutyric acid (GABA)	PH_rn_0015669	83633	1.87703	1.20295e-07
	Kcnma1	Link	Rattus norvegicus potassium large conductance calcium-activated channel, subfamily M, alpha member 1 (Kcnma1)	PH_rn_0003404	83731	1.78684	0.000342711
	Clcn3	Link	Rattus norvegicus chloride channel, voltage-sensitive 3 (Clcn3)	PH_rn_0005518	84360	1.05611	4.16405e-09
	Stmn2	Link	Rattus norvegicus stathmin-like 2 (Stmn2)	PH_rn_0005215	84510	1.46045	0.000511332
	Ajuba	Link	Rattus norvegicus ajuba LIM protein (Ajuba)	PH_rn_0015060	85265	1.34046	2.80831e-08
>	GO:0005578~proteinaceous extracellular matrix; Q-value: 3.1984E-01
	Gene_symbol	ref	Description	ID	Entrez_gene_id	log2 (Ratio)	P-value (Differentially expressed)
	Mmp10	Link	Rattus norvegicus matrix metallopeptidase 10 (stromelysin 2)	PH_rn_0003357	117061	-1.4958	0.00239465
	Mmp3	Link	Rattus norvegicus matrix metallopeptidase 3 (Mmp3)	PH_rn_0012089	171045	-1.14733	7.55802e-08
	Lamc2	Link	PREDICTED: Rattus norvegicus laminin, gamma 2 (Lamc2)	PH_rn_0028227	192362	2.60544	1.37073e-19
	Gpc3	Link	Rattus norvegicus glypican 3 (Gpc3)	PH_rn_0003716	25236	1.54915	0.0486783
	Timp3	Link	Rattus norvegicus TIMP metallopeptidase inhibitor 3 (Timp3)	PH_rn_0003291	25358	-1.76632	1.95462e-09
	Hapln1	Link	Rattus norvegicus hyaluronan and proteoglycan link protein 1 (Hapln1)	PH_rn_0015802	29331	-1.45571	0.00216297
	Spock3	Link	Rattus norvegicus sparc/osteonectin, cwcv and kazal-like domains proteoglycan (testican)	PH_rn_0007153	306404	2.44124	0.0397646
	Angptl4	Link	Rattus norvegicus angiopoietin-like 4 (Angptl4)	PH_rn_0002657	362850	3.22016	4.4846e-29
	RGD1566380	Link	Rattus norvegicus hypothetical gene supported by NM_017187 (RGD1566380)	PH_rn_0009912	365871	1.2039	2.46667e-10
	Vwc2	Link	Rattus norvegicus von Willebrand factor C domain containing 2 (Vwc2)	PH_rn_0008870	501231	1.29899	0.0317666
	Tgfb1	Link	Rattus norvegicus transforming growth factor, beta 1 (Tgfb1)	PH_rn_0011442	59086	-1.4788	4.57598e-14
	Adamts4	Link	Rattus norvegicus ADAM metallopeptidase with thrombospondin type 1 motif, 4 (Adamts4)	PH_rn_0005955	66015	-1.40476	2.39569e-12
	Timp4	Link	Rattus norvegicus tissue inhibitor of metalloproteinase 4 (Timp4)	PH_rn_0004156	680130	1.55487	9.352e-05
	Adamts1	Link	Rattus norvegicus ADAM metallopeptidase with thrombospondin type 1 motif, 1 (Adamts1)	PH_rn_0011042	79252	-1.99353	3.61746e-09
	Tgfb2	Link	Rattus norvegicus transforming growth factor, beta 2 (Tgfb2)	PH_rn_0004214	81809	1.90034	3.66415e-23
	Cyr61	Link	Rattus norvegicus cysteine-rich, angiogenic inducer, 61 (Cyr61)	PH_rn_0004754	83476	2.32202	1.49078e-20
	Prelp	Link	Rattus norvegicus proline/arginine-rich end leucine-rich repeat protein (Prelp)	PH_rn_0018617	84400	-1.12288	8.57133e-05
>	GO:0009897~external side of plasma membrane; Q-value: 3.28322E-01
	Gene_symbol	ref	Description	ID	Entrez_gene_id	log2 (Ratio)	P-value (Differentially expressed)
	Il6	Link	Rattus norvegicus interleukin 6 (Il6)	PH_rn_0011662	24498	3.35579	6.99686e-29
	Tnf	Link	Rattus norvegicus tumor necrosis factor (Tnf)	PH_rn_0011709	24835	1.97552	5.84892e-13
	Mr1	Link	Rattus norvegicus major histocompatibility complex, class I-related (Mr1)	PH_rn_0014411	25119	-1.24443	0.0127201
	Htr2c	Link	Rattus norvegicus 5-hydroxytryptamine (serotonin)	PH_rn_0006492	25187	1.33074	0.000301205
	Gpc3	Link	Rattus norvegicus glypican 3 (Gpc3)	PH_rn_0003716	25236	1.54915	0.0486783
	Icam1	Link	Rattus norvegicus intercellular adhesion molecule 1 (Icam1)	PH_rn_0011455	25464	1.6927	3.30052e-18
	Il1rl1	Link	Rattus norvegicus interleukin 1 receptor-like 1 (Il1rl1)	PH_rn_0018553	25556	1.51906	6.49757e-07
	Cd28	Link	Rattus norvegicus Cd28 molecule (Cd28)	PH_rn_0005228	25660	1.03435	0.00226902
	Apoe	Link	Rattus norvegicus apolipoprotein E (Apoe)	PH_rn_0011868	25728	1.03343	0.00206218
	Rtn4rl1	Link	Rattus norvegicus reticulon 4 receptor-like 1 (Rtn4rl1)	PH_rn_0003990	303311	-1.46124	1.29714e-06
	Cd22	Link	Rattus norvegicus CD22 molecule (Cd22)	PH_rn_0007140	308501	1.51187	0.0112399
	Scube1	Link	Rattus norvegicus signal peptide, CUB domain, EGF-like 1 (Scube1)	PH_rn_0007666	315174	1.18035	0.00233704
	Fga	Link	Rattus norvegicus fibrinogen alpha chain (Fga)	PH_rn_0013189	361969	1.44163	0.027943
	Kcnma1	Link	Rattus norvegicus potassium large conductance calcium-activated channel, subfamily M, alpha member 1 (Kcnma1)	PH_rn_0003404	83731	1.78684	0.000342711
>	GO:0005819~spindle; Q-value: 5.77298E-01
	Gene_symbol	ref	Description	ID	Entrez_gene_id	log2 (Ratio)	P-value (Differentially expressed)
	Aurkb	Link	Rattus norvegicus aurora kinase B (Aurkb)	PH_rn_0012182	114592	-1.03696	0.00017986
	Myc	Link	Rattus norvegicus myelocytomatosis oncogene (Myc)	PH_rn_0011892	24577	1.74107	5.939e-17
	Fbxo5	Link	Rattus norvegicus F-box protein 5 (Fbxo5)	PH_rn_0008262	292263	-1.47324	7.62276e-06
	Nusap1	Link	Rattus norvegicus nucleolar and spindle associated protein 1 (Nusap1)	PH_rn_0008522	311336	1.13464	0.00105088
	Bmyc	Link	Rattus norvegicus brain expressed myelocytomatosis oncogene (Bmyc)	PH_rn_0003993	311807	-1.23267	0.000135321
	Cdc6	Link	Rattus norvegicus cell division cycle 6 (Cdc6)	PH_rn_0012272	360621	-1.2241	1.20589e-05
	Spast	Link	Rattus norvegicus spastin (Spast)	PH_rn_0013832	362700	-1.13084	0.00906198
	Tubgcp6	Link	Rattus norvegicus tubulin, gamma complex associated protein 6 (Tubgcp6)	PH_rn_0008088	362980	-1.26254	3.32742e-05
	Tbl1xr1	Link	Rattus norvegicus transducin (beta)	PH_rn_0008327	365755	-1.33272	0.00216835
>	GO:0031012~extracellular matrix; Q-value: 5.76385E-01
	Gene_symbol	ref	Description	ID	Entrez_gene_id	log2 (Ratio)	P-value (Differentially expressed)
	Mmp10	Link	Rattus norvegicus matrix metallopeptidase 10 (stromelysin 2)	PH_rn_0003357	117061	-1.4958	0.00239465
	Mmp3	Link	Rattus norvegicus matrix metallopeptidase 3 (Mmp3)	PH_rn_0012089	171045	-1.14733	7.55802e-08
	Lamc2	Link	PREDICTED: Rattus norvegicus laminin, gamma 2 (Lamc2)	PH_rn_0028227	192362	2.60544	1.37073e-19
	Gpc3	Link	Rattus norvegicus glypican 3 (Gpc3)	PH_rn_0003716	25236	1.54915	0.0486783
	Timp3	Link	Rattus norvegicus TIMP metallopeptidase inhibitor 3 (Timp3)	PH_rn_0003291	25358	-1.76632	1.95462e-09
	Hapln1	Link	Rattus norvegicus hyaluronan and proteoglycan link protein 1 (Hapln1)	PH_rn_0015802	29331	-1.45571	0.00216297
	Spock3	Link	Rattus norvegicus sparc/osteonectin, cwcv and kazal-like domains proteoglycan (testican)	PH_rn_0007153	306404	2.44124	0.0397646
	Angptl4	Link	Rattus norvegicus angiopoietin-like 4 (Angptl4)	PH_rn_0002657	362850	3.22016	4.4846e-29
	RGD1566380	Link	Rattus norvegicus hypothetical gene supported by NM_017187 (RGD1566380)	PH_rn_0009912	365871	1.2039	2.46667e-10
	Vwc2	Link	Rattus norvegicus von Willebrand factor C domain containing 2 (Vwc2)	PH_rn_0008870	501231	1.29899	0.0317666
	Tgfb1	Link	Rattus norvegicus transforming growth factor, beta 1 (Tgfb1)	PH_rn_0011442	59086	-1.4788	4.57598e-14
	Adamts4	Link	Rattus norvegicus ADAM metallopeptidase with thrombospondin type 1 motif, 4 (Adamts4)	PH_rn_0005955	66015	-1.40476	2.39569e-12
	Timp4	Link	Rattus norvegicus tissue inhibitor of metalloproteinase 4 (Timp4)	PH_rn_0004156	680130	1.55487	9.352e-05
	Adamts1	Link	Rattus norvegicus ADAM metallopeptidase with thrombospondin type 1 motif, 1 (Adamts1)	PH_rn_0011042	79252	-1.99353	3.61746e-09
	Tgfb2	Link	Rattus norvegicus transforming growth factor, beta 2 (Tgfb2)	PH_rn_0004214	81809	1.90034	3.66415e-23
	Cyr61	Link	Rattus norvegicus cysteine-rich, angiogenic inducer, 61 (Cyr61)	PH_rn_0004754	83476	2.32202	1.49078e-20
	Prelp	Link	Rattus norvegicus proline/arginine-rich end leucine-rich repeat protein (Prelp)	PH_rn_0018617	84400	-1.12288	8.57133e-05
>	GO:0005886~plasma membrane; Q-value: 5.94611E-01
	Gene_symbol	ref	Description	ID	Entrez_gene_id	log2 (Ratio)	P-value (Differentially expressed)
	Sh2b2	Link	Rattus norvegicus SH2B adaptor protein 2 (Sh2b2)	PH_rn_0005037	114203	1.25655	0.00601631
	Slc26a3	Link	Rattus norvegicus solute carrier family 26 (anion exchanger)	PH_rn_0002779	114629	2.42915	0.000867026
	Ptcra	Link	PREDICTED: Rattus norvegicus pre T-cell antigen receptor alpha (Ptcra)	PH_rn_0016887	116462	1.18709	0.00060374
	Ggt1	Link	Rattus norvegicus gamma-glutamyltransferase 1 (Ggt1)	PH_rn_0004168	116568	1.00324	9.83655e-05
	Kcnh6	Link	Rattus norvegicus potassium voltage-gated channel, subfamily H (eag-related)	PH_rn_0015491	116745	-1.02236	0.000203908
	Kcnb2	Link	PREDICTED: Rattus norvegicus potassium voltage gated channel, Shab-related subfamily, member 2 (Kcnb2)	PH_rn_0027330	117105	1.1758	0.0162792
	Neu3	Link	Rattus norvegicus sialidase 3 (membrane sialidase)	PH_rn_0014863	117185	1.4913	0.0120599
	Gpr176	Link	Rattus norvegicus G protein-coupled receptor 176 (Gpr176)	PH_rn_0001231	117257	1.0149	1.59834e-05
	Olr1	Link	Rattus norvegicus oxidized low density lipoprotein (lectin-like)	PH_rn_0001764	140914	1.2954	1.70762e-05
	Lphn3	Link	Rattus norvegicus latrophilin 3 (Lphn3)	PH_rn_0003302	170641	-1.00871	0.00236985
	Rab3c	Link	Rattus norvegicus RAB3C, member RAS oncogene family (Rab3c)	PH_rn_0003150	171058	1.17899	0.0171991
	Inpp5j	Link	Rattus norvegicus inositol polyphosphate-5-phosphatase J (Inpp5j)	PH_rn_0004266	171088	-1.09396	0.00370111
	Gbp2	Link	Rattus norvegicus guanylate binding protein 2, interferon-inducible (Gbp2)	PH_rn_0004680	171164	2.05359	9.49388e-16
	Pvrl1	Link	PREDICTED: Rattus norvegicus poliovirus receptor-related 1 (Pvrl1)	PH_rn_0002300	192183	1.01308	0.00080939
	Lamc2	Link	PREDICTED: Rattus norvegicus laminin, gamma 2 (Lamc2)	PH_rn_0028227	192362	2.60544	1.37073e-19
	Muc13	Link	PREDICTED: Rattus norvegicus mucin 13, cell surface associated (Muc13)	PH_rn_0004273	207126	3.12942	0.00573251
	Ednra	Link	Rattus norvegicus endothelin receptor type A (Ednra)	PH_rn_0012150	24326	-1.44814	5.42116e-06
	Gja1	Link	Rattus norvegicus gap junction protein, alpha 1 (Gja1)	PH_rn_0012295	24392	-1.40626	5.96066e-17
	Hmox1	Link	Rattus norvegicus heme oxygenase (decycling)	PH_rn_0012333	24451	1.99824	2.77521e-13
	Il6	Link	Rattus norvegicus interleukin 6 (Il6)	PH_rn_0011662	24498	3.35579	6.99686e-29
	Kcna1	Link	Rattus norvegicus potassium voltage-gated channel, shaker-related subfamily, member 1 (Kcna1)	PH_rn_0004308	24520	-1.26344	7.47269e-08
	Mbp	Link	Rattus norvegicus myelin basic protein (Mbp)	PH_rn_0006486	24547	1.13124	2.3707e-09
	Gpr116	Link	Rattus norvegicus G protein-coupled receptor 116 (Gpr116)	PH_rn_0004839	245977	1.66195	0.0422284
	Ptpn4	Link	Rattus norvegicus protein tyrosine phosphatase, non-receptor type 4 (Ptpn4)	PH_rn_0011863	246116	-1.01802	0.00985867
	Klhl17	Link	Rattus norvegicus kelch-like family member 17 (Klhl17)	PH_rn_0014909	246757	-1.08864	4.937e-05
	Sdc4	Link	Rattus norvegicus syndecan 4 (Sdc4)	PH_rn_0014815	24771	1.6256	8.75666e-13
	Tnf	Link	Rattus norvegicus tumor necrosis factor (Tnf)	PH_rn_0011709	24835	1.97552	5.84892e-13
	Ntrk2	Link	Rattus norvegicus neurotrophic tyrosine kinase, receptor, type 2 (Ntrk2)	PH_rn_0018581	25054	-1.02613	0.000656081
	PVR	Link	Rattus norvegicus poliovirus receptor (PVR)	PH_rn_0000454	25066	1.66994	6.66512e-12
	Mr1	Link	Rattus norvegicus major histocompatibility complex, class I-related (Mr1)	PH_rn_0014411	25119	-1.24443	0.0127201
	Syk	Link	Rattus norvegicus spleen tyrosine kinase (Syk)	PH_rn_0012086	25155	1.0599	0.0382421
	Htr2c	Link	Rattus norvegicus 5-hydroxytryptamine (serotonin)	PH_rn_0006492	25187	1.33074	0.000301205
	Gpc3	Link	Rattus norvegicus glypican 3 (Gpc3)	PH_rn_0003716	25236	1.54915	0.0486783
	Tnfsf15	Link	Rattus norvegicus tumor necrosis factor (ligand)	PH_rn_0013789	252878	1.24441	4.38202e-05
	Azgp1	Link	PREDICTED: Rattus norvegicus alpha-2-glycoprotein 1, zinc-binding (Azgp1)	PH_rn_0028156	25294	1.2258	0.00240375
	Fshr	Link	Rattus norvegicus follicle stimulating hormone receptor (Fshr)	PH_rn_0003036	25449	1.59001	0.000354639
	Icam1	Link	Rattus norvegicus intercellular adhesion molecule 1 (Icam1)	PH_rn_0011455	25464	1.6927	3.30052e-18
	Rab3a	Link	Rattus norvegicus RAB3A, member RAS oncogene family (Rab3a)	PH_rn_0006809	25531	-1.5676	3.08188e-12
	Il1rl1	Link	Rattus norvegicus interleukin 1 receptor-like 1 (Il1rl1)	PH_rn_0018553	25556	1.51906	6.49757e-07
	Vamp1	Link	Rattus norvegicus vesicle-associated membrane protein 1 (Vamp1)	PH_rn_0010992	25624	-1.4229	5.39763e-06
	Slc7a1	Link	Rattus norvegicus solute carrier family 7 (cationic amino acid transporter, y+ system)	PH_rn_0002378	25648	1.21961	3.22292e-06
	Gja4	Link	Rattus norvegicus gap junction protein, alpha 4 (Gja4)	PH_rn_0003269	25655	-1.05899	0.00022328
	Cd28	Link	Rattus norvegicus Cd28 molecule (Cd28)	PH_rn_0005228	25660	1.03435	0.00226902
	Apoe	Link	Rattus norvegicus apolipoprotein E (Apoe)	PH_rn_0011868	25728	1.03343	0.00206218
	Frmd6	Link	PREDICTED: Rattus norvegicus FERM domain containing 6 (Frmd6)	PH_rn_0027505	257646	1.15841	9.40774e-10
	Aqp11	Link	Rattus norvegicus aquaporin 11 (Aqp11)	PH_rn_0004024	286758	-1.09185	3.37448e-06
	Wnk4	Link	Rattus norvegicus WNK lysine deficient protein kinase 4 (Wnk4)	PH_rn_0015521	287715	-1.13681	1.45679e-07
	Tlr5	Link	Rattus norvegicus toll-like receptor 5 (Tlr5)	PH_rn_0012627	289337	1.43947	0.0264257
	Hhip	Link	Rattus norvegicus Hedgehog-interacting protein (Hhip)	PH_rn_0005533	291936	1.39764	0.00332867
	Irs2	Link	Rattus norvegicus insulin receptor substrate 2 (Irs2)	PH_rn_0011366	29376	1.60766	7.268e-23
	Pak1	Link	Rattus norvegicus p21 protein (Cdc42/Rac)	PH_rn_0006367	29431	1.01188	3.17829e-05
	Erbb3	Link	Rattus norvegicus v-erb-b2 avian erythroblastic leukemia viral oncogene homolog 3 (Erbb3)	PH_rn_0001738	29496	-1.2306	2.62495e-05
	Slc20a2	Link	Rattus norvegicus solute carrier family 20 (phosphate transporter)	PH_rn_0001791	29502	1.42718	1.81343e-09
	Rnd3	Link	Rattus norvegicus Rho family GTPase 3 (Rnd3)	PH_rn_0004496	295588	1.90551	1.92829e-10
	Ggt5	Link	Rattus norvegicus gamma-glutamyltransferase 5 (Ggt5)	PH_rn_0013796	29566	1.64029	9.25273e-16
	Ifrd1	Link	Rattus norvegicus interferon-related developmental regulator 1 (Ifrd1)	PH_rn_0014926	29596	1.69742	7.02059e-14
	Gabra5	Link	Rattus norvegicus gamma-aminobutyric acid (GABA)	PH_rn_0014891	29707	2.61702	3.50622e-05
	Rtn4rl1	Link	Rattus norvegicus reticulon 4 receptor-like 1 (Rtn4rl1)	PH_rn_0003990	303311	-1.46124	1.29714e-06
	Cd22	Link	Rattus norvegicus CD22 molecule (Cd22)	PH_rn_0007140	308501	1.51187	0.0112399
	Slc7a11	Link	Rattus norvegicus solute carrier family 7 (anionic amino acid transporter light chain, xc- system)	PH_rn_0013728	310392	1.02664	1.81261e-05
	Sgms2	Link	Rattus norvegicus sphingomyelin synthase 2 (Sgms2)	PH_rn_0003635	310849	1.582	3.13714e-11
	Itgb6	Link	Rattus norvegicus integrin, beta 6 (Itgb6)	PH_rn_0004701	311061	1.6513	1.63278e-06
	Steap2	Link	Rattus norvegicus STEAP family member 2, metalloreductase (Steap2)	PH_rn_0007362	312052	1.80117	0.0042861
	Dysf	Link	Rattus norvegicus dysferlin (Dysf)	PH_rn_0015581	312492	1.04026	0.0238112
	Mlf2	Link	Rattus norvegicus myeloid leukemia factor 2 (Mlf2)	PH_rn_0009910	312709	-1.14067	4.03154e-08
	Abca1	Link	Rattus norvegicus ATP-binding cassette, subfamily A (ABC1)	PH_rn_0011566	313210	-1.09819	0.00669037
	Mdm2	Link	Rattus norvegicus MDM2 oncogene, E3 ubiquitin protein ligase (Mdm2)	PH_rn_0007193	314856	1.37143	7.72971e-07
	Scube1	Link	Rattus norvegicus signal peptide, CUB domain, EGF-like 1 (Scube1)	PH_rn_0007666	315174	1.18035	0.00233704
	Ankrd23	Link	Rattus norvegicus ankyrin repeat domain 23 (Ankrd23)	PH_rn_0006157	316330	-1.03101	0.00640911
	Niacr1	Link	Rattus norvegicus niacin receptor 1 (Niacr1)	PH_rn_0011569	353250	1.00196	0.0114693
	Tmem50b	Link	Rattus norvegicus transmembrane protein 50B (Tmem50b)	PH_rn_0014537	360698	-1.39035	2.48654e-06
	Gramd1a	Link	Rattus norvegicus GRAM domain containing 1A (Gramd1a)	PH_rn_0006565	361550	-1.05528	0.000314253
	Fga	Link	Rattus norvegicus fibrinogen alpha chain (Fga)	PH_rn_0013189	361969	1.44163	0.027943
	Rnd1	Link	Rattus norvegicus Rho family GTPase 1 (Rnd1)	PH_rn_0007001	362993	2.63235	8.84086e-09
	Apold1	Link	Rattus norvegicus apolipoprotein L domain containing 1 (Apold1)	PH_rn_0004644	444983	-1.21354	0.00267085
	Mrc2	Link	Rattus norvegicus mannose receptor, C type 2 (Mrc2)	PH_rn_0003096	498011	-1.00757	0.000674388
	Aak1	Link	PREDICTED: Rattus norvegicus AP2 associated kinase 1 (Aak1)	PH_rn_0027263	500244	-1.25862	0.00411566
	Ldlrap1	Link	Rattus norvegicus low density lipoprotein receptor adaptor protein 1 (Ldlrap1)	PH_rn_0006853	500564	1.93619	0.000145803
	Pdzd3	Link	Rattus norvegicus PDZ domain containing 3 (Pdzd3)	PH_rn_0017256	500986	1.46064	8.76486e-05
	Rab27a	Link	Rattus norvegicus RAB27A, member RAS oncogene family (Rab27a)	PH_rn_0004771	50645	-1.2247	0.000300549
	Slc7a5	Link	Rattus norvegicus solute carrier family 7 (amino acid transporter light chain, L system)	PH_rn_0013735	50719	1.01078	0.000417056
	Chrm5	Link	Rattus norvegicus cholinergic receptor, muscarinic 5 (Chrm5)	PH_rn_0004971	53949	1.92855	0.0179749
	Syt5	Link	Rattus norvegicus synaptotagmin V (Syt5)	PH_rn_0004952	54309	1.0644	0.0294052
	Faim3	Link	Rattus norvegicus Fas apoptotic inhibitory molecule 3 (Faim3)	PH_rn_0013993	548326	1.30551	0.0353966
	Ptafr	Link	Rattus norvegicus platelet-activating factor receptor (Ptafr)	PH_rn_0015811	58949	-1.35397	5.79108e-13
	Shank3	Link	Rattus norvegicus SH3 and multiple ankyrin repeat domains 3 (Shank3)	PH_rn_0002847	59312	1.20295	0.00706635
	Cd14	Link	Rattus norvegicus CD14 molecule (Cd14)	PH_rn_0012060	60350	-1.38273	1.27563e-08
	Hyal2	Link	Rattus norvegicus hyaluronoglucosaminidase 2 (Hyal2)	PH_rn_0004883	64468	-1.65328	1.42076e-15
	Phka1	Link	Rattus norvegicus phosphorylase kinase, alpha 1 (Phka1)	PH_rn_0004683	64561	-1.08386	0.000118186
	Doc2a	Link	Rattus norvegicus double C2-like domains, alpha (Doc2a)	PH_rn_0011684	65031	1.51859	0.037825
	Amotl2	Link	Rattus norvegicus angiomotin like 2 (Amotl2)	PH_rn_0009134	65157	2.09877	1.32339e-22
	Rsad2	Link	Rattus norvegicus radical S-adenosyl methionine domain containing 2 (Rsad2)	PH_rn_0004488	65190	6.37168	0
	Slc6a19	Link	Rattus norvegicus solute carrier family 6 (neutral amino acid transporter)	PH_rn_0014641	664630	1.74282	0.00462259
	Ddr2	Link	Rattus norvegicus discoidin domain receptor tyrosine kinase 2 (Ddr2)	PH_rn_0012306	685781	1.02499	0.00093581
	Ephb4	Link	PREDICTED: Rattus norvegicus EPH receptor B4 (Ephb4)	PH_rn_0015876	686310	-1.04716	0.00013582
	Lpar6	Link	Rattus norvegicus lysophosphatidic acid receptor 6 (Lpar6)	PH_rn_0014960	691774	-1.41533	1.02912e-10
	Csf1	Link	Rattus norvegicus colony stimulating factor 1 (macrophage)	PH_rn_0016026	78965	2.3555	2.43722e-21
	Cdh1	Link	Rattus norvegicus cadherin 1 (Cdh1)	PH_rn_0006808	83502	1.25341	0.0233664
	Gabbr2	Link	Rattus norvegicus gamma-aminobutyric acid (GABA)	PH_rn_0015669	83633	1.87703	1.20295e-07
	Kcnma1	Link	Rattus norvegicus potassium large conductance calcium-activated channel, subfamily M, alpha member 1 (Kcnma1)	PH_rn_0003404	83731	1.78684	0.000342711
	Clcn3	Link	Rattus norvegicus chloride channel, voltage-sensitive 3 (Clcn3)	PH_rn_0005518	84360	1.05611	4.16405e-09
	Stmn2	Link	Rattus norvegicus stathmin-like 2 (Stmn2)	PH_rn_0005215	84510	1.46045	0.000511332
	Ajuba	Link	Rattus norvegicus ajuba LIM protein (Ajuba)	PH_rn_0015060	85265	1.34046	2.80831e-08
	Cx3cl1	Link	Rattus norvegicus chemokine (C-X3-C motif)	PH_rn_0014603	89808	2.4333	1.88899e-14
	Pip4k2b	Link	Rattus norvegicus phosphatidylinositol-5-phosphate 4-kinase, type II, beta (Pip4k2b)	PH_rn_0002564	89812	-1.18839	0.00032962
>	GO:0000785~chromatin; Q-value: 5.80461E-01
	Gene_symbol	ref	Description	ID	Entrez_gene_id	log2 (Ratio)	P-value (Differentially expressed)
	Hmga1	Link	PREDICTED: Rattus norvegicus high mobility group AT-hook 1 (Hmga1)	PH_rn_0028753	117062	-1.05079	0.00453847
	Hist1h1d	Link	Rattus norvegicus histone cluster 1, H1d (Hist1h1d)	PH_rn_0014797	201097	1.00564	0.0153431
	Tmpo	Link	Rattus norvegicus thymopoietin (Tmpo)	PH_rn_0001929	25359	-1.02177	1.21952e-06
	Hist2h4	Link	Rattus norvegicus histone cluster 2, H4 (Hist2h4)	PH_rn_0012780	295277	2.35403	1.24834e-05
	Smarcc1	Link	Rattus norvegicus SWI/SNF related, matrix associated, actin dependent regulator of chromatin, subfamily c, member 1 (Smarcc1)	PH_rn_0009340	301020	-1.13452	6.7204e-05
	Hist3h2ba	Link	Rattus norvegicus histone cluster 3, H2ba (Hist3h2ba)	PH_rn_0009835	303175	1.00729	0.0294689
	Satb1	Link	Rattus norvegicus SATB homeobox 1 (Satb1)	PH_rn_0009500	316164	1.04136	0.0476503
	Cbx7	Link	Rattus norvegicus chromobox homolog 7 (Cbx7)	PH_rn_0009017	362962	-1.42927	5.17586e-08
	Dnmt3a	Link	Rattus norvegicus DNA (cytosine-5-)	PH_rn_0012000	444984	1.27804	7.85286e-08
	Ppp1r10	Link	Rattus norvegicus protein phosphatase 1, regulatory subunit 10 (Ppp1r10)	PH_rn_0014945	65045	1.17942	2.05339e-14
	Hist1h1b	Link	Rattus norvegicus histone cluster 1, H1b (Hist1h1b)	PH_rn_0000822	680522	1.27286	0.0246733
	LOC684681	Link	PREDICTED: Rattus norvegicus similar to Histone H1.2 (H1 VAR.1)	PH_rn_0016233	684681	1.32764	1.34803e-06
	Rbl2	Link	Rattus norvegicus retinoblastoma-like 2 (Rbl2)	PH_rn_0005836	81758	-1.23203	0.00202893
>	GO:0048471~perinuclear region of cytoplasm; Q-value: 5.59401E-01
	Gene_symbol	ref	Description	ID	Entrez_gene_id	log2 (Ratio)	P-value (Differentially expressed)
	Lamc2	Link	PREDICTED: Rattus norvegicus laminin, gamma 2 (Lamc2)	PH_rn_0028227	192362	2.60544	1.37073e-19
	Optn	Link	PREDICTED: Rattus norvegicus optineurin (Optn)	PH_rn_0028586	246294	1.00856	1.10887e-09
	Clu	Link	Rattus norvegicus clusterin (Clu)	PH_rn_0010431	24854	1.43471	0.000160988
	Nppb	Link	Rattus norvegicus natriuretic peptide B (Nppb)	PH_rn_0011540	25105	1.11433	0.000163582
	Sgk1	Link	Rattus norvegicus serum/glucocorticoid regulated kinase 1 (Sgk1)	PH_rn_0022770	29517	1.22194	8.10666e-06
	Ighmbp2	Link	Rattus norvegicus immunoglobulin mu binding protein 2 (Ighmbp2)	PH_rn_0002591	29532	-1.0332	8.42118e-05
	Sh3rf1	Link	Rattus norvegicus SH3 domain containing ring finger 1 (Sh3rf1)	PH_rn_0011856	306417	-1.20842	0.00439267
	Plekhf1	Link	PREDICTED: Rattus norvegicus pleckstrin homology domain containing, family F (with FYVE domain)	PH_rn_0026667	308543	1.61216	3.78009e-12
	Spast	Link	Rattus norvegicus spastin (Spast)	PH_rn_0013832	362700	-1.13084	0.00906198
	Galnt4	Link	Rattus norvegicus UDP-N-acetyl-alpha-D-galactosamine:polypeptide N-acetylgalactosaminyltransferase 4 (GalNAc-T4)	PH_rn_0006647	500826	-1.38018	2.5259e-06
	Syt5	Link	Rattus norvegicus synaptotagmin V (Syt5)	PH_rn_0004952	54309	1.0644	0.0294052
	Tpd52l1	Link	Rattus norvegicus tumor protein D52-like 1 (Tpd52l1)	PH_rn_0000880	689256	2.49414	0.000185063
	Csf1	Link	Rattus norvegicus colony stimulating factor 1 (macrophage)	PH_rn_0016026	78965	2.3555	2.43722e-21
	Cdh1	Link	Rattus norvegicus cadherin 1 (Cdh1)	PH_rn_0006808	83502	1.25341	0.0233664
	Kcnma1	Link	Rattus norvegicus potassium large conductance calcium-activated channel, subfamily M, alpha member 1 (Kcnma1)	PH_rn_0003404	83731	1.78684	0.000342711
	Stmn2	Link	Rattus norvegicus stathmin-like 2 (Stmn2)	PH_rn_0005215	84510	1.46045	0.000511332
>	GO:0045121~membrane raft; Q-value: 5.77573E-01
	Gene_symbol	ref	Description	ID	Entrez_gene_id	log2 (Ratio)	P-value (Differentially expressed)
	Gja1	Link	Rattus norvegicus gap junction protein, alpha 1 (Gja1)	PH_rn_0012295	24392	-1.40626	5.96066e-17
	Hmox1	Link	Rattus norvegicus heme oxygenase (decycling)	PH_rn_0012333	24451	1.99824	2.77521e-13
	Sdc4	Link	Rattus norvegicus syndecan 4 (Sdc4)	PH_rn_0014815	24771	1.6256	8.75666e-13
	Tnf	Link	Rattus norvegicus tumor necrosis factor (Tnf)	PH_rn_0011709	24835	1.97552	5.84892e-13
	Cd28	Link	Rattus norvegicus Cd28 molecule (Cd28)	PH_rn_0005228	25660	1.03435	0.00226902
	Rtn4rl1	Link	Rattus norvegicus reticulon 4 receptor-like 1 (Rtn4rl1)	PH_rn_0003990	303311	-1.46124	1.29714e-06
	Traf2	Link	Rattus norvegicus Tnf receptor-associated factor 2 (Traf2)	PH_rn_0011059	311786	1.43806	6.64514e-07
	Abca1	Link	Rattus norvegicus ATP-binding cassette, subfamily A (ABC1)	PH_rn_0011566	313210	-1.09819	0.00669037
	Nfam1	Link	PREDICTED: Rattus norvegicus NFAT activating protein with ITAM motif 1 (Nfam1)	PH_rn_0001226	362966	1.06518	0.000472936
	Cd14	Link	Rattus norvegicus CD14 molecule (Cd14)	PH_rn_0012060	60350	-1.38273	1.27563e-08
	Birc3	Link	Rattus norvegicus baculoviral IAP repeat-containing 3 (Birc3)	PH_rn_0007566	78971	1.62847	1.11273e-08
	Kcnma1	Link	Rattus norvegicus potassium large conductance calcium-activated channel, subfamily M, alpha member 1 (Kcnma1)	PH_rn_0003404	83731	1.78684	0.000342711

## Sheet: GO Analysis_BP
geneset name	ref	# genes in geneset (K)	description	# genes in overlap (k)	k/K	p value	Benjamini q-value
GO:0009611~response to wounding	Link	424	Genes annotated by the GO term GO:0009611~response to wounding	42	0.0990566	1.20012e-07	0.000352292
GO:0042325~regulation of phosphorylation	Link	399	Genes annotated by the GO term GO:0042325~regulation of phosphorylation	39	0.0977444	5.21626e-07	0.000765454
GO:0051338~regulation of transferase activity	Link	299	Genes annotated by the GO term GO:0051338~regulation of transferase activity	32	0.107023	1.00798e-06	0.000985987
GO:0043067~regulation of programmed cell death	Link	686	Genes annotated by the GO term GO:0043067~regulation of programmed cell death	55	0.0801749	1.05115e-06	0.00077125
GO:0043549~regulation of kinase activity	Link	285	Genes annotated by the GO term GO:0043549~regulation of kinase activity	31	0.108772	1.09953e-06	0.000645437
GO:0010941~regulation of cell death	Link	689	Genes annotated by the GO term GO:0010941~regulation of cell death	55	0.0798258	1.21308e-06	0.000593426
GO:0009615~response to virus	Link	46	Genes annotated by the GO term GO:0009615~response to virus	12	0.26087	1.3279e-06	0.000556803
GO:0019220~regulation of phosphate metabolic process	Link	415	Genes annotated by the GO term GO:0019220~regulation of phosphate metabolic process	39	0.0939759	1.38058e-06	0.000506544
GO:0051174~regulation of phosphorus metabolic process	Link	415	Genes annotated by the GO term GO:0051174~regulation of phosphorus metabolic process	39	0.0939759	1.38058e-06	0.000506544
GO:0042981~regulation of apoptosis	Link	677	Genes annotated by the GO term GO:0042981~regulation of apoptosis	54	0.0797637	1.58228e-06	0.000516041
GO:0051348~negative regulation of transferase activity	Link	81	Genes annotated by the GO term GO:0051348~negative regulation of transferase activity	15	0.185185	3.24052e-06	0.000950967
GO:0001817~regulation of cytokine production	Link	155	Genes annotated by the GO term GO:0001817~regulation of cytokine production	21	0.135484	3.32198e-06	0.000886274
GO:0045859~regulation of protein kinase activity	Link	271	Genes annotated by the GO term GO:0045859~regulation of protein kinase activity	29	0.107011	3.62192e-06	0.000885772
GO:0009891~positive regulation of biosynthetic process	Link	675	Genes annotated by the GO term GO:0009891~positive regulation of biosynthetic process	52	0.077037	6.81258e-06	0.00153742
GO:0033673~negative regulation of kinase activity	Link	76	Genes annotated by the GO term GO:0033673~negative regulation of kinase activity	14	0.184211	8.18123e-06	0.00171426
GO:0031328~positive regulation of cellular biosynthetic process	Link	663	Genes annotated by the GO term GO:0031328~positive regulation of cellular biosynthetic process	51	0.0769231	9.05528e-06	0.00177086
GO:0010557~positive regulation of macromolecule biosynthetic process	Link	628	Genes annotated by the GO term GO:0010557~positive regulation of macromolecule biosynthetic process	49	0.0780255	9.65124e-06	0.00176944
GO:0045449~regulation of transcription	Link	1608	Genes annotated by the GO term GO:0045449~regulation of transcription	98	0.0609453	1.206e-05	0.00208067
GO:0006955~immune response	Link	414	Genes annotated by the GO term GO:0006955~immune response	36	0.0869565	2.07608e-05	0.00338062
GO:0006952~defense response	Link	399	Genes annotated by the GO term GO:0006952~defense response	35	0.0877193	2.32063e-05	0.0035796
GO:0006469~negative regulation of protein kinase activity	Link	72	Genes annotated by the GO term GO:0006469~negative regulation of protein kinase activity	13	0.180556	2.38965e-05	0.0035019
GO:0010604~positive regulation of macromolecule metabolic process	Link	825	Genes annotated by the GO term GO:0010604~positive regulation of macromolecule metabolic process	58	0.070303	2.80839e-05	0.00391875
GO:0044092~negative regulation of molecular function	Link	290	Genes annotated by the GO term GO:0044092~negative regulation of molecular function	28	0.0965517	3.5845e-05	0.00477234
GO:0008219~cell death	Link	413	Genes annotated by the GO term GO:0008219~cell death	35	0.0847458	4.66496e-05	0.00593736
GO:0043086~negative regulation of catalytic activity	Link	234	Genes annotated by the GO term GO:0043086~negative regulation of catalytic activity	24	0.102564	5.88733e-05	0.00717651
GO:0043068~positive regulation of programmed cell death	Link	332	Genes annotated by the GO term GO:0043068~positive regulation of programmed cell death	30	0.0903614	5.98546e-05	0.00700489
GO:0016265~death	Link	420	Genes annotated by the GO term GO:0016265~death	35	0.0833333	6.56863e-05	0.0073903
GO:0010628~positive regulation of gene expression	Link	547	Genes annotated by the GO term GO:0010628~positive regulation of gene expression	42	0.0767824	6.81146e-05	0.00737972
GO:0010942~positive regulation of cell death	Link	335	Genes annotated by the GO term GO:0010942~positive regulation of cell death	30	0.0895522	7.03215e-05	0.00734685
GO:0051173~positive regulation of nitrogen compound metabolic process	Link	626	Genes annotated by the GO term GO:0051173~positive regulation of nitrogen compound metabolic process	46	0.0734824	8.18024e-05	0.00824793
GO:0045935~positive regulation of nucleobase, nucleoside, nucleotide and nucleic acid metabolic process	Link	608	Genes annotated by the GO term GO:0045935~positive regulation of nucleobase, nucleoside, nucleotide and nucleic acid metabolic process	45	0.0740132	8.44531e-05	0.00823143
GO:0045941~positive regulation of transcription	Link	534	Genes annotated by the GO term GO:0045941~positive regulation of transcription	41	0.076779	8.56909e-05	0.00808325
GO:0006355~regulation of transcription, DNA-dependent	Link	1224	Genes annotated by the GO term GO:0006355~regulation of transcription, DNA-dependent	76	0.0620915	8.65483e-05	0.0079097
GO:0042035~regulation of cytokine biosynthetic process	Link	61	Genes annotated by the GO term GO:0042035~regulation of cytokine biosynthetic process	11	0.180328	0.000131333	0.0116174
GO:0043065~positive regulation of apoptosis	Link	330	Genes annotated by the GO term GO:0043065~positive regulation of apoptosis	29	0.0878788	0.000133087	0.0114274
GO:0051726~regulation of cell cycle	Link	247	Genes annotated by the GO term GO:0051726~regulation of cell cycle	24	0.097166	0.000133952	0.0111745
GO:0051252~regulation of RNA metabolic process	Link	1254	Genes annotated by the GO term GO:0051252~regulation of RNA metabolic process	76	0.0606061	0.000188608	0.0152657
GO:0042060~wound healing	Link	174	Genes annotated by the GO term GO:0042060~wound healing	19	0.109195	0.00019518	0.01537
GO:0060341~regulation of cellular localization	Link	277	Genes annotated by the GO term GO:0060341~regulation of cellular localization	25	0.0902527	0.000289165	0.0220972
GO:0045893~positive regulation of transcription, DNA-dependent	Link	456	Genes annotated by the GO term GO:0045893~positive regulation of transcription, DNA-dependent	35	0.0767544	0.00031479	0.0234231
GO:0006350~transcription	Link	684	Genes annotated by the GO term GO:0006350~transcription	47	0.0687135	0.0003221	0.0233686
GO:0006915~apoptosis	Link	368	Genes annotated by the GO term GO:0006915~apoptosis	30	0.0815217	0.000354865	0.025096
GO:0010033~response to organic substance	Link	928	Genes annotated by the GO term GO:0010033~response to organic substance	59	0.0635776	0.000356834	0.0246402
GO:0051254~positive regulation of RNA metabolic process	Link	460	Genes annotated by the GO term GO:0051254~positive regulation of RNA metabolic process	35	0.076087	0.000368985	0.0248838
GO:0006954~inflammatory response	Link	217	Genes annotated by the GO term GO:0006954~inflammatory response	21	0.0967742	0.000414375	0.0272769
GO:0042306~regulation of protein import into nucleus	Link	36	Genes annotated by the GO term GO:0042306~regulation of protein import into nucleus	8	0.222222	0.000461597	0.0296744
GO:0012501~programmed cell death	Link	376	Genes annotated by the GO term GO:0012501~programmed cell death	30	0.0797872	0.000504302	0.031683
GO:0043281~regulation of caspase activity	Link	72	Genes annotated by the GO term GO:0043281~regulation of caspase activity	11	0.152778	0.000528459	0.0324813
GO:0051223~regulation of protein transport	Link	101	Genes annotated by the GO term GO:0051223~regulation of protein transport	13	0.128713	0.000653321	0.0391861
GO:0042063~gliogenesis	Link	74	Genes annotated by the GO term GO:0042063~gliogenesis	11	0.148649	0.0006596	0.0387639
GO:0010627~regulation of protein kinase cascade	Link	244	Genes annotated by the GO term GO:0010627~regulation of protein kinase cascade	22	0.0901639	0.000737895	0.0424192
GO:0002700~regulation of production of molecular mediator of immune response	Link	39	Genes annotated by the GO term GO:0002700~regulation of production of molecular mediator of immune response	8	0.205128	0.000767256	0.0432248
GO:0051046~regulation of secretion	Link	245	Genes annotated by the GO term GO:0051046~regulation of secretion	22	0.0897959	0.000784386	0.0433379
GO:0052548~regulation of endopeptidase activity	Link	76	Genes annotated by the GO term GO:0052548~regulation of endopeptidase activity	11	0.144737	0.000816501	0.0442411
GO:0019216~regulation of lipid metabolic process	Link	119	Genes annotated by the GO term GO:0019216~regulation of lipid metabolic process	14	0.117647	0.000884373	0.0469663
GO:0070201~regulation of establishment of protein localization	Link	106	Genes annotated by the GO term GO:0070201~regulation of establishment of protein localization	13	0.122642	0.00100845	0.0524354
GO:0006357~regulation of transcription from RNA polymerase II promoter	Link	604	Genes annotated by the GO term GO:0006357~regulation of transcription from RNA polymerase II promoter	41	0.0678808	0.00105073	0.0536257
GO:0042108~positive regulation of cytokine biosynthetic process	Link	42	Genes annotated by the GO term GO:0042108~positive regulation of cytokine biosynthetic process	8	0.190476	0.00121428	0.0606658
GO:0031349~positive regulation of defense response	Link	67	Genes annotated by the GO term GO:0031349~positive regulation of defense response	10	0.149254	0.00126976	0.0622925
GO:0030182~neuron differentiation	Link	457	Genes annotated by the GO term GO:0030182~neuron differentiation	33	0.0722101	0.00133373	0.0642569
GO:0052547~regulation of peptidase activity	Link	81	Genes annotated by the GO term GO:0052547~regulation of peptidase activity	11	0.135802	0.00134649	0.0638061
GO:0033157~regulation of intracellular protein transport	Link	43	Genes annotated by the GO term GO:0033157~regulation of intracellular protein transport	8	0.186047	0.00140158	0.0652789
GO:0045944~positive regulation of transcription from RNA polymerase II promoter	Link	384	Genes annotated by the GO term GO:0045944~positive regulation of transcription from RNA polymerase II promoter	29	0.0755208	0.00147721	0.0676108
GO:0007049~cell cycle	Link	460	Genes annotated by the GO term GO:0007049~cell cycle	33	0.0717391	0.00149612	0.0673973
GO:0006935~chemotaxis	Link	83	Genes annotated by the GO term GO:0006935~chemotaxis	11	0.13253	0.00162473	0.0718808
GO:0042330~taxis	Link	83	Genes annotated by the GO term GO:0042330~taxis	11	0.13253	0.00162473	0.0718808
GO:0007242~intracellular signaling cascade	Link	925	Genes annotated by the GO term GO:0007242~intracellular signaling cascade	56	0.0605405	0.00165204	0.0719625
GO:0012502~induction of programmed cell death	Link	192	Genes annotated by the GO term GO:0012502~induction of programmed cell death	18	0.09375	0.00170278	0.0730101
GO:0006917~induction of apoptosis	Link	192	Genes annotated by the GO term GO:0006917~induction of apoptosis	18	0.09375	0.00170278	0.0730101
GO:0050900~leukocyte migration	Link	57	Genes annotated by the GO term GO:0050900~leukocyte migration	9	0.157895	0.00175818	0.0742144
GO:0030593~neutrophil chemotaxis	Link	23	Genes annotated by the GO term GO:0030593~neutrophil chemotaxis	6	0.26087	0.00181038	0.0752546
GO:0032880~regulation of protein localization	Link	129	Genes annotated by the GO term GO:0032880~regulation of protein localization	14	0.108527	0.00186158	0.0762237
GO:0031960~response to corticosteroid stimulus	Link	131	Genes annotated by the GO term GO:0031960~response to corticosteroid stimulus	14	0.10687	0.00213738	0.0858344
GO:0051092~positive regulation of NF-kappaB transcription factor activity	Link	35	Genes annotated by the GO term GO:0051092~positive regulation of NF-kappaB transcription factor activity	7	0.2	0.00233296	0.0920676
GO:0045765~regulation of angiogenesis	Link	60	Genes annotated by the GO term GO:0045765~regulation of angiogenesis	9	0.15	0.00245397	0.095335
GO:0046822~regulation of nucleocytoplasmic transport	Link	48	Genes annotated by the GO term GO:0046822~regulation of nucleocytoplasmic transport	8	0.166667	0.00269965	0.103022
GO:0051090~regulation of transcription factor activity	Link	89	Genes annotated by the GO term GO:0051090~regulation of transcription factor activity	11	0.123596	0.0027493	0.103476
GO:0030155~regulation of cell adhesion	Link	120	Genes annotated by the GO term GO:0030155~regulation of cell adhesion	13	0.108333	0.00293044	0.108532
GO:0001944~vasculature development	Link	237	Genes annotated by the GO term GO:0001944~vasculature development	20	0.0843882	0.00293725	0.107418
GO:0033209~tumor necrosis factor-mediated signaling pathway	Link	8	Genes annotated by the GO term GO:0033209~tumor necrosis factor-mediated signaling pathway	4	0.5	0.0030159	0.108785
GO:0042176~regulation of protein catabolic process	Link	49	Genes annotated by the GO term GO:0042176~regulation of protein catabolic process	8	0.163265	0.00304402	0.108415
GO:0050792~regulation of viral reproduction	Link	16	Genes annotated by the GO term GO:0050792~regulation of viral reproduction	5	0.3125	0.00307261	0.10807
GO:0032655~regulation of interleukin-12 production	Link	16	Genes annotated by the GO term GO:0032655~regulation of interleukin-12 production	5	0.3125	0.00307261	0.10807
GO:0048514~blood vessel morphogenesis	Link	186	Genes annotated by the GO term GO:0048514~blood vessel morphogenesis	17	0.0913978	0.00307756	0.106957
GO:0030595~leukocyte chemotaxis	Link	37	Genes annotated by the GO term GO:0030595~leukocyte chemotaxis	7	0.189189	0.00312474	0.107242
GO:0051101~regulation of DNA binding	Link	107	Genes annotated by the GO term GO:0051101~regulation of DNA binding	12	0.11215	0.00348456	0.117487
GO:0051098~regulation of binding	Link	139	Genes annotated by the GO term GO:0051098~regulation of binding	14	0.100719	0.00359751	0.119694
GO:0019221~cytokine-mediated signaling pathway	Link	64	Genes annotated by the GO term GO:0019221~cytokine-mediated signaling pathway	9	0.140625	0.00369747	0.121443
GO:0044093~positive regulation of molecular function	Link	507	Genes annotated by the GO term GO:0044093~positive regulation of molecular function	34	0.0670611	0.00369791	0.120118
GO:0000060~protein import into nucleus, translocation	Link	27	Genes annotated by the GO term GO:0000060~protein import into nucleus, translocation	6	0.222222	0.00381044	0.122199
GO:0051091~positive regulation of transcription factor activity	Link	51	Genes annotated by the GO term GO:0051091~positive regulation of transcription factor activity	8	0.156863	0.00383253	0.121541
GO:0051384~response to glucocorticoid stimulus	Link	124	Genes annotated by the GO term GO:0051384~response to glucocorticoid stimulus	13	0.104839	0.00383874	0.120429
GO:0010594~regulation of endothelial cell migration	Link	17	Genes annotated by the GO term GO:0010594~regulation of endothelial cell migration	5	0.294118	0.00389323	0.120748
GO:0045860~positive regulation of protein kinase activity	Link	191	Genes annotated by the GO term GO:0045860~positive regulation of protein kinase activity	17	0.0890052	0.00399725	0.122484
GO:0048511~rhythmic process	Link	158	Genes annotated by the GO term GO:0048511~rhythmic process	15	0.0949367	0.00419094	0.12672
GO:0051336~regulation of hydrolase activity	Link	263	Genes annotated by the GO term GO:0051336~regulation of hydrolase activity	21	0.0798479	0.00423129	0.126564
GO:0045075~regulation of interleukin-12 biosynthetic process	Link	9	Genes annotated by the GO term GO:0045075~regulation of interleukin-12 biosynthetic process	4	0.444444	0.00439104	0.129711
GO:0009719~response to endogenous stimulus	Link	573	Genes annotated by the GO term GO:0009719~response to endogenous stimulus	37	0.0645724	0.00443476	0.129618
GO:0002637~regulation of immunoglobulin production	Link	28	Genes annotated by the GO term GO:0002637~regulation of immunoglobulin production	6	0.214286	0.00448983	0.129834
GO:0007264~small GTPase mediated signal transduction	Link	228	Genes annotated by the GO term GO:0007264~small GTPase mediated signal transduction	19	0.0833333	0.0044962	0.128743
GO:0060326~cell chemotaxis	Link	40	Genes annotated by the GO term GO:0060326~cell chemotaxis	7	0.175	0.00466661	0.132014
GO:0006644~phospholipid metabolic process	Link	160	Genes annotated by the GO term GO:0006644~phospholipid metabolic process	15	0.09375	0.00468747	0.131305
GO:0009617~response to bacterium	Link	212	Genes annotated by the GO term GO:0009617~response to bacterium	18	0.0849057	0.00476628	0.132109
GO:0001568~blood vessel development	Link	230	Genes annotated by the GO term GO:0001568~blood vessel development	19	0.0826087	0.00482572	0.132401
GO:0002237~response to molecule of bacterial origin	Link	128	Genes annotated by the GO term GO:0002237~response to molecule of bacterial origin	13	0.101562	0.00496102	0.134608
GO:0002684~positive regulation of immune system process	Link	232	Genes annotated by the GO term GO:0002684~positive regulation of immune system process	19	0.0818966	0.00527621	0.141247
GO:0048584~positive regulation of response to stimulus	Link	232	Genes annotated by the GO term GO:0048584~positive regulation of response to stimulus	19	0.0818966	0.00527621	0.141247
GO:0045637~regulation of myeloid cell differentiation	Link	68	Genes annotated by the GO term GO:0045637~regulation of myeloid cell differentiation	9	0.132353	0.00538011	0.142534
GO:0022612~gland morphogenesis	Link	83	Genes annotated by the GO term GO:0022612~gland morphogenesis	10	0.120482	0.00558446	0.146232
GO:0050708~regulation of protein secretion	Link	55	Genes annotated by the GO term GO:0050708~regulation of protein secretion	8	0.145455	0.00586374	0.151635
GO:0033674~positive regulation of kinase activity	Link	199	Genes annotated by the GO term GO:0033674~positive regulation of kinase activity	17	0.0854271	0.00592899	0.151861
GO:0043085~positive regulation of catalytic activity	Link	444	Genes annotated by the GO term GO:0043085~positive regulation of catalytic activity	30	0.0675676	0.00594794	0.150998
GO:0014037~Schwann cell differentiation	Link	10	Genes annotated by the GO term GO:0014037~Schwann cell differentiation	4	0.4	0.00608914	0.152988
GO:0048545~response to steroid hormone stimulus	Link	291	Genes annotated by the GO term GO:0048545~response to steroid hormone stimulus	22	0.0756014	0.00619254	0.154071
GO:0009894~regulation of catabolic process	Link	100	Genes annotated by the GO term GO:0009894~regulation of catabolic process	11	0.11	0.00636035	0.156593
GO:0006979~response to oxidative stress	Link	183	Genes annotated by the GO term GO:0006979~response to oxidative stress	16	0.0874317	0.00637765	0.155687
GO:0007568~aging	Link	150	Genes annotated by the GO term GO:0007568~aging	14	0.0933333	0.00682926	0.164428
GO:0031099~regeneration	Link	117	Genes annotated by the GO term GO:0031099~regeneration	12	0.102564	0.00685334	0.163625
GO:0009409~response to cold	Link	31	Genes annotated by the GO term GO:0009409~response to cold	6	0.193548	0.00703967	0.166352
GO:0032386~regulation of intracellular transport	Link	57	Genes annotated by the GO term GO:0032386~regulation of intracellular transport	8	0.140351	0.00713865	0.167154
GO:0009725~response to hormone stimulus	Link	510	Genes annotated by the GO term GO:0009725~response to hormone stimulus	33	0.0647059	0.00719883	0.167118
GO:0042990~regulation of transcription factor import into nucleus	Link	20	Genes annotated by the GO term GO:0042990~regulation of transcription factor import into nucleus	5	0.25	0.00721172	0.166087
GO:0045926~negative regulation of growth	Link	102	Genes annotated by the GO term GO:0045926~negative regulation of growth	11	0.107843	0.00729727	0.166592
GO:0043066~negative regulation of apoptosis	Link	333	Genes annotated by the GO term GO:0043066~negative regulation of apoptosis	24	0.0720721	0.00741098	0.16767
GO:0007050~cell cycle arrest	Link	58	Genes annotated by the GO term GO:0007050~cell cycle arrest	8	0.137931	0.00784806	0.175331
GO:0032570~response to progesterone stimulus	Link	32	Genes annotated by the GO term GO:0032570~response to progesterone stimulus	6	0.1875	0.00807654	0.178619
GO:0043535~regulation of blood vessel endothelial cell migration	Link	11	Genes annotated by the GO term GO:0043535~regulation of blood vessel endothelial cell migration	4	0.363636	0.00812777	0.178315
GO:0043691~reverse cholesterol transport	Link	11	Genes annotated by the GO term GO:0043691~reverse cholesterol transport	4	0.363636	0.00812777	0.178315
GO:0010596~negative regulation of endothelial cell migration	Link	11	Genes annotated by the GO term GO:0010596~negative regulation of endothelial cell migration	4	0.363636	0.00812777	0.178315
GO:0042157~lipoprotein metabolic process	Link	73	Genes annotated by the GO term GO:0042157~lipoprotein metabolic process	9	0.123288	0.00823926	0.179208
GO:0001932~regulation of protein amino acid phosphorylation	Link	171	Genes annotated by the GO term GO:0001932~regulation of protein amino acid phosphorylation	15	0.0877193	0.0083347	0.17977
GO:0019637~organophosphate metabolic process	Link	171	Genes annotated by the GO term GO:0019637~organophosphate metabolic process	15	0.0877193	0.0083347	0.17977
GO:0006468~protein amino acid phosphorylation	Link	618	Genes annotated by the GO term GO:0006468~protein amino acid phosphorylation	38	0.0614887	0.00846088	0.180921
GO:0043069~negative regulation of programmed cell death	Link	338	Genes annotated by the GO term GO:0043069~negative regulation of programmed cell death	24	0.0710059	0.00861417	0.182573
GO:0043122~regulation of I-kappaB kinase/NF-kappaB cascade	Link	89	Genes annotated by the GO term GO:0043122~regulation of I-kappaB kinase/NF-kappaB cascade	10	0.11236	0.00876894	0.184224
GO:0060548~negative regulation of cell death	Link	339	Genes annotated by the GO term GO:0060548~negative regulation of cell death	24	0.0707965	0.00890428	0.18548
GO:0051347~positive regulation of transferase activity	Link	208	Genes annotated by the GO term GO:0051347~positive regulation of transferase activity	17	0.0817308	0.00894105	0.184872
GO:0048247~lymphocyte chemotaxis	Link	4	Genes annotated by the GO term GO:0048247~lymphocyte chemotaxis	3	0.75	0.00898185	0.184349
GO:0009628~response to abiotic stimulus	Link	399	Genes annotated by the GO term GO:0009628~response to abiotic stimulus	27	0.0676692	0.00924899	0.188
GO:0008285~negative regulation of cell proliferation	Link	264	Genes annotated by the GO term GO:0008285~negative regulation of cell proliferation	20	0.0757576	0.00926038	0.186926
GO:0070302~regulation of stress-activated protein kinase signaling pathway	Link	60	Genes annotated by the GO term GO:0070302~regulation of stress-activated protein kinase signaling pathway	8	0.133333	0.00942098	0.188569
GO:0042127~regulation of cell proliferation	Link	665	Genes annotated by the GO term GO:0042127~regulation of cell proliferation	40	0.0601504	0.00965342	0.191471
GO:0001819~positive regulation of cytokine production	Link	75	Genes annotated by the GO term GO:0001819~positive regulation of cytokine production	9	0.12	0.0096557	0.190237
GO:0051051~negative regulation of transport	Link	140	Genes annotated by the GO term GO:0051051~negative regulation of transport	13	0.0928571	0.00995743	0.194298
GO:0021700~developmental maturation	Link	107	Genes annotated by the GO term GO:0021700~developmental maturation	11	0.102804	0.010107	0.195634
GO:0045785~positive regulation of cell adhesion	Link	61	Genes annotated by the GO term GO:0045785~positive regulation of cell adhesion	8	0.131148	0.0102885	0.197502
GO:0043388~positive regulation of DNA binding	Link	61	Genes annotated by the GO term GO:0043388~positive regulation of DNA binding	8	0.131148	0.0102885	0.197502
GO:0050729~positive regulation of inflammatory response	Link	34	Genes annotated by the GO term GO:0050729~positive regulation of inflammatory response	6	0.176471	0.0104589	0.199148
GO:0009612~response to mechanical stimulus	Link	77	Genes annotated by the GO term GO:0009612~response to mechanical stimulus	9	0.116883	0.0112458	0.211147
GO:0051050~positive regulation of transport	Link	232	Genes annotated by the GO term GO:0051050~positive regulation of transport	18	0.0775862	0.0113574	0.211675
GO:0002697~regulation of immune effector process	Link	109	Genes annotated by the GO term GO:0002697~regulation of immune effector process	11	0.100917	0.0114365	0.211659
GO:0048666~neuron development	Link	347	Genes annotated by the GO term GO:0048666~neuron development	24	0.0691643	0.011576	0.212632
GO:0051224~negative regulation of protein transport	Link	35	Genes annotated by the GO term GO:0051224~negative regulation of protein transport	6	0.171429	0.0118132	0.215173
GO:0051346~negative regulation of hydrolase activity	Link	49	Genes annotated by the GO term GO:0051346~negative regulation of hydrolase activity	7	0.142857	0.0126019	0.226468
GO:0009896~positive regulation of catabolic process	Link	49	Genes annotated by the GO term GO:0009896~positive regulation of catabolic process	7	0.142857	0.0126019	0.226468
GO:0050714~positive regulation of protein secretion	Link	36	Genes annotated by the GO term GO:0050714~positive regulation of protein secretion	6	0.166667	0.0132819	0.235767
GO:0008629~induction of apoptosis by intracellular signals	Link	36	Genes annotated by the GO term GO:0008629~induction of apoptosis by intracellular signals	6	0.166667	0.0132819	0.235767
GO:0034097~response to cytokine stimulus	Link	112	Genes annotated by the GO term GO:0034097~response to cytokine stimulus	11	0.0982143	0.0136738	0.240419
GO:0042110~T cell activation	Link	112	Genes annotated by the GO term GO:0042110~T cell activation	11	0.0982143	0.0136738	0.240419
GO:0008630~DNA damage response, signal transduction resulting in induction of apoptosis	Link	24	Genes annotated by the GO term GO:0008630~DNA damage response, signal transduction resulting in induction of apoptosis	5	0.208333	0.0139557	0.243309
GO:0008654~phospholipid biosynthetic process	Link	80	Genes annotated by the GO term GO:0008654~phospholipid biosynthetic process	9	0.1125	0.0139821	0.242292
GO:0048732~gland development	Link	201	Genes annotated by the GO term GO:0048732~gland development	16	0.079602	0.0144192	0.247449
GO:0034380~high-density lipoprotein particle assembly	Link	5	Genes annotated by the GO term GO:0034380~high-density lipoprotein particle assembly	3	0.6	0.014577	0.248374
GO:0045767~regulation of anti-apoptosis	Link	37	Genes annotated by the GO term GO:0045767~regulation of anti-apoptosis	6	0.162162	0.014869	0.251259
GO:0048469~cell maturation	Link	81	Genes annotated by the GO term GO:0048469~cell maturation	9	0.111111	0.0149936	0.251661
GO:0017157~regulation of exocytosis	Link	51	Genes annotated by the GO term GO:0017157~regulation of exocytosis	7	0.137255	0.01519	0.253097
GO:0022402~cell cycle process	Link	356	Genes annotated by the GO term GO:0022402~cell cycle process	24	0.0674157	0.0153695	0.254268
GO:0040008~regulation of growth	Link	298	Genes annotated by the GO term GO:0040008~regulation of growth	21	0.0704698	0.0157354	0.258072
GO:0043123~positive regulation of I-kappaB kinase/NF-kappaB cascade	Link	82	Genes annotated by the GO term GO:0043123~positive regulation of I-kappaB kinase/NF-kappaB cascade	9	0.109756	0.0160572	0.261192
GO:0050707~regulation of cytokine secretion	Link	25	Genes annotated by the GO term GO:0050707~regulation of cytokine secretion	5	0.2	0.016104	0.260428
GO:0016525~negative regulation of angiogenesis	Link	25	Genes annotated by the GO term GO:0016525~negative regulation of angiogenesis	5	0.2	0.016104	0.260428
GO:0043405~regulation of MAP kinase activity	Link	115	Genes annotated by the GO term GO:0043405~regulation of MAP kinase activity	11	0.0956522	0.016224	0.260692
GO:0001763~morphogenesis of a branching structure	Link	115	Genes annotated by the GO term GO:0001763~morphogenesis of a branching structure	11	0.0956522	0.016224	0.260692
GO:0042771~DNA damage response, signal transduction by p53 class mediator resulting in induction of apoptosis	Link	14	Genes annotated by the GO term GO:0042771~DNA damage response, signal transduction by p53 class mediator resulting in induction of apoptosis	4	0.285714	0.0164095	0.261853
GO:0007167~enzyme linked receptor protein signaling pathway	Link	280	Genes annotated by the GO term GO:0007167~enzyme linked receptor protein signaling pathway	20	0.0714286	0.0165029	0.26174
GO:0032103~positive regulation of response to external stimulus	Link	67	Genes annotated by the GO term GO:0032103~positive regulation of response to external stimulus	8	0.119403	0.0167534	0.263762
GO:0032868~response to insulin stimulus	Link	133	Genes annotated by the GO term GO:0032868~response to insulin stimulus	12	0.0902256	0.0169843	0.265491
GO:0051272~positive regulation of cell motion	Link	100	Genes annotated by the GO term GO:0051272~positive regulation of cell motion	10	0.1	0.0179454	0.276883
GO:0040012~regulation of locomotion	Link	188	Genes annotated by the GO term GO:0040012~regulation of locomotion	15	0.0797872	0.018021	0.276453
GO:0032496~response to lipopolysaccharide	Link	117	Genes annotated by the GO term GO:0032496~response to lipopolysaccharide	11	0.0940171	0.0181099	0.276201
GO:0051222~positive regulation of protein transport	Link	53	Genes annotated by the GO term GO:0051222~positive regulation of protein transport	7	0.132075	0.0181253	0.274998
GO:0045732~positive regulation of protein catabolic process	Link	26	Genes annotated by the GO term GO:0045732~positive regulation of protein catabolic process	5	0.192308	0.0184487	0.277779
GO:0043408~regulation of MAPKKK cascade	Link	118	Genes annotated by the GO term GO:0043408~regulation of MAPKKK cascade	11	0.0932203	0.0191112	0.284826
GO:0042107~cytokine metabolic process	Link	15	Genes annotated by the GO term GO:0042107~cytokine metabolic process	4	0.266667	0.0199172	0.293516
GO:0035295~tube development	Link	248	Genes annotated by the GO term GO:0035295~tube development	18	0.0725806	0.020643	0.301025
GO:0051099~positive regulation of binding	Link	70	Genes annotated by the GO term GO:0051099~positive regulation of binding	8	0.114286	0.0208802	0.302458
GO:0010811~positive regulation of cell-substrate adhesion	Link	27	Genes annotated by the GO term GO:0010811~positive regulation of cell-substrate adhesion	5	0.185185	0.0209945	0.302388
GO:0043537~negative regulation of blood vessel endothelial cell migration	Link	6	Genes annotated by the GO term GO:0043537~negative regulation of blood vessel endothelial cell migration	3	0.5	0.0212938	0.30454
GO:0002757~immune response-activating signal transduction	Link	55	Genes annotated by the GO term GO:0002757~immune response-activating signal transduction	7	0.127273	0.021427	0.304685
GO:0008284~positive regulation of cell proliferation	Link	388	Genes annotated by the GO term GO:0008284~positive regulation of cell proliferation	25	0.064433	0.0215269	0.304434
GO:0051240~positive regulation of multicellular organismal process	Link	249	Genes annotated by the GO term GO:0051240~positive regulation of multicellular organismal process	18	0.0722892	0.0216161	0.304059
GO:0048534~hemopoietic or lymphoid organ development	Link	250	Genes annotated by the GO term GO:0048534~hemopoietic or lymphoid organ development	18	0.072	0.0221116	0.308443
GO:0042326~negative regulation of phosphorylation	Link	41	Genes annotated by the GO term GO:0042326~negative regulation of phosphorylation	6	0.146341	0.0224725	0.311199
GO:0007169~transmembrane receptor protein tyrosine kinase signaling pathway	Link	194	Genes annotated by the GO term GO:0007169~transmembrane receptor protein tyrosine kinase signaling pathway	15	0.0773196	0.0229613	0.315379
GO:0045768~positive regulation of anti-apoptosis	Link	28	Genes annotated by the GO term GO:0045768~positive regulation of anti-apoptosis	5	0.178571	0.0237452	0.32282
GO:0051094~positive regulation of developmental process	Link	311	Genes annotated by the GO term GO:0051094~positive regulation of developmental process	21	0.0675241	0.0237624	0.32156
GO:0046632~alpha-beta T cell differentiation	Link	16	Genes annotated by the GO term GO:0046632~alpha-beta T cell differentiation	4	0.25	0.0238045	0.32059
GO:0042327~positive regulation of phosphorylation	Link	105	Genes annotated by the GO term GO:0042327~positive regulation of phosphorylation	10	0.0952381	0.0238704	0.319895
GO:0022403~cell cycle phase	Link	233	Genes annotated by the GO term GO:0022403~cell cycle phase	17	0.0729614	0.0239398	0.319245
GO:0051247~positive regulation of protein metabolic process	Link	233	Genes annotated by the GO term GO:0051247~positive regulation of protein metabolic process	17	0.0729614	0.0239398	0.319245
GO:0010810~regulation of cell-substrate adhesion	Link	42	Genes annotated by the GO term GO:0010810~regulation of cell-substrate adhesion	6	0.142857	0.0247031	0.326208
GO:0050778~positive regulation of immune response	Link	141	Genes annotated by the GO term GO:0050778~positive regulation of immune response	12	0.0851064	0.0250242	0.328266
GO:0046328~regulation of JNK cascade	Link	57	Genes annotated by the GO term GO:0046328~regulation of JNK cascade	7	0.122807	0.0251129	0.327798
GO:0007435~salivary gland morphogenesis	Link	29	Genes annotated by the GO term GO:0007435~salivary gland morphogenesis	5	0.172414	0.0267043	0.343265
GO:0031100~organ regeneration	Link	58	Genes annotated by the GO term GO:0031100~organ regeneration	7	0.12069	0.027105	0.345984
GO:0045937~positive regulation of phosphate metabolic process	Link	108	Genes annotated by the GO term GO:0045937~positive regulation of phosphate metabolic process	10	0.0925926	0.0280309	0.354053
GO:0010562~positive regulation of phosphorus metabolic process	Link	108	Genes annotated by the GO term GO:0010562~positive regulation of phosphorus metabolic process	10	0.0925926	0.0280309	0.354053
GO:0002718~regulation of cytokine production during immune response	Link	17	Genes annotated by the GO term GO:0002718~regulation of cytokine production during immune response	4	0.235294	0.0280711	0.352991
GO:0032890~regulation of organic acid transport	Link	17	Genes annotated by the GO term GO:0032890~regulation of organic acid transport	4	0.235294	0.0280711	0.352991
GO:0034375~high-density lipoprotein particle remodeling	Link	7	Genes annotated by the GO term GO:0034375~high-density lipoprotein particle remodeling	3	0.428571	0.0290344	0.361238
GO:0032891~negative regulation of organic acid transport	Link	7	Genes annotated by the GO term GO:0032891~negative regulation of organic acid transport	3	0.428571	0.0290344	0.361238
GO:0045084~positive regulation of interleukin-12 biosynthetic process	Link	7	Genes annotated by the GO term GO:0045084~positive regulation of interleukin-12 biosynthetic process	3	0.428571	0.0290344	0.361238
GO:0010001~glial cell differentiation	Link	59	Genes annotated by the GO term GO:0010001~glial cell differentiation	7	0.118644	0.029199	0.3614
GO:0035270~endocrine system development	Link	75	Genes annotated by the GO term GO:0035270~endocrine system development	8	0.106667	0.0292426	0.360363
GO:0006919~activation of caspase activity	Link	44	Genes annotated by the GO term GO:0006919~activation of caspase activity	6	0.136364	0.0295789	0.362222
GO:0030335~positive regulation of cell migration	Link	92	Genes annotated by the GO term GO:0030335~positive regulation of cell migration	9	0.0978261	0.0298505	0.363426
GO:0006916~anti-apoptosis	Link	145	Genes annotated by the GO term GO:0006916~anti-apoptosis	12	0.0827586	0.0299466	0.362908
GO:0002764~immune response-regulating signal transduction	Link	60	Genes annotated by the GO term GO:0002764~immune response-regulating signal transduction	7	0.116667	0.0313965	0.3754
GO:0006323~DNA packaging	Link	93	Genes annotated by the GO term GO:0006323~DNA packaging	9	0.0967742	0.0315726	0.375598
GO:0042742~defense response to bacterium	Link	93	Genes annotated by the GO term GO:0042742~defense response to bacterium	9	0.0967742	0.0315726	0.375598
GO:0007610~behavior	Link	424	Genes annotated by the GO term GO:0007610~behavior	26	0.0613208	0.0317335	0.37565
GO:0030334~regulation of cell migration	Link	165	Genes annotated by the GO term GO:0030334~regulation of cell migration	13	0.0787879	0.031972	0.376429
GO:0043434~response to peptide hormone stimulus	Link	222	Genes annotated by the GO term GO:0043434~response to peptide hormone stimulus	16	0.0720721	0.0321071	0.376237
GO:0045936~negative regulation of phosphate metabolic process	Link	45	Genes annotated by the GO term GO:0045936~negative regulation of phosphate metabolic process	6	0.133333	0.0322284	0.375919
GO:0042552~myelination	Link	45	Genes annotated by the GO term GO:0042552~myelination	6	0.133333	0.0322284	0.375919
GO:0010563~negative regulation of phosphorus metabolic process	Link	45	Genes annotated by the GO term GO:0010563~negative regulation of phosphorus metabolic process	6	0.133333	0.0322284	0.375919
GO:0002520~immune system development	Link	262	Genes annotated by the GO term GO:0002520~immune system development	18	0.0687023	0.0324628	0.376648
GO:0001775~cell activation	Link	242	Genes annotated by the GO term GO:0001775~cell activation	17	0.0702479	0.0325013	0.375571
GO:0003006~reproductive developmental process	Link	282	Genes annotated by the GO term GO:0003006~reproductive developmental process	19	0.0673759	0.0327391	0.376327
GO:0009991~response to extracellular stimulus	Link	302	Genes annotated by the GO term GO:0009991~response to extracellular stimulus	20	0.0662252	0.0328604	0.376016
GO:0043407~negative regulation of MAP kinase activity	Link	31	Genes annotated by the GO term GO:0043407~negative regulation of MAP kinase activity	5	0.16129	0.0332572	0.3782
GO:0015914~phospholipid transport	Link	31	Genes annotated by the GO term GO:0015914~phospholipid transport	5	0.16129	0.0332572	0.3782
GO:0010243~response to organic nitrogen	Link	112	Genes annotated by the GO term GO:0010243~response to organic nitrogen	10	0.0892857	0.0343372	0.386455
GO:0060627~regulation of vesicle-mediated transport	Link	112	Genes annotated by the GO term GO:0060627~regulation of vesicle-mediated transport	10	0.0892857	0.0343372	0.386455
GO:0051270~regulation of cell motion	Link	186	Genes annotated by the GO term GO:0051270~regulation of cell motion	14	0.0752688	0.0347458	0.388644
GO:0055088~lipid homeostasis	Link	46	Genes annotated by the GO term GO:0055088~lipid homeostasis	6	0.130435	0.0350216	0.389644
GO:0001934~positive regulation of protein amino acid phosphorylation	Link	95	Genes annotated by the GO term GO:0001934~positive regulation of protein amino acid phosphorylation	9	0.0947368	0.0352181	0.389942
GO:0032844~regulation of homeostatic process	Link	113	Genes annotated by the GO term GO:0032844~regulation of homeostatic process	10	0.0884956	0.0360549	0.395768
GO:0006606~protein import into nucleus	Link	62	Genes annotated by the GO term GO:0006606~protein import into nucleus	7	0.112903	0.0361084	0.39481
GO:0030097~hemopoiesis	Link	226	Genes annotated by the GO term GO:0030097~hemopoiesis	16	0.0707965	0.0369904	0.400902
GO:0030308~negative regulation of cell growth	Link	79	Genes annotated by the GO term GO:0030308~negative regulation of cell growth	8	0.101266	0.0373733	0.402709
GO:0046777~protein amino acid autophosphorylation	Link	79	Genes annotated by the GO term GO:0046777~protein amino acid autophosphorylation	8	0.101266	0.0373733	0.402709
GO:0032722~positive regulation of chemokine production	Link	8	Genes annotated by the GO term GO:0032722~positive regulation of chemokine production	3	0.375	0.0377073	0.404087
GO:0045069~regulation of viral genome replication	Link	8	Genes annotated by the GO term GO:0045069~regulation of viral genome replication	3	0.375	0.0377073	0.404087
GO:0000080~G1 phase of mitotic cell cycle	Link	8	Genes annotated by the GO term GO:0000080~G1 phase of mitotic cell cycle	3	0.375	0.0377073	0.404087
GO:0045414~regulation of interleukin-8 biosynthetic process	Link	8	Genes annotated by the GO term GO:0045414~regulation of interleukin-8 biosynthetic process	3	0.375	0.0377073	0.404087
GO:0051955~regulation of amino acid transport	Link	8	Genes annotated by the GO term GO:0051955~regulation of amino acid transport	3	0.375	0.0377073	0.404087
GO:0045834~positive regulation of lipid metabolic process	Link	47	Genes annotated by the GO term GO:0045834~positive regulation of lipid metabolic process	6	0.12766	0.0379598	0.404775
GO:0006605~protein targeting	Link	151	Genes annotated by the GO term GO:0006605~protein targeting	12	0.0794702	0.0385735	0.408429
GO:0010740~positive regulation of protein kinase cascade	Link	170	Genes annotated by the GO term GO:0010740~positive regulation of protein kinase cascade	13	0.0764706	0.038879	0.40952
GO:0030278~regulation of ossification	Link	80	Genes annotated by the GO term GO:0030278~regulation of ossification	8	0.1	0.0396163	0.414093
GO:0042632~cholesterol homeostasis	Link	33	Genes annotated by the GO term GO:0042632~cholesterol homeostasis	5	0.151515	0.0406668	0.421089
GO:0055092~sterol homeostasis	Link	33	Genes annotated by the GO term GO:0055092~sterol homeostasis	5	0.151515	0.0406668	0.421089
GO:0016310~phosphorylation	Link	715	Genes annotated by the GO term GO:0016310~phosphorylation	39	0.0545455	0.041044	0.422659
GO:0008366~axon ensheathment	Link	48	Genes annotated by the GO term GO:0008366~axon ensheathment	6	0.125	0.0410445	0.421251
GO:0007272~ensheathment of neurons	Link	48	Genes annotated by the GO term GO:0007272~ensheathment of neurons	6	0.125	0.0410445	0.421251
GO:0051592~response to calcium ion	Link	64	Genes annotated by the GO term GO:0051592~response to calcium ion	7	0.109375	0.0412517	0.421476
GO:0043154~negative regulation of caspase activity	Link	20	Genes annotated by the GO term GO:0043154~negative regulation of caspase activity	4	0.2	0.0431193	0.434521
GO:0021545~cranial nerve development	Link	20	Genes annotated by the GO term GO:0021545~cranial nerve development	4	0.2	0.0431193	0.434521
GO:0051172~negative regulation of nitrogen compound metabolic process	Link	458	Genes annotated by the GO term GO:0051172~negative regulation of nitrogen compound metabolic process	27	0.058952	0.0431315	0.433199
GO:0051170~nuclear import	Link	65	Genes annotated by the GO term GO:0051170~nuclear import	7	0.107692	0.0439879	0.438278
GO:0051329~interphase of mitotic cell cycle	Link	65	Genes annotated by the GO term GO:0051329~interphase of mitotic cell cycle	7	0.107692	0.0439879	0.438278
GO:0050864~regulation of B cell activation	Link	49	Genes annotated by the GO term GO:0050864~regulation of B cell activation	6	0.122449	0.0442766	0.439034
GO:0001816~cytokine production	Link	49	Genes annotated by the GO term GO:0001816~cytokine production	6	0.122449	0.0442766	0.439034
GO:0010952~positive regulation of peptidase activity	Link	49	Genes annotated by the GO term GO:0010952~positive regulation of peptidase activity	6	0.122449	0.0442766	0.439034
GO:0043280~positive regulation of caspase activity	Link	49	Genes annotated by the GO term GO:0043280~positive regulation of caspase activity	6	0.122449	0.0442766	0.439034
GO:0050871~positive regulation of B cell activation	Link	34	Genes annotated by the GO term GO:0050871~positive regulation of B cell activation	5	0.147059	0.0446945	0.440746
GO:0007431~salivary gland development	Link	34	Genes annotated by the GO term GO:0007431~salivary gland development	5	0.147059	0.0446945	0.440746
GO:0009895~negative regulation of catabolic process	Link	34	Genes annotated by the GO term GO:0009895~negative regulation of catabolic process	5	0.147059	0.0446945	0.440746
GO:0001655~urogenital system development	Link	155	Genes annotated by the GO term GO:0001655~urogenital system development	12	0.0774194	0.0452066	0.443135
GO:0035239~tube morphogenesis	Link	155	Genes annotated by the GO term GO:0035239~tube morphogenesis	12	0.0774194	0.0452066	0.443135
GO:0031175~neuron projection development	Link	273	Genes annotated by the GO term GO:0031175~neuron projection development	18	0.0659341	0.0454893	0.443813
GO:0030217~T cell differentiation	Link	66	Genes annotated by the GO term GO:0030217~T cell differentiation	7	0.106061	0.0468351	0.452201
GO:0050678~regulation of epithelial cell proliferation	Link	83	Genes annotated by the GO term GO:0050678~regulation of epithelial cell proliferation	8	0.0963855	0.0468658	0.451017
GO:0060284~regulation of cell development	Link	234	Genes annotated by the GO term GO:0060284~regulation of cell development	16	0.0683761	0.0470613	0.451023
GO:0034377~plasma lipoprotein particle assembly	Link	9	Genes annotated by the GO term GO:0034377~plasma lipoprotein particle assembly	3	0.333333	0.0472262	0.450811
GO:0051318~G1 phase	Link	9	Genes annotated by the GO term GO:0051318~G1 phase	3	0.333333	0.0472262	0.450811
GO:0046641~positive regulation of alpha-beta T cell proliferation	Link	9	Genes annotated by the GO term GO:0046641~positive regulation of alpha-beta T cell proliferation	3	0.333333	0.0472262	0.450811
GO:0051276~chromosome organization	Link	337	Genes annotated by the GO term GO:0051276~chromosome organization	21	0.0623145	0.0483074	0.457085
GO:0048483~autonomic nervous system development	Link	21	Genes annotated by the GO term GO:0048483~autonomic nervous system development	4	0.190476	0.0488669	0.459613
GO:0030330~DNA damage response, signal transduction by p53 class mediator	Link	21	Genes annotated by the GO term GO:0030330~DNA damage response, signal transduction by p53 class mediator	4	0.190476	0.0488669	0.459613
GO:0050851~antigen receptor-mediated signaling pathway	Link	35	Genes annotated by the GO term GO:0050851~antigen receptor-mediated signaling pathway	5	0.142857	0.0489372	0.458715
GO:0032675~regulation of interleukin-6 production	Link	35	Genes annotated by the GO term GO:0032675~regulation of interleukin-6 production	5	0.142857	0.0489372	0.458715
GO:0048754~branching morphogenesis of a tube	Link	84	Genes annotated by the GO term GO:0048754~branching morphogenesis of a tube	8	0.0952381	0.0494585	0.460947
GO:0051325~interphase	Link	67	Genes annotated by the GO term GO:0051325~interphase	7	0.104478	0.0497939	0.461878
GO:0019228~regulation of action potential in neuron	Link	67	Genes annotated by the GO term GO:0019228~regulation of action potential in neuron	7	0.104478	0.0497939	0.461878

## Sheet: Gene set lists_BP
>	GO:0009611~response to wounding; Q-value: 3.52292E-04
	Gene_symbol	ref	Description	ID	Entrez_gene_id	log2 (Ratio)	P-value (Differentially expressed)
	Cxcl2	Link	Rattus norvegicus chemokine (C-X-C motif)	PH_rn_0014581	114105	1.87506	9.79681e-24
	Tm4sf4	Link	Rattus norvegicus transmembrane 4 L six family member 4 (Tm4sf4)	PH_rn_0002888	116467	1.52961	3.18704e-06
	Ccl4	Link	Rattus norvegicus chemokine (C-C motif)	PH_rn_0014150	116637	3.59632	8.85697e-12
	Olr1	Link	Rattus norvegicus oxidized low density lipoprotein (lectin-like)	PH_rn_0001764	140914	1.2954	1.70762e-05
	Il23a	Link	Rattus norvegicus Interleukin 23, alpha subunit p19 (Il23a)	PH_rn_0005161	155140	-1.33444	3.76537e-06
	Gja1	Link	Rattus norvegicus gap junction protein, alpha 1 (Gja1)	PH_rn_0012295	24392	-1.40626	5.96066e-17
	Hmox1	Link	Rattus norvegicus heme oxygenase (decycling)	PH_rn_0012333	24451	1.99824	2.77521e-13
	Il6	Link	Rattus norvegicus interleukin 6 (Il6)	PH_rn_0011662	24498	3.35579	6.99686e-29
	Nf1	Link	Rattus norvegicus neurofibromin 1 (Nf1)	PH_rn_0011753	24592	1.01911	0.000106147
	Cxcl10	Link	Rattus norvegicus chemokine (C-X-C motif)	PH_rn_0005227	245920	2.5535	4.00813e-39
	Tnf	Link	Rattus norvegicus tumor necrosis factor (Tnf)	PH_rn_0011709	24835	1.97552	5.84892e-13
	Clu	Link	Rattus norvegicus clusterin (Clu)	PH_rn_0010431	24854	1.43471	0.000160988
	Adm	Link	Rattus norvegicus adrenomedullin (Adm)	PH_rn_0011903	25026	1.82792	1.61166e-17
	Nppb	Link	Rattus norvegicus natriuretic peptide B (Nppb)	PH_rn_0011540	25105	1.11433	0.000163582
	Timp3	Link	Rattus norvegicus TIMP metallopeptidase inhibitor 3 (Timp3)	PH_rn_0003291	25358	-1.76632	1.95462e-09
	Apoa2	Link	Rattus norvegicus apolipoprotein A-II (Apoa2)	PH_rn_0010946	25649	1.13506	0.031715
	Apoe	Link	Rattus norvegicus apolipoprotein E (Apoe)	PH_rn_0011868	25728	1.03343	0.00206218
	Hnf4a	Link	Rattus norvegicus hepatocyte nuclear factor 4, alpha (Hnf4a)	PH_rn_0011553	25735	3.38325	3.64104e-11
	Ppara	Link	Rattus norvegicus peroxisome proliferator activated receptor alpha (Ppara)	PH_rn_0011624	25747	1.76928	0.00397588
	Pycard	Link	Rattus norvegicus PYD and CARD domain containing (Pycard)	PH_rn_0009333	282817	-1.02785	9.1862e-06
	Erbb3	Link	Rattus norvegicus v-erb-b2 avian erythroblastic leukemia viral oncogene homolog 3 (Erbb3)	PH_rn_0001738	29496	-1.2306	2.62495e-05
	Ggt5	Link	Rattus norvegicus gamma-glutamyltransferase 5 (Ggt5)	PH_rn_0013796	29566	1.64029	9.25273e-16
	C1qb	Link	Rattus norvegicus complement component 1, q subcomponent, B chain (C1qb)	PH_rn_0002905	29687	1.45983	0.0187448
	Il17f	Link	Rattus norvegicus interleukin 17F (Il17f)	PH_rn_0012429	301291	1.2316	0.000121694
	Hps4	Link	Rattus norvegicus Hermansky-Pudlak syndrome 4 (Hps4)	PH_rn_0009758	304555	1.28057	4.74745e-16
	Itgb6	Link	Rattus norvegicus integrin, beta 6 (Itgb6)	PH_rn_0004701	311061	1.6513	1.63278e-06
	Dysf	Link	Rattus norvegicus dysferlin (Dysf)	PH_rn_0015581	312492	1.04026	0.0238112
	Fga	Link	Rattus norvegicus fibrinogen alpha chain (Fga)	PH_rn_0013189	361969	1.44163	0.027943
	Rab27a	Link	Rattus norvegicus RAB27A, member RAS oncogene family (Rab27a)	PH_rn_0004771	50645	-1.2247	0.000300549
	Fgf2	Link	Rattus norvegicus fibroblast growth factor 2 (Fgf2)	PH_rn_0012475	54250	-1.05816	3.00501e-08
	Gas6	Link	Rattus norvegicus growth arrest specific 6 (Gas6)	PH_rn_0002645	58935	1.7809	1.03891e-07
	Ptafr	Link	Rattus norvegicus platelet-activating factor receptor (Ptafr)	PH_rn_0015811	58949	-1.35397	5.79108e-13
	Klf6	Link	Rattus norvegicus Kruppel-like factor 6 (Klf6)	PH_rn_0012080	58954	1.36601	7.58889e-13
	Tgfb1	Link	Rattus norvegicus transforming growth factor, beta 1 (Tgfb1)	PH_rn_0011442	59086	-1.4788	4.57598e-14
	Serpinb2	Link	Rattus norvegicus serpin peptidase inhibitor, clade B (ovalbumin)	PH_rn_0003332	60325	1.83107	1.53973e-06
	Cd14	Link	Rattus norvegicus CD14 molecule (Cd14)	PH_rn_0012060	60350	-1.38273	1.27563e-08
	Cxcl1	Link	Rattus norvegicus chemokine (C-X-C motif)	PH_rn_0012221	81503	1.20232	3.35664e-15
	Ccl5	Link	Rattus norvegicus chemokine (C-C motif)	PH_rn_0012013	81780	1.76898	7.01994e-06
	Tgfb2	Link	Rattus norvegicus transforming growth factor, beta 2 (Tgfb2)	PH_rn_0004214	81809	1.90034	3.66415e-23
	Casp6	Link	Rattus norvegicus caspase 6 (Casp6)	PH_rn_0000143	83584	-1.60351	6.98514e-07
	Ajuba	Link	Rattus norvegicus ajuba LIM protein (Ajuba)	PH_rn_0015060	85265	1.34046	2.80831e-08
	Cx3cl1	Link	Rattus norvegicus chemokine (C-X3-C motif)	PH_rn_0014603	89808	2.4333	1.88899e-14
>	GO:0042325~regulation of phosphorylation; Q-value: 7.65454E-04
	Gene_symbol	ref	Description	ID	Entrez_gene_id	log2 (Ratio)	P-value (Differentially expressed)
	Cdkn1a	Link	PREDICTED: Rattus norvegicus cyclin-dependent kinase inhibitor 1A (Cdkn1a)	PH_rn_0028749	114851	1.21663	2.18647e-13
	Inpp5j	Link	Rattus norvegicus inositol polyphosphate-5-phosphatase J (Inpp5j)	PH_rn_0004266	171088	-1.09396	0.00370111
	Cdc25b	Link	Rattus norvegicus cell division cycle 25B (Cdc25b)	PH_rn_0015536	171103	-1.08457	2.24665e-06
	Spdya	Link	Rattus norvegicus speedy/RINGO cell cycle regulator family member A (Spdya)	PH_rn_0013868	192209	1.03821	0.0289073
	Ednra	Link	Rattus norvegicus endothelin receptor type A (Ednra)	PH_rn_0012150	24326	-1.44814	5.42116e-06
	Il6	Link	Rattus norvegicus interleukin 6 (Il6)	PH_rn_0011662	24498	3.35579	6.99686e-29
	Nf1	Link	Rattus norvegicus neurofibromin 1 (Nf1)	PH_rn_0011753	24592	1.01911	0.000106147
	Trib3	Link	Rattus norvegicus tribbles pseudokinase 3 (Trib3)	PH_rn_0002219	246273	1.9581	6.07653e-28
	Pkib	Link	Rattus norvegicus protein kinase (cAMP-dependent, catalytic)	PH_rn_0015082	24678	1.42626	0.000230176
	Sdc4	Link	Rattus norvegicus syndecan 4 (Sdc4)	PH_rn_0014815	24771	1.6256	8.75666e-13
	Tnf	Link	Rattus norvegicus tumor necrosis factor (Tnf)	PH_rn_0011709	24835	1.97552	5.84892e-13
	Gadd45a	Link	Rattus norvegicus growth arrest and DNA-damage-inducible, alpha (Gadd45a)	PH_rn_0003426	25112	2.17258	7.79122e-43
	Syk	Link	Rattus norvegicus spleen tyrosine kinase (Syk)	PH_rn_0012086	25155	1.0599	0.0382421
	Tnfsf15	Link	Rattus norvegicus tumor necrosis factor (ligand)	PH_rn_0013789	252878	1.24441	4.38202e-05
	Apoe	Link	Rattus norvegicus apolipoprotein E (Apoe)	PH_rn_0011868	25728	1.03343	0.00206218
	Hnf4a	Link	Rattus norvegicus hepatocyte nuclear factor 4, alpha (Hnf4a)	PH_rn_0011553	25735	3.38325	3.64104e-11
	Gdf2	Link	Rattus norvegicus growth differentiation factor 2 (Gdf2)	PH_rn_0000799	290921	1.28858	0.0260576
	Gadd45g	Link	Rattus norvegicus growth arrest and DNA-damage-inducible, gamma (Gadd45g)	PH_rn_0004619	291005	2.34323	2.50492e-16
	Spry4	Link	Rattus norvegicus sprouty homolog 4 (Drosophila)	PH_rn_0009282	291610	-1.34342	6.33209e-05
	Areg	Link	Rattus norvegicus amphiregulin (Areg)	PH_rn_0015046	29183	1.36945	1.4199e-09
	Pak1	Link	Rattus norvegicus p21 protein (Cdc42/Rac)	PH_rn_0006367	29431	1.01188	3.17829e-05
	Gadd45b	Link	Rattus norvegicus growth arrest and DNA-damage-inducible, beta (Gadd45b)	PH_rn_0006421	299626	2.70028	9.1914e-31
	Traf2	Link	Rattus norvegicus Tnf receptor-associated factor 2 (Traf2)	PH_rn_0011059	311786	1.43806	6.64514e-07
	Irak3	Link	Rattus norvegicus interleukin-1 receptor-associated kinase 3 (Irak3)	PH_rn_0012600	314870	2.12876	4.39344e-21
	Nprl2	Link	Rattus norvegicus nitrogen permease regulator-like 2 (S. cerevisiae)	PH_rn_0000275	363138	-1.19793	0.00392768
	Il22ra2	Link	Rattus norvegicus interleukin 22 receptor, alpha 2 (Il22ra2)	PH_rn_0015834	444986	2.03218	0.00267764
	Prkrip1	Link	Rattus norvegicus Prkr interacting protein 1 (IL11 inducible)	PH_rn_0000202	498171	1.19342	1.34796e-05
	Lpar2	Link	Rattus norvegicus lysophosphatidic acid receptor 2 (Lpar2)	PH_rn_0009904	498609	1.27113	0.000318923
	Fgf2	Link	Rattus norvegicus fibroblast growth factor 2 (Fgf2)	PH_rn_0012475	54250	-1.05816	3.00501e-08
	Tgfb1	Link	Rattus norvegicus transforming growth factor, beta 1 (Tgfb1)	PH_rn_0011442	59086	-1.4788	4.57598e-14
	Rapgef3	Link	Rattus norvegicus Rap guanine nucleotide exchange factor (GEF)	PH_rn_0003292	59326	-1.05704	1.74674e-06
	Fam129a	Link	Rattus norvegicus family with sequence similarity 129, member A (Fam129a)	PH_rn_0015080	63912	1.15749	0.00047908
	Pdcd4	Link	Rattus norvegicus programmed cell death 4 (Pdcd4)	PH_rn_0012103	64031	-1.04069	0.00207852
	Sh2d1b2	Link	PREDICTED: Rattus norvegicus SH2 domain protein 1B2 (Sh2d1b2)	PH_rn_0019514	685844	-1.13379	2.17328e-05
	Csf1	Link	Rattus norvegicus colony stimulating factor 1 (macrophage)	PH_rn_0016026	78965	2.3555	2.43722e-21
	Rbl2	Link	Rattus norvegicus retinoblastoma-like 2 (Rbl2)	PH_rn_0005836	81758	-1.23203	0.00202893
	Tgfb2	Link	Rattus norvegicus transforming growth factor, beta 2 (Tgfb2)	PH_rn_0004214	81809	1.90034	3.66415e-23
	Camkk2	Link	Rattus norvegicus calcium/calmodulin-dependent protein kinase kinase 2, beta (Camkk2)	PH_rn_0015950	83506	-1.87627	9.30879e-08
	Ttn	Link	PREDICTED: Rattus norvegicus titin (Ttn)	PH_rn_0005256	84015	4.61711	0.000246416
>	GO:0051338~regulation of transferase activity; Q-value: 9.85987E-04
	Gene_symbol	ref	Description	ID	Entrez_gene_id	log2 (Ratio)	P-value (Differentially expressed)
	Cdkn1a	Link	PREDICTED: Rattus norvegicus cyclin-dependent kinase inhibitor 1A (Cdkn1a)	PH_rn_0028749	114851	1.21663	2.18647e-13
	Cdc25b	Link	Rattus norvegicus cell division cycle 25B (Cdc25b)	PH_rn_0015536	171103	-1.08457	2.24665e-06
	Spdya	Link	Rattus norvegicus speedy/RINGO cell cycle regulator family member A (Spdya)	PH_rn_0013868	192209	1.03821	0.0289073
	Ednra	Link	Rattus norvegicus endothelin receptor type A (Ednra)	PH_rn_0012150	24326	-1.44814	5.42116e-06
	Il6	Link	Rattus norvegicus interleukin 6 (Il6)	PH_rn_0011662	24498	3.35579	6.99686e-29
	Nf1	Link	Rattus norvegicus neurofibromin 1 (Nf1)	PH_rn_0011753	24592	1.01911	0.000106147
	Trib3	Link	Rattus norvegicus tribbles pseudokinase 3 (Trib3)	PH_rn_0002219	246273	1.9581	6.07653e-28
	Pkib	Link	Rattus norvegicus protein kinase (cAMP-dependent, catalytic)	PH_rn_0015082	24678	1.42626	0.000230176
	Sdc4	Link	Rattus norvegicus syndecan 4 (Sdc4)	PH_rn_0014815	24771	1.6256	8.75666e-13
	Tnf	Link	Rattus norvegicus tumor necrosis factor (Tnf)	PH_rn_0011709	24835	1.97552	5.84892e-13
	Gadd45a	Link	Rattus norvegicus growth arrest and DNA-damage-inducible, alpha (Gadd45a)	PH_rn_0003426	25112	2.17258	7.79122e-43
	Syk	Link	Rattus norvegicus spleen tyrosine kinase (Syk)	PH_rn_0012086	25155	1.0599	0.0382421
	Tnfsf15	Link	Rattus norvegicus tumor necrosis factor (ligand)	PH_rn_0013789	252878	1.24441	4.38202e-05
	Apoe	Link	Rattus norvegicus apolipoprotein E (Apoe)	PH_rn_0011868	25728	1.03343	0.00206218
	Gadd45g	Link	Rattus norvegicus growth arrest and DNA-damage-inducible, gamma (Gadd45g)	PH_rn_0004619	291005	2.34323	2.50492e-16
	Spry4	Link	Rattus norvegicus sprouty homolog 4 (Drosophila)	PH_rn_0009282	291610	-1.34342	6.33209e-05
	Pak1	Link	Rattus norvegicus p21 protein (Cdc42/Rac)	PH_rn_0006367	29431	1.01188	3.17829e-05
	Gadd45b	Link	Rattus norvegicus growth arrest and DNA-damage-inducible, beta (Gadd45b)	PH_rn_0006421	299626	2.70028	9.1914e-31
	Cln8	Link	Rattus norvegicus ceroid-lipofuscinosis, neuronal 8 (epilepsy, progressive with mental retardation)	PH_rn_0003330	306619	-1.1264	1.39308e-07
	Traf2	Link	Rattus norvegicus Tnf receptor-associated factor 2 (Traf2)	PH_rn_0011059	311786	1.43806	6.64514e-07
	Irak3	Link	Rattus norvegicus interleukin-1 receptor-associated kinase 3 (Irak3)	PH_rn_0012600	314870	2.12876	4.39344e-21
	Nprl2	Link	Rattus norvegicus nitrogen permease regulator-like 2 (S. cerevisiae)	PH_rn_0000275	363138	-1.19793	0.00392768
	Prkrip1	Link	Rattus norvegicus Prkr interacting protein 1 (IL11 inducible)	PH_rn_0000202	498171	1.19342	1.34796e-05
	Lpar2	Link	Rattus norvegicus lysophosphatidic acid receptor 2 (Lpar2)	PH_rn_0009904	498609	1.27113	0.000318923
	Fgf2	Link	Rattus norvegicus fibroblast growth factor 2 (Fgf2)	PH_rn_0012475	54250	-1.05816	3.00501e-08
	Tgfb1	Link	Rattus norvegicus transforming growth factor, beta 1 (Tgfb1)	PH_rn_0011442	59086	-1.4788	4.57598e-14
	Pdcd4	Link	Rattus norvegicus programmed cell death 4 (Pdcd4)	PH_rn_0012103	64031	-1.04069	0.00207852
	Csf1	Link	Rattus norvegicus colony stimulating factor 1 (macrophage)	PH_rn_0016026	78965	2.3555	2.43722e-21
	Rbl2	Link	Rattus norvegicus retinoblastoma-like 2 (Rbl2)	PH_rn_0005836	81758	-1.23203	0.00202893
	Tgfb2	Link	Rattus norvegicus transforming growth factor, beta 2 (Tgfb2)	PH_rn_0004214	81809	1.90034	3.66415e-23
	Camkk2	Link	Rattus norvegicus calcium/calmodulin-dependent protein kinase kinase 2, beta (Camkk2)	PH_rn_0015950	83506	-1.87627	9.30879e-08
	Ttn	Link	PREDICTED: Rattus norvegicus titin (Ttn)	PH_rn_0005256	84015	4.61711	0.000246416
>	GO:0043067~regulation of programmed cell death; Q-value: 7.7125E-04
	Gene_symbol	ref	Description	ID	Entrez_gene_id	log2 (Ratio)	P-value (Differentially expressed)
	Cdkn1a	Link	PREDICTED: Rattus norvegicus cyclin-dependent kinase inhibitor 1A (Cdkn1a)	PH_rn_0028749	114851	1.21663	2.18647e-13
	Dusp1	Link	Rattus norvegicus dual specificity phosphatase 1 (Dusp1)	PH_rn_0006600	114856	2.52378	5.99024e-16
	Ptcra	Link	PREDICTED: Rattus norvegicus pre T-cell antigen receptor alpha (Ptcra)	PH_rn_0016887	116462	1.18709	0.00060374
	Cflar	Link	Rattus norvegicus CASP8 and FADD-like apoptosis regulator (Cflar)	PH_rn_0018576	117279	1.24903	1.57774e-05
	Txnip	Link	Rattus norvegicus thioredoxin interacting protein (Txnip)	PH_rn_0003086	117514	2.19958	9.82108e-12
	Sf1	Link	PREDICTED: Rattus norvegicus splicing factor 1 (Sf1)	PH_rn_0026809	117855	1.48975	0.000876347
	Bcl2a1	Link	Rattus norvegicus BCL2-related protein A1 (Bcl2a1)	PH_rn_0009289	170929	1.19778	0.000329122
	Ets1	Link	Rattus norvegicus v-ets avian erythroblastosis virus E26 oncogene homolog 1 (Ets1)	PH_rn_0014484	24356	1.04192	1.45688e-08
	Hmox1	Link	Rattus norvegicus heme oxygenase (decycling)	PH_rn_0012333	24451	1.99824	2.77521e-13
	Ifnb1	Link	Rattus norvegicus interferon beta 1, fibroblast (Ifnb1)	PH_rn_0014513	24481	1.78589	0.00036298
	Il6	Link	Rattus norvegicus interleukin 6 (Il6)	PH_rn_0011662	24498	3.35579	6.99686e-29
	Myc	Link	Rattus norvegicus myelocytomatosis oncogene (Myc)	PH_rn_0011892	24577	1.74107	5.939e-17
	Nf1	Link	Rattus norvegicus neurofibromin 1 (Nf1)	PH_rn_0011753	24592	1.01911	0.000106147
	Tnf	Link	Rattus norvegicus tumor necrosis factor (Tnf)	PH_rn_0011709	24835	1.97552	5.84892e-13
	Clu	Link	Rattus norvegicus clusterin (Clu)	PH_rn_0010431	24854	1.43471	0.000160988
	Tnfsf15	Link	Rattus norvegicus tumor necrosis factor (ligand)	PH_rn_0013789	252878	1.24441	4.38202e-05
	Timp3	Link	Rattus norvegicus TIMP metallopeptidase inhibitor 3 (Timp3)	PH_rn_0003291	25358	-1.76632	1.95462e-09
	Cd28	Link	Rattus norvegicus Cd28 molecule (Cd28)	PH_rn_0005228	25660	1.03435	0.00226902
	Apoe	Link	Rattus norvegicus apolipoprotein E (Apoe)	PH_rn_0011868	25728	1.03343	0.00206218
	Pycard	Link	Rattus norvegicus PYD and CARD domain containing (Pycard)	PH_rn_0009333	282817	-1.02785	9.1862e-06
	Mnt	Link	Rattus norvegicus MAX network transcriptional repressor (Mnt)	PH_rn_0010783	287521	1.04618	2.18237e-09
	Ddit3	Link	Rattus norvegicus DNA-damage inducible transcript 3 (Ddit3)	PH_rn_0012368	29467	1.76308	2.97369e-12
	Erbb3	Link	Rattus norvegicus v-erb-b2 avian erythroblastic leukemia viral oncogene homolog 3 (Erbb3)	PH_rn_0001738	29496	-1.2306	2.62495e-05
	Sgk1	Link	Rattus norvegicus serum/glucocorticoid regulated kinase 1 (Sgk1)	PH_rn_0022770	29517	1.22194	8.10666e-06
	Dlx1	Link	Rattus norvegicus distal-less homeobox 1 (Dlx1)	PH_rn_0003121	296500	-1.02617	2.07341e-09
	Mnda	Link	Rattus norvegicus myeloid cell nuclear differentiation antigen (Mnda)	PH_rn_0014980	304988	3.70449	4.94686e-19
	Rel	Link	PREDICTED: Rattus norvegicus v-rel reticuloendotheliosis viral oncogene homolog (avian)	PH_rn_0021155	305584	1.7324	6.99601e-09
	Sh3rf1	Link	Rattus norvegicus SH3 domain containing ring finger 1 (Sh3rf1)	PH_rn_0011856	306417	-1.20842	0.00439267
	Cln8	Link	Rattus norvegicus ceroid-lipofuscinosis, neuronal 8 (epilepsy, progressive with mental retardation)	PH_rn_0003330	306619	-1.1264	1.39308e-07
	Plekhf1	Link	PREDICTED: Rattus norvegicus pleckstrin homology domain containing, family F (with FYVE domain)	PH_rn_0026667	308543	1.61216	3.78009e-12
	Traf2	Link	Rattus norvegicus Tnf receptor-associated factor 2 (Traf2)	PH_rn_0011059	311786	1.43806	6.64514e-07
	Mkl1	Link	PREDICTED: Rattus norvegicus megakaryoblastic leukemia (translocation)	PH_rn_0001187	315151	-1.25463	0.000186381
	Mst4	Link	Rattus norvegicus serine/threonine protein kinase MST4 (Mst4)	PH_rn_0017502	317589	-1.01902	0.0249218
	Bbc3	Link	Rattus norvegicus Bcl-2 binding component 3 (Bbc3)	PH_rn_0004183	317673	2.35812	1.67188e-31
	Niacr1	Link	Rattus norvegicus niacin receptor 1 (Niacr1)	PH_rn_0011569	353250	1.00196	0.0114693
	Top2a	Link	Rattus norvegicus topoisomerase (DNA)	PH_rn_0015138	360243	-1.61525	1.92202e-12
	Cdip1	Link	Rattus norvegicus cell death-inducing p53 target 1 (Cdip1)	PH_rn_0014035	360480	-1.12628	0.000694064
	Ripk2	Link	Rattus norvegicus receptor-interacting serine-threonine kinase 2 (Ripk2)	PH_rn_0017092	362491	1.13769	1.04256e-10
	Angptl4	Link	Rattus norvegicus angiopoietin-like 4 (Angptl4)	PH_rn_0002657	362850	3.22016	4.4846e-29
	Rab27a	Link	Rattus norvegicus RAB27A, member RAS oncogene family (Rab27a)	PH_rn_0004771	50645	-1.2247	0.000300549
	Fgf2	Link	Rattus norvegicus fibroblast growth factor 2 (Fgf2)	PH_rn_0012475	54250	-1.05816	3.00501e-08
	Tgfb1	Link	Rattus norvegicus transforming growth factor, beta 1 (Tgfb1)	PH_rn_0011442	59086	-1.4788	4.57598e-14
	Mcl1	Link	Rattus norvegicus myeloid cell leukemia sequence 1 (Mcl1)	PH_rn_0011151	60430	1.13026	3.64964e-07
	Bid	Link	Rattus norvegicus BH3 interacting domain death agonist (Bid)	PH_rn_0003006	64625	1.01458	0.012514
	Bcl3	Link	Rattus norvegicus B-cell CLL/lymphoma 3 (Bcl3)	PH_rn_0006524	680611	1.36355	1.17834e-13
	Traf1	Link	Rattus norvegicus TNF receptor-associated factor 1 (Traf1)	PH_rn_0016113	687813	1.7935	2.60238e-06
	Birc3	Link	Rattus norvegicus baculoviral IAP repeat-containing 3 (Birc3)	PH_rn_0007566	78971	1.62847	1.11273e-08
	Nfkb1	Link	Rattus norvegicus nuclear factor of kappa light polypeptide gene enhancer in B-cells 1 (Nfkb1)	PH_rn_0001359	81736	1.26693	5.4818e-08
	Tgfb2	Link	Rattus norvegicus transforming growth factor, beta 2 (Tgfb2)	PH_rn_0004214	81809	1.90034	3.66415e-23
	Cdh1	Link	Rattus norvegicus cadherin 1 (Cdh1)	PH_rn_0006808	83502	1.25341	0.0233664
	Tsc22d3	Link	Rattus norvegicus TSC22 domain family, member 3 (Tsc22d3)	PH_rn_0003445	83514	1.1733	6.31129e-10
	Casp6	Link	Rattus norvegicus caspase 6 (Casp6)	PH_rn_0000143	83584	-1.60351	6.98514e-07
	Kcnma1	Link	Rattus norvegicus potassium large conductance calcium-activated channel, subfamily M, alpha member 1 (Kcnma1)	PH_rn_0003404	83731	1.78684	0.000342711
	Herpud1	Link	Rattus norvegicus homocysteine-inducible, endoplasmic reticulum stress-inducible, ubiquitin-like domain member 1 (Herpud1)	PH_rn_0008193	85430	1.12071	1.31872e-05
	Cx3cl1	Link	Rattus norvegicus chemokine (C-X3-C motif)	PH_rn_0014603	89808	2.4333	1.88899e-14
>	GO:0043549~regulation of kinase activity; Q-value: 6.45437E-04
	Gene_symbol	ref	Description	ID	Entrez_gene_id	log2 (Ratio)	P-value (Differentially expressed)
	Cdkn1a	Link	PREDICTED: Rattus norvegicus cyclin-dependent kinase inhibitor 1A (Cdkn1a)	PH_rn_0028749	114851	1.21663	2.18647e-13
	Cdc25b	Link	Rattus norvegicus cell division cycle 25B (Cdc25b)	PH_rn_0015536	171103	-1.08457	2.24665e-06
	Spdya	Link	Rattus norvegicus speedy/RINGO cell cycle regulator family member A (Spdya)	PH_rn_0013868	192209	1.03821	0.0289073
	Ednra	Link	Rattus norvegicus endothelin receptor type A (Ednra)	PH_rn_0012150	24326	-1.44814	5.42116e-06
	Il6	Link	Rattus norvegicus interleukin 6 (Il6)	PH_rn_0011662	24498	3.35579	6.99686e-29
	Nf1	Link	Rattus norvegicus neurofibromin 1 (Nf1)	PH_rn_0011753	24592	1.01911	0.000106147
	Trib3	Link	Rattus norvegicus tribbles pseudokinase 3 (Trib3)	PH_rn_0002219	246273	1.9581	6.07653e-28
	Pkib	Link	Rattus norvegicus protein kinase (cAMP-dependent, catalytic)	PH_rn_0015082	24678	1.42626	0.000230176
	Sdc4	Link	Rattus norvegicus syndecan 4 (Sdc4)	PH_rn_0014815	24771	1.6256	8.75666e-13
	Tnf	Link	Rattus norvegicus tumor necrosis factor (Tnf)	PH_rn_0011709	24835	1.97552	5.84892e-13
	Gadd45a	Link	Rattus norvegicus growth arrest and DNA-damage-inducible, alpha (Gadd45a)	PH_rn_0003426	25112	2.17258	7.79122e-43
	Syk	Link	Rattus norvegicus spleen tyrosine kinase (Syk)	PH_rn_0012086	25155	1.0599	0.0382421
	Tnfsf15	Link	Rattus norvegicus tumor necrosis factor (ligand)	PH_rn_0013789	252878	1.24441	4.38202e-05
	Apoe	Link	Rattus norvegicus apolipoprotein E (Apoe)	PH_rn_0011868	25728	1.03343	0.00206218
	Gadd45g	Link	Rattus norvegicus growth arrest and DNA-damage-inducible, gamma (Gadd45g)	PH_rn_0004619	291005	2.34323	2.50492e-16
	Spry4	Link	Rattus norvegicus sprouty homolog 4 (Drosophila)	PH_rn_0009282	291610	-1.34342	6.33209e-05
	Pak1	Link	Rattus norvegicus p21 protein (Cdc42/Rac)	PH_rn_0006367	29431	1.01188	3.17829e-05
	Gadd45b	Link	Rattus norvegicus growth arrest and DNA-damage-inducible, beta (Gadd45b)	PH_rn_0006421	299626	2.70028	9.1914e-31
	Traf2	Link	Rattus norvegicus Tnf receptor-associated factor 2 (Traf2)	PH_rn_0011059	311786	1.43806	6.64514e-07
	Irak3	Link	Rattus norvegicus interleukin-1 receptor-associated kinase 3 (Irak3)	PH_rn_0012600	314870	2.12876	4.39344e-21
	Nprl2	Link	Rattus norvegicus nitrogen permease regulator-like 2 (S. cerevisiae)	PH_rn_0000275	363138	-1.19793	0.00392768
	Prkrip1	Link	Rattus norvegicus Prkr interacting protein 1 (IL11 inducible)	PH_rn_0000202	498171	1.19342	1.34796e-05
	Lpar2	Link	Rattus norvegicus lysophosphatidic acid receptor 2 (Lpar2)	PH_rn_0009904	498609	1.27113	0.000318923
	Fgf2	Link	Rattus norvegicus fibroblast growth factor 2 (Fgf2)	PH_rn_0012475	54250	-1.05816	3.00501e-08
	Tgfb1	Link	Rattus norvegicus transforming growth factor, beta 1 (Tgfb1)	PH_rn_0011442	59086	-1.4788	4.57598e-14
	Pdcd4	Link	Rattus norvegicus programmed cell death 4 (Pdcd4)	PH_rn_0012103	64031	-1.04069	0.00207852
	Csf1	Link	Rattus norvegicus colony stimulating factor 1 (macrophage)	PH_rn_0016026	78965	2.3555	2.43722e-21
	Rbl2	Link	Rattus norvegicus retinoblastoma-like 2 (Rbl2)	PH_rn_0005836	81758	-1.23203	0.00202893
	Tgfb2	Link	Rattus norvegicus transforming growth factor, beta 2 (Tgfb2)	PH_rn_0004214	81809	1.90034	3.66415e-23
	Camkk2	Link	Rattus norvegicus calcium/calmodulin-dependent protein kinase kinase 2, beta (Camkk2)	PH_rn_0015950	83506	-1.87627	9.30879e-08
	Ttn	Link	PREDICTED: Rattus norvegicus titin (Ttn)	PH_rn_0005256	84015	4.61711	0.000246416
>	GO:0010941~regulation of cell death; Q-value: 5.93426E-04
	Gene_symbol	ref	Description	ID	Entrez_gene_id	log2 (Ratio)	P-value (Differentially expressed)
	Cdkn1a	Link	PREDICTED: Rattus norvegicus cyclin-dependent kinase inhibitor 1A (Cdkn1a)	PH_rn_0028749	114851	1.21663	2.18647e-13
	Dusp1	Link	Rattus norvegicus dual specificity phosphatase 1 (Dusp1)	PH_rn_0006600	114856	2.52378	5.99024e-16
	Ptcra	Link	PREDICTED: Rattus norvegicus pre T-cell antigen receptor alpha (Ptcra)	PH_rn_0016887	116462	1.18709	0.00060374
	Cflar	Link	Rattus norvegicus CASP8 and FADD-like apoptosis regulator (Cflar)	PH_rn_0018576	117279	1.24903	1.57774e-05
	Txnip	Link	Rattus norvegicus thioredoxin interacting protein (Txnip)	PH_rn_0003086	117514	2.19958	9.82108e-12
	Sf1	Link	PREDICTED: Rattus norvegicus splicing factor 1 (Sf1)	PH_rn_0026809	117855	1.48975	0.000876347
	Bcl2a1	Link	Rattus norvegicus BCL2-related protein A1 (Bcl2a1)	PH_rn_0009289	170929	1.19778	0.000329122
	Ets1	Link	Rattus norvegicus v-ets avian erythroblastosis virus E26 oncogene homolog 1 (Ets1)	PH_rn_0014484	24356	1.04192	1.45688e-08
	Hmox1	Link	Rattus norvegicus heme oxygenase (decycling)	PH_rn_0012333	24451	1.99824	2.77521e-13
	Ifnb1	Link	Rattus norvegicus interferon beta 1, fibroblast (Ifnb1)	PH_rn_0014513	24481	1.78589	0.00036298
	Il6	Link	Rattus norvegicus interleukin 6 (Il6)	PH_rn_0011662	24498	3.35579	6.99686e-29
	Myc	Link	Rattus norvegicus myelocytomatosis oncogene (Myc)	PH_rn_0011892	24577	1.74107	5.939e-17
	Nf1	Link	Rattus norvegicus neurofibromin 1 (Nf1)	PH_rn_0011753	24592	1.01911	0.000106147
	Tnf	Link	Rattus norvegicus tumor necrosis factor (Tnf)	PH_rn_0011709	24835	1.97552	5.84892e-13
	Clu	Link	Rattus norvegicus clusterin (Clu)	PH_rn_0010431	24854	1.43471	0.000160988
	Tnfsf15	Link	Rattus norvegicus tumor necrosis factor (ligand)	PH_rn_0013789	252878	1.24441	4.38202e-05
	Timp3	Link	Rattus norvegicus TIMP metallopeptidase inhibitor 3 (Timp3)	PH_rn_0003291	25358	-1.76632	1.95462e-09
	Cd28	Link	Rattus norvegicus Cd28 molecule (Cd28)	PH_rn_0005228	25660	1.03435	0.00226902
	Apoe	Link	Rattus norvegicus apolipoprotein E (Apoe)	PH_rn_0011868	25728	1.03343	0.00206218
	Pycard	Link	Rattus norvegicus PYD and CARD domain containing (Pycard)	PH_rn_0009333	282817	-1.02785	9.1862e-06
	Mnt	Link	Rattus norvegicus MAX network transcriptional repressor (Mnt)	PH_rn_0010783	287521	1.04618	2.18237e-09
	Ddit3	Link	Rattus norvegicus DNA-damage inducible transcript 3 (Ddit3)	PH_rn_0012368	29467	1.76308	2.97369e-12
	Erbb3	Link	Rattus norvegicus v-erb-b2 avian erythroblastic leukemia viral oncogene homolog 3 (Erbb3)	PH_rn_0001738	29496	-1.2306	2.62495e-05
	Sgk1	Link	Rattus norvegicus serum/glucocorticoid regulated kinase 1 (Sgk1)	PH_rn_0022770	29517	1.22194	8.10666e-06
	Dlx1	Link	Rattus norvegicus distal-less homeobox 1 (Dlx1)	PH_rn_0003121	296500	-1.02617	2.07341e-09
	Mnda	Link	Rattus norvegicus myeloid cell nuclear differentiation antigen (Mnda)	PH_rn_0014980	304988	3.70449	4.94686e-19
	Rel	Link	PREDICTED: Rattus norvegicus v-rel reticuloendotheliosis viral oncogene homolog (avian)	PH_rn_0021155	305584	1.7324	6.99601e-09
	Sh3rf1	Link	Rattus norvegicus SH3 domain containing ring finger 1 (Sh3rf1)	PH_rn_0011856	306417	-1.20842	0.00439267
	Cln8	Link	Rattus norvegicus ceroid-lipofuscinosis, neuronal 8 (epilepsy, progressive with mental retardation)	PH_rn_0003330	306619	-1.1264	1.39308e-07
	Plekhf1	Link	PREDICTED: Rattus norvegicus pleckstrin homology domain containing, family F (with FYVE domain)	PH_rn_0026667	308543	1.61216	3.78009e-12
	Traf2	Link	Rattus norvegicus Tnf receptor-associated factor 2 (Traf2)	PH_rn_0011059	311786	1.43806	6.64514e-07
	Mkl1	Link	PREDICTED: Rattus norvegicus megakaryoblastic leukemia (translocation)	PH_rn_0001187	315151	-1.25463	0.000186381
	Mst4	Link	Rattus norvegicus serine/threonine protein kinase MST4 (Mst4)	PH_rn_0017502	317589	-1.01902	0.0249218
	Bbc3	Link	Rattus norvegicus Bcl-2 binding component 3 (Bbc3)	PH_rn_0004183	317673	2.35812	1.67188e-31
	Niacr1	Link	Rattus norvegicus niacin receptor 1 (Niacr1)	PH_rn_0011569	353250	1.00196	0.0114693
	Top2a	Link	Rattus norvegicus topoisomerase (DNA)	PH_rn_0015138	360243	-1.61525	1.92202e-12
	Cdip1	Link	Rattus norvegicus cell death-inducing p53 target 1 (Cdip1)	PH_rn_0014035	360480	-1.12628	0.000694064
	Ripk2	Link	Rattus norvegicus receptor-interacting serine-threonine kinase 2 (Ripk2)	PH_rn_0017092	362491	1.13769	1.04256e-10
	Angptl4	Link	Rattus norvegicus angiopoietin-like 4 (Angptl4)	PH_rn_0002657	362850	3.22016	4.4846e-29
	Rab27a	Link	Rattus norvegicus RAB27A, member RAS oncogene family (Rab27a)	PH_rn_0004771	50645	-1.2247	0.000300549
	Fgf2	Link	Rattus norvegicus fibroblast growth factor 2 (Fgf2)	PH_rn_0012475	54250	-1.05816	3.00501e-08
	Tgfb1	Link	Rattus norvegicus transforming growth factor, beta 1 (Tgfb1)	PH_rn_0011442	59086	-1.4788	4.57598e-14
	Mcl1	Link	Rattus norvegicus myeloid cell leukemia sequence 1 (Mcl1)	PH_rn_0011151	60430	1.13026	3.64964e-07
	Bid	Link	Rattus norvegicus BH3 interacting domain death agonist (Bid)	PH_rn_0003006	64625	1.01458	0.012514
	Bcl3	Link	Rattus norvegicus B-cell CLL/lymphoma 3 (Bcl3)	PH_rn_0006524	680611	1.36355	1.17834e-13
	Traf1	Link	Rattus norvegicus TNF receptor-associated factor 1 (Traf1)	PH_rn_0016113	687813	1.7935	2.60238e-06
	Birc3	Link	Rattus norvegicus baculoviral IAP repeat-containing 3 (Birc3)	PH_rn_0007566	78971	1.62847	1.11273e-08
	Nfkb1	Link	Rattus norvegicus nuclear factor of kappa light polypeptide gene enhancer in B-cells 1 (Nfkb1)	PH_rn_0001359	81736	1.26693	5.4818e-08
	Tgfb2	Link	Rattus norvegicus transforming growth factor, beta 2 (Tgfb2)	PH_rn_0004214	81809	1.90034	3.66415e-23
	Cdh1	Link	Rattus norvegicus cadherin 1 (Cdh1)	PH_rn_0006808	83502	1.25341	0.0233664
	Tsc22d3	Link	Rattus norvegicus TSC22 domain family, member 3 (Tsc22d3)	PH_rn_0003445	83514	1.1733	6.31129e-10
	Casp6	Link	Rattus norvegicus caspase 6 (Casp6)	PH_rn_0000143	83584	-1.60351	6.98514e-07
	Kcnma1	Link	Rattus norvegicus potassium large conductance calcium-activated channel, subfamily M, alpha member 1 (Kcnma1)	PH_rn_0003404	83731	1.78684	0.000342711
	Herpud1	Link	Rattus norvegicus homocysteine-inducible, endoplasmic reticulum stress-inducible, ubiquitin-like domain member 1 (Herpud1)	PH_rn_0008193	85430	1.12071	1.31872e-05
	Cx3cl1	Link	Rattus norvegicus chemokine (C-X3-C motif)	PH_rn_0014603	89808	2.4333	1.88899e-14
>	GO:0009615~response to virus; Q-value: 5.56803E-04
	Gene_symbol	ref	Description	ID	Entrez_gene_id	log2 (Ratio)	P-value (Differentially expressed)
	Il23a	Link	Rattus norvegicus Interleukin 23, alpha subunit p19 (Il23a)	PH_rn_0005161	155140	-1.33444	3.76537e-06
	Lcn2	Link	Rattus norvegicus lipocalin 2 (Lcn2)	PH_rn_0010578	170496	-1.09591	0.000268887
	Ifnb1	Link	Rattus norvegicus interferon beta 1, fibroblast (Ifnb1)	PH_rn_0014513	24481	1.78589	0.00036298
	Il6	Link	Rattus norvegicus interleukin 6 (Il6)	PH_rn_0011662	24498	3.35579	6.99686e-29
	Mx1	Link	Rattus norvegicus myxovirus (influenza virus)	PH_rn_0014433	24575	1.43526	1.45976e-16
	Cxcl10	Link	Rattus norvegicus chemokine (C-X-C motif)	PH_rn_0005227	245920	2.5535	4.00813e-39
	Oas1b	Link	Rattus norvegicus 2-5 oligoadenylate synthetase 1B (Oas1b)	PH_rn_0000720	246268	1.37049	9.49239e-13
	Tnf	Link	Rattus norvegicus tumor necrosis factor (Tnf)	PH_rn_0011709	24835	1.97552	5.84892e-13
	Mx2	Link	PREDICTED: Rattus norvegicus myxovirus (influenza virus)	PH_rn_0028074	286918	2.09023	5.19848e-31
	Isg20	Link	Rattus norvegicus interferon stimulated exonuclease gene 20 (Isg20)	PH_rn_0010693	293052	2.36767	1.1713e-16
	Rsad2	Link	Rattus norvegicus radical S-adenosyl methionine domain containing 2 (Rsad2)	PH_rn_0004488	65190	6.37168	0
	Bcl3	Link	Rattus norvegicus B-cell CLL/lymphoma 3 (Bcl3)	PH_rn_0006524	680611	1.36355	1.17834e-13
>	GO:0019220~regulation of phosphate metabolic process; Q-value: 5.06544E-04
	Gene_symbol	ref	Description	ID	Entrez_gene_id	log2 (Ratio)	P-value (Differentially expressed)
	Cdkn1a	Link	PREDICTED: Rattus norvegicus cyclin-dependent kinase inhibitor 1A (Cdkn1a)	PH_rn_0028749	114851	1.21663	2.18647e-13
	Inpp5j	Link	Rattus norvegicus inositol polyphosphate-5-phosphatase J (Inpp5j)	PH_rn_0004266	171088	-1.09396	0.00370111
	Cdc25b	Link	Rattus norvegicus cell division cycle 25B (Cdc25b)	PH_rn_0015536	171103	-1.08457	2.24665e-06
	Spdya	Link	Rattus norvegicus speedy/RINGO cell cycle regulator family member A (Spdya)	PH_rn_0013868	192209	1.03821	0.0289073
	Ednra	Link	Rattus norvegicus endothelin receptor type A (Ednra)	PH_rn_0012150	24326	-1.44814	5.42116e-06
	Il6	Link	Rattus norvegicus interleukin 6 (Il6)	PH_rn_0011662	24498	3.35579	6.99686e-29
	Nf1	Link	Rattus norvegicus neurofibromin 1 (Nf1)	PH_rn_0011753	24592	1.01911	0.000106147
	Trib3	Link	Rattus norvegicus tribbles pseudokinase 3 (Trib3)	PH_rn_0002219	246273	1.9581	6.07653e-28
	Pkib	Link	Rattus norvegicus protein kinase (cAMP-dependent, catalytic)	PH_rn_0015082	24678	1.42626	0.000230176
	Sdc4	Link	Rattus norvegicus syndecan 4 (Sdc4)	PH_rn_0014815	24771	1.6256	8.75666e-13
	Tnf	Link	Rattus norvegicus tumor necrosis factor (Tnf)	PH_rn_0011709	24835	1.97552	5.84892e-13
	Gadd45a	Link	Rattus norvegicus growth arrest and DNA-damage-inducible, alpha (Gadd45a)	PH_rn_0003426	25112	2.17258	7.79122e-43
	Syk	Link	Rattus norvegicus spleen tyrosine kinase (Syk)	PH_rn_0012086	25155	1.0599	0.0382421
	Tnfsf15	Link	Rattus norvegicus tumor necrosis factor (ligand)	PH_rn_0013789	252878	1.24441	4.38202e-05
	Apoe	Link	Rattus norvegicus apolipoprotein E (Apoe)	PH_rn_0011868	25728	1.03343	0.00206218
	Hnf4a	Link	Rattus norvegicus hepatocyte nuclear factor 4, alpha (Hnf4a)	PH_rn_0011553	25735	3.38325	3.64104e-11
	Gdf2	Link	Rattus norvegicus growth differentiation factor 2 (Gdf2)	PH_rn_0000799	290921	1.28858	0.0260576
	Gadd45g	Link	Rattus norvegicus growth arrest and DNA-damage-inducible, gamma (Gadd45g)	PH_rn_0004619	291005	2.34323	2.50492e-16
	Spry4	Link	Rattus norvegicus sprouty homolog 4 (Drosophila)	PH_rn_0009282	291610	-1.34342	6.33209e-05
	Areg	Link	Rattus norvegicus amphiregulin (Areg)	PH_rn_0015046	29183	1.36945	1.4199e-09
	Pak1	Link	Rattus norvegicus p21 protein (Cdc42/Rac)	PH_rn_0006367	29431	1.01188	3.17829e-05
	Gadd45b	Link	Rattus norvegicus growth arrest and DNA-damage-inducible, beta (Gadd45b)	PH_rn_0006421	299626	2.70028	9.1914e-31
	Traf2	Link	Rattus norvegicus Tnf receptor-associated factor 2 (Traf2)	PH_rn_0011059	311786	1.43806	6.64514e-07
	Irak3	Link	Rattus norvegicus interleukin-1 receptor-associated kinase 3 (Irak3)	PH_rn_0012600	314870	2.12876	4.39344e-21
	Nprl2	Link	Rattus norvegicus nitrogen permease regulator-like 2 (S. cerevisiae)	PH_rn_0000275	363138	-1.19793	0.00392768
	Il22ra2	Link	Rattus norvegicus interleukin 22 receptor, alpha 2 (Il22ra2)	PH_rn_0015834	444986	2.03218	0.00267764
	Prkrip1	Link	Rattus norvegicus Prkr interacting protein 1 (IL11 inducible)	PH_rn_0000202	498171	1.19342	1.34796e-05
	Lpar2	Link	Rattus norvegicus lysophosphatidic acid receptor 2 (Lpar2)	PH_rn_0009904	498609	1.27113	0.000318923
	Fgf2	Link	Rattus norvegicus fibroblast growth factor 2 (Fgf2)	PH_rn_0012475	54250	-1.05816	3.00501e-08
	Tgfb1	Link	Rattus norvegicus transforming growth factor, beta 1 (Tgfb1)	PH_rn_0011442	59086	-1.4788	4.57598e-14
	Rapgef3	Link	Rattus norvegicus Rap guanine nucleotide exchange factor (GEF)	PH_rn_0003292	59326	-1.05704	1.74674e-06
	Fam129a	Link	Rattus norvegicus family with sequence similarity 129, member A (Fam129a)	PH_rn_0015080	63912	1.15749	0.00047908
	Pdcd4	Link	Rattus norvegicus programmed cell death 4 (Pdcd4)	PH_rn_0012103	64031	-1.04069	0.00207852
	Sh2d1b2	Link	PREDICTED: Rattus norvegicus SH2 domain protein 1B2 (Sh2d1b2)	PH_rn_0019514	685844	-1.13379	2.17328e-05
	Csf1	Link	Rattus norvegicus colony stimulating factor 1 (macrophage)	PH_rn_0016026	78965	2.3555	2.43722e-21
	Rbl2	Link	Rattus norvegicus retinoblastoma-like 2 (Rbl2)	PH_rn_0005836	81758	-1.23203	0.00202893
	Tgfb2	Link	Rattus norvegicus transforming growth factor, beta 2 (Tgfb2)	PH_rn_0004214	81809	1.90034	3.66415e-23
	Camkk2	Link	Rattus norvegicus calcium/calmodulin-dependent protein kinase kinase 2, beta (Camkk2)	PH_rn_0015950	83506	-1.87627	9.30879e-08
	Ttn	Link	PREDICTED: Rattus norvegicus titin (Ttn)	PH_rn_0005256	84015	4.61711	0.000246416
>	GO:0051174~regulation of phosphorus metabolic process; Q-value: 5.06544E-04
	Gene_symbol	ref	Description	ID	Entrez_gene_id	log2 (Ratio)	P-value (Differentially expressed)
	Cdkn1a	Link	PREDICTED: Rattus norvegicus cyclin-dependent kinase inhibitor 1A (Cdkn1a)	PH_rn_0028749	114851	1.21663	2.18647e-13
	Inpp5j	Link	Rattus norvegicus inositol polyphosphate-5-phosphatase J (Inpp5j)	PH_rn_0004266	171088	-1.09396	0.00370111
	Cdc25b	Link	Rattus norvegicus cell division cycle 25B (Cdc25b)	PH_rn_0015536	171103	-1.08457	2.24665e-06
	Spdya	Link	Rattus norvegicus speedy/RINGO cell cycle regulator family member A (Spdya)	PH_rn_0013868	192209	1.03821	0.0289073
	Ednra	Link	Rattus norvegicus endothelin receptor type A (Ednra)	PH_rn_0012150	24326	-1.44814	5.42116e-06
	Il6	Link	Rattus norvegicus interleukin 6 (Il6)	PH_rn_0011662	24498	3.35579	6.99686e-29
	Nf1	Link	Rattus norvegicus neurofibromin 1 (Nf1)	PH_rn_0011753	24592	1.01911	0.000106147
	Trib3	Link	Rattus norvegicus tribbles pseudokinase 3 (Trib3)	PH_rn_0002219	246273	1.9581	6.07653e-28
	Pkib	Link	Rattus norvegicus protein kinase (cAMP-dependent, catalytic)	PH_rn_0015082	24678	1.42626	0.000230176
	Sdc4	Link	Rattus norvegicus syndecan 4 (Sdc4)	PH_rn_0014815	24771	1.6256	8.75666e-13
	Tnf	Link	Rattus norvegicus tumor necrosis factor (Tnf)	PH_rn_0011709	24835	1.97552	5.84892e-13
	Gadd45a	Link	Rattus norvegicus growth arrest and DNA-damage-inducible, alpha (Gadd45a)	PH_rn_0003426	25112	2.17258	7.79122e-43
	Syk	Link	Rattus norvegicus spleen tyrosine kinase (Syk)	PH_rn_0012086	25155	1.0599	0.0382421
	Tnfsf15	Link	Rattus norvegicus tumor necrosis factor (ligand)	PH_rn_0013789	252878	1.24441	4.38202e-05
	Apoe	Link	Rattus norvegicus apolipoprotein E (Apoe)	PH_rn_0011868	25728	1.03343	0.00206218
	Hnf4a	Link	Rattus norvegicus hepatocyte nuclear factor 4, alpha (Hnf4a)	PH_rn_0011553	25735	3.38325	3.64104e-11
	Gdf2	Link	Rattus norvegicus growth differentiation factor 2 (Gdf2)	PH_rn_0000799	290921	1.28858	0.0260576
	Gadd45g	Link	Rattus norvegicus growth arrest and DNA-damage-inducible, gamma (Gadd45g)	PH_rn_0004619	291005	2.34323	2.50492e-16
	Spry4	Link	Rattus norvegicus sprouty homolog 4 (Drosophila)	PH_rn_0009282	291610	-1.34342	6.33209e-05
	Areg	Link	Rattus norvegicus amphiregulin (Areg)	PH_rn_0015046	29183	1.36945	1.4199e-09
	Pak1	Link	Rattus norvegicus p21 protein (Cdc42/Rac)	PH_rn_0006367	29431	1.01188	3.17829e-05
	Gadd45b	Link	Rattus norvegicus growth arrest and DNA-damage-inducible, beta (Gadd45b)	PH_rn_0006421	299626	2.70028	9.1914e-31
	Traf2	Link	Rattus norvegicus Tnf receptor-associated factor 2 (Traf2)	PH_rn_0011059	311786	1.43806	6.64514e-07
	Irak3	Link	Rattus norvegicus interleukin-1 receptor-associated kinase 3 (Irak3)	PH_rn_0012600	314870	2.12876	4.39344e-21
	Nprl2	Link	Rattus norvegicus nitrogen permease regulator-like 2 (S. cerevisiae)	PH_rn_0000275	363138	-1.19793	0.00392768
	Il22ra2	Link	Rattus norvegicus interleukin 22 receptor, alpha 2 (Il22ra2)	PH_rn_0015834	444986	2.03218	0.00267764
	Prkrip1	Link	Rattus norvegicus Prkr interacting protein 1 (IL11 inducible)	PH_rn_0000202	498171	1.19342	1.34796e-05
	Lpar2	Link	Rattus norvegicus lysophosphatidic acid receptor 2 (Lpar2)	PH_rn_0009904	498609	1.27113	0.000318923
	Fgf2	Link	Rattus norvegicus fibroblast growth factor 2 (Fgf2)	PH_rn_0012475	54250	-1.05816	3.00501e-08
	Tgfb1	Link	Rattus norvegicus transforming growth factor, beta 1 (Tgfb1)	PH_rn_0011442	59086	-1.4788	4.57598e-14
	Rapgef3	Link	Rattus norvegicus Rap guanine nucleotide exchange factor (GEF)	PH_rn_0003292	59326	-1.05704	1.74674e-06
	Fam129a	Link	Rattus norvegicus family with sequence similarity 129, member A (Fam129a)	PH_rn_0015080	63912	1.15749	0.00047908
	Pdcd4	Link	Rattus norvegicus programmed cell death 4 (Pdcd4)	PH_rn_0012103	64031	-1.04069	0.00207852
	Sh2d1b2	Link	PREDICTED: Rattus norvegicus SH2 domain protein 1B2 (Sh2d1b2)	PH_rn_0019514	685844	-1.13379	2.17328e-05
	Csf1	Link	Rattus norvegicus colony stimulating factor 1 (macrophage)	PH_rn_0016026	78965	2.3555	2.43722e-21
	Rbl2	Link	Rattus norvegicus retinoblastoma-like 2 (Rbl2)	PH_rn_0005836	81758	-1.23203	0.00202893
	Tgfb2	Link	Rattus norvegicus transforming growth factor, beta 2 (Tgfb2)	PH_rn_0004214	81809	1.90034	3.66415e-23
	Camkk2	Link	Rattus norvegicus calcium/calmodulin-dependent protein kinase kinase 2, beta (Camkk2)	PH_rn_0015950	83506	-1.87627	9.30879e-08
	Ttn	Link	PREDICTED: Rattus norvegicus titin (Ttn)	PH_rn_0005256	84015	4.61711	0.000246416
>	GO:0042981~regulation of apoptosis; Q-value: 5.16041E-04
	Gene_symbol	ref	Description	ID	Entrez_gene_id	log2 (Ratio)	P-value (Differentially expressed)
	Cdkn1a	Link	PREDICTED: Rattus norvegicus cyclin-dependent kinase inhibitor 1A (Cdkn1a)	PH_rn_0028749	114851	1.21663	2.18647e-13
	Dusp1	Link	Rattus norvegicus dual specificity phosphatase 1 (Dusp1)	PH_rn_0006600	114856	2.52378	5.99024e-16
	Ptcra	Link	PREDICTED: Rattus norvegicus pre T-cell antigen receptor alpha (Ptcra)	PH_rn_0016887	116462	1.18709	0.00060374
	Cflar	Link	Rattus norvegicus CASP8 and FADD-like apoptosis regulator (Cflar)	PH_rn_0018576	117279	1.24903	1.57774e-05
	Txnip	Link	Rattus norvegicus thioredoxin interacting protein (Txnip)	PH_rn_0003086	117514	2.19958	9.82108e-12
	Sf1	Link	PREDICTED: Rattus norvegicus splicing factor 1 (Sf1)	PH_rn_0026809	117855	1.48975	0.000876347
	Bcl2a1	Link	Rattus norvegicus BCL2-related protein A1 (Bcl2a1)	PH_rn_0009289	170929	1.19778	0.000329122
	Ets1	Link	Rattus norvegicus v-ets avian erythroblastosis virus E26 oncogene homolog 1 (Ets1)	PH_rn_0014484	24356	1.04192	1.45688e-08
	Hmox1	Link	Rattus norvegicus heme oxygenase (decycling)	PH_rn_0012333	24451	1.99824	2.77521e-13
	Ifnb1	Link	Rattus norvegicus interferon beta 1, fibroblast (Ifnb1)	PH_rn_0014513	24481	1.78589	0.00036298
	Il6	Link	Rattus norvegicus interleukin 6 (Il6)	PH_rn_0011662	24498	3.35579	6.99686e-29
	Myc	Link	Rattus norvegicus myelocytomatosis oncogene (Myc)	PH_rn_0011892	24577	1.74107	5.939e-17
	Nf1	Link	Rattus norvegicus neurofibromin 1 (Nf1)	PH_rn_0011753	24592	1.01911	0.000106147
	Tnf	Link	Rattus norvegicus tumor necrosis factor (Tnf)	PH_rn_0011709	24835	1.97552	5.84892e-13
	Clu	Link	Rattus norvegicus clusterin (Clu)	PH_rn_0010431	24854	1.43471	0.000160988
	Tnfsf15	Link	Rattus norvegicus tumor necrosis factor (ligand)	PH_rn_0013789	252878	1.24441	4.38202e-05
	Timp3	Link	Rattus norvegicus TIMP metallopeptidase inhibitor 3 (Timp3)	PH_rn_0003291	25358	-1.76632	1.95462e-09
	Cd28	Link	Rattus norvegicus Cd28 molecule (Cd28)	PH_rn_0005228	25660	1.03435	0.00226902
	Apoe	Link	Rattus norvegicus apolipoprotein E (Apoe)	PH_rn_0011868	25728	1.03343	0.00206218
	Pycard	Link	Rattus norvegicus PYD and CARD domain containing (Pycard)	PH_rn_0009333	282817	-1.02785	9.1862e-06
	Mnt	Link	Rattus norvegicus MAX network transcriptional repressor (Mnt)	PH_rn_0010783	287521	1.04618	2.18237e-09
	Ddit3	Link	Rattus norvegicus DNA-damage inducible transcript 3 (Ddit3)	PH_rn_0012368	29467	1.76308	2.97369e-12
	Erbb3	Link	Rattus norvegicus v-erb-b2 avian erythroblastic leukemia viral oncogene homolog 3 (Erbb3)	PH_rn_0001738	29496	-1.2306	2.62495e-05
	Sgk1	Link	Rattus norvegicus serum/glucocorticoid regulated kinase 1 (Sgk1)	PH_rn_0022770	29517	1.22194	8.10666e-06
	Dlx1	Link	Rattus norvegicus distal-less homeobox 1 (Dlx1)	PH_rn_0003121	296500	-1.02617	2.07341e-09
	Mnda	Link	Rattus norvegicus myeloid cell nuclear differentiation antigen (Mnda)	PH_rn_0014980	304988	3.70449	4.94686e-19
	Rel	Link	PREDICTED: Rattus norvegicus v-rel reticuloendotheliosis viral oncogene homolog (avian)	PH_rn_0021155	305584	1.7324	6.99601e-09
	Sh3rf1	Link	Rattus norvegicus SH3 domain containing ring finger 1 (Sh3rf1)	PH_rn_0011856	306417	-1.20842	0.00439267
	Cln8	Link	Rattus norvegicus ceroid-lipofuscinosis, neuronal 8 (epilepsy, progressive with mental retardation)	PH_rn_0003330	306619	-1.1264	1.39308e-07
	Plekhf1	Link	PREDICTED: Rattus norvegicus pleckstrin homology domain containing, family F (with FYVE domain)	PH_rn_0026667	308543	1.61216	3.78009e-12
	Traf2	Link	Rattus norvegicus Tnf receptor-associated factor 2 (Traf2)	PH_rn_0011059	311786	1.43806	6.64514e-07
	Mkl1	Link	PREDICTED: Rattus norvegicus megakaryoblastic leukemia (translocation)	PH_rn_0001187	315151	-1.25463	0.000186381
	Mst4	Link	Rattus norvegicus serine/threonine protein kinase MST4 (Mst4)	PH_rn_0017502	317589	-1.01902	0.0249218
	Bbc3	Link	Rattus norvegicus Bcl-2 binding component 3 (Bbc3)	PH_rn_0004183	317673	2.35812	1.67188e-31
	Niacr1	Link	Rattus norvegicus niacin receptor 1 (Niacr1)	PH_rn_0011569	353250	1.00196	0.0114693
	Top2a	Link	Rattus norvegicus topoisomerase (DNA)	PH_rn_0015138	360243	-1.61525	1.92202e-12
	Cdip1	Link	Rattus norvegicus cell death-inducing p53 target 1 (Cdip1)	PH_rn_0014035	360480	-1.12628	0.000694064
	Ripk2	Link	Rattus norvegicus receptor-interacting serine-threonine kinase 2 (Ripk2)	PH_rn_0017092	362491	1.13769	1.04256e-10
	Angptl4	Link	Rattus norvegicus angiopoietin-like 4 (Angptl4)	PH_rn_0002657	362850	3.22016	4.4846e-29
	Rab27a	Link	Rattus norvegicus RAB27A, member RAS oncogene family (Rab27a)	PH_rn_0004771	50645	-1.2247	0.000300549
	Tgfb1	Link	Rattus norvegicus transforming growth factor, beta 1 (Tgfb1)	PH_rn_0011442	59086	-1.4788	4.57598e-14
	Mcl1	Link	Rattus norvegicus myeloid cell leukemia sequence 1 (Mcl1)	PH_rn_0011151	60430	1.13026	3.64964e-07
	Bid	Link	Rattus norvegicus BH3 interacting domain death agonist (Bid)	PH_rn_0003006	64625	1.01458	0.012514
	Bcl3	Link	Rattus norvegicus B-cell CLL/lymphoma 3 (Bcl3)	PH_rn_0006524	680611	1.36355	1.17834e-13
	Traf1	Link	Rattus norvegicus TNF receptor-associated factor 1 (Traf1)	PH_rn_0016113	687813	1.7935	2.60238e-06
	Birc3	Link	Rattus norvegicus baculoviral IAP repeat-containing 3 (Birc3)	PH_rn_0007566	78971	1.62847	1.11273e-08
	Nfkb1	Link	Rattus norvegicus nuclear factor of kappa light polypeptide gene enhancer in B-cells 1 (Nfkb1)	PH_rn_0001359	81736	1.26693	5.4818e-08
	Tgfb2	Link	Rattus norvegicus transforming growth factor, beta 2 (Tgfb2)	PH_rn_0004214	81809	1.90034	3.66415e-23
	Cdh1	Link	Rattus norvegicus cadherin 1 (Cdh1)	PH_rn_0006808	83502	1.25341	0.0233664
	Tsc22d3	Link	Rattus norvegicus TSC22 domain family, member 3 (Tsc22d3)	PH_rn_0003445	83514	1.1733	6.31129e-10
	Casp6	Link	Rattus norvegicus caspase 6 (Casp6)	PH_rn_0000143	83584	-1.60351	6.98514e-07
	Kcnma1	Link	Rattus norvegicus potassium large conductance calcium-activated channel, subfamily M, alpha member 1 (Kcnma1)	PH_rn_0003404	83731	1.78684	0.000342711
	Herpud1	Link	Rattus norvegicus homocysteine-inducible, endoplasmic reticulum stress-inducible, ubiquitin-like domain member 1 (Herpud1)	PH_rn_0008193	85430	1.12071	1.31872e-05
	Cx3cl1	Link	Rattus norvegicus chemokine (C-X3-C motif)	PH_rn_0014603	89808	2.4333	1.88899e-14
>	GO:0051348~negative regulation of transferase activity; Q-value: 9.50967E-04
	Gene_symbol	ref	Description	ID	Entrez_gene_id	log2 (Ratio)	P-value (Differentially expressed)
	Cdkn1a	Link	PREDICTED: Rattus norvegicus cyclin-dependent kinase inhibitor 1A (Cdkn1a)	PH_rn_0028749	114851	1.21663	2.18647e-13
	Il6	Link	Rattus norvegicus interleukin 6 (Il6)	PH_rn_0011662	24498	3.35579	6.99686e-29
	Nf1	Link	Rattus norvegicus neurofibromin 1 (Nf1)	PH_rn_0011753	24592	1.01911	0.000106147
	Trib3	Link	Rattus norvegicus tribbles pseudokinase 3 (Trib3)	PH_rn_0002219	246273	1.9581	6.07653e-28
	Pkib	Link	Rattus norvegicus protein kinase (cAMP-dependent, catalytic)	PH_rn_0015082	24678	1.42626	0.000230176
	Gadd45a	Link	Rattus norvegicus growth arrest and DNA-damage-inducible, alpha (Gadd45a)	PH_rn_0003426	25112	2.17258	7.79122e-43
	Apoe	Link	Rattus norvegicus apolipoprotein E (Apoe)	PH_rn_0011868	25728	1.03343	0.00206218
	Gadd45g	Link	Rattus norvegicus growth arrest and DNA-damage-inducible, gamma (Gadd45g)	PH_rn_0004619	291005	2.34323	2.50492e-16
	Spry4	Link	Rattus norvegicus sprouty homolog 4 (Drosophila)	PH_rn_0009282	291610	-1.34342	6.33209e-05
	Gadd45b	Link	Rattus norvegicus growth arrest and DNA-damage-inducible, beta (Gadd45b)	PH_rn_0006421	299626	2.70028	9.1914e-31
	Cln8	Link	Rattus norvegicus ceroid-lipofuscinosis, neuronal 8 (epilepsy, progressive with mental retardation)	PH_rn_0003330	306619	-1.1264	1.39308e-07
	Irak3	Link	Rattus norvegicus interleukin-1 receptor-associated kinase 3 (Irak3)	PH_rn_0012600	314870	2.12876	4.39344e-21
	Nprl2	Link	Rattus norvegicus nitrogen permease regulator-like 2 (S. cerevisiae)	PH_rn_0000275	363138	-1.19793	0.00392768
	Prkrip1	Link	Rattus norvegicus Prkr interacting protein 1 (IL11 inducible)	PH_rn_0000202	498171	1.19342	1.34796e-05
	Pdcd4	Link	Rattus norvegicus programmed cell death 4 (Pdcd4)	PH_rn_0012103	64031	-1.04069	0.00207852
>	GO:0001817~regulation of cytokine production; Q-value: 8.86274E-04
	Gene_symbol	ref	Description	ID	Entrez_gene_id	log2 (Ratio)	P-value (Differentially expressed)
	Hmox1	Link	Rattus norvegicus heme oxygenase (decycling)	PH_rn_0012333	24451	1.99824	2.77521e-13
	Il6	Link	Rattus norvegicus interleukin 6 (Il6)	PH_rn_0011662	24498	3.35579	6.99686e-29
	Irf1	Link	Rattus norvegicus interferon regulatory factor 1 (Irf1)	PH_rn_0015268	24508	1.26427	2.62323e-05
	Tnf	Link	Rattus norvegicus tumor necrosis factor (Tnf)	PH_rn_0011709	24835	1.97552	5.84892e-13
	Syk	Link	Rattus norvegicus spleen tyrosine kinase (Syk)	PH_rn_0012086	25155	1.0599	0.0382421
	Tnfsf15	Link	Rattus norvegicus tumor necrosis factor (ligand)	PH_rn_0013789	252878	1.24441	4.38202e-05
	Apoa2	Link	Rattus norvegicus apolipoprotein A-II (Apoa2)	PH_rn_0010946	25649	1.13506	0.031715
	Cd28	Link	Rattus norvegicus Cd28 molecule (Cd28)	PH_rn_0005228	25660	1.03435	0.00226902
	Pycard	Link	Rattus norvegicus PYD and CARD domain containing (Pycard)	PH_rn_0009333	282817	-1.02785	9.1862e-06
	Il17f	Link	Rattus norvegicus interleukin 17F (Il17f)	PH_rn_0012429	301291	1.2316	0.000121694
	Rel	Link	PREDICTED: Rattus norvegicus v-rel reticuloendotheliosis viral oncogene homolog (avian)	PH_rn_0021155	305584	1.7324	6.99601e-09
	Traf2	Link	Rattus norvegicus Tnf receptor-associated factor 2 (Traf2)	PH_rn_0011059	311786	1.43806	6.64514e-07
	Irak3	Link	Rattus norvegicus interleukin-1 receptor-associated kinase 3 (Irak3)	PH_rn_0012600	314870	2.12876	4.39344e-21
	Ltb	Link	Rattus norvegicus lymphotoxin beta (TNF superfamily, member 3)	PH_rn_0013316	361795	2.62541	2.7072e-06
	Ripk2	Link	Rattus norvegicus receptor-interacting serine-threonine kinase 2 (Ripk2)	PH_rn_0017092	362491	1.13769	1.04256e-10
	Thbs1	Link	Rattus norvegicus thrombospondin 1 (Thbs1)	PH_rn_0012435	445442	1.34196	4.69528e-06
	Tgfb1	Link	Rattus norvegicus transforming growth factor, beta 1 (Tgfb1)	PH_rn_0011442	59086	-1.4788	4.57598e-14
	Bcl3	Link	Rattus norvegicus B-cell CLL/lymphoma 3 (Bcl3)	PH_rn_0006524	680611	1.36355	1.17834e-13
	Nfkb1	Link	Rattus norvegicus nuclear factor of kappa light polypeptide gene enhancer in B-cells 1 (Nfkb1)	PH_rn_0001359	81736	1.26693	5.4818e-08
	Tgfb2	Link	Rattus norvegicus transforming growth factor, beta 2 (Tgfb2)	PH_rn_0004214	81809	1.90034	3.66415e-23
	Cx3cl1	Link	Rattus norvegicus chemokine (C-X3-C motif)	PH_rn_0014603	89808	2.4333	1.88899e-14
>	GO:0045859~regulation of protein kinase activity; Q-value: 8.85772E-04
	Gene_symbol	ref	Description	ID	Entrez_gene_id	log2 (Ratio)	P-value (Differentially expressed)
	Cdkn1a	Link	PREDICTED: Rattus norvegicus cyclin-dependent kinase inhibitor 1A (Cdkn1a)	PH_rn_0028749	114851	1.21663	2.18647e-13
	Cdc25b	Link	Rattus norvegicus cell division cycle 25B (Cdc25b)	PH_rn_0015536	171103	-1.08457	2.24665e-06
	Spdya	Link	Rattus norvegicus speedy/RINGO cell cycle regulator family member A (Spdya)	PH_rn_0013868	192209	1.03821	0.0289073
	Ednra	Link	Rattus norvegicus endothelin receptor type A (Ednra)	PH_rn_0012150	24326	-1.44814	5.42116e-06
	Il6	Link	Rattus norvegicus interleukin 6 (Il6)	PH_rn_0011662	24498	3.35579	6.99686e-29
	Nf1	Link	Rattus norvegicus neurofibromin 1 (Nf1)	PH_rn_0011753	24592	1.01911	0.000106147
	Trib3	Link	Rattus norvegicus tribbles pseudokinase 3 (Trib3)	PH_rn_0002219	246273	1.9581	6.07653e-28
	Pkib	Link	Rattus norvegicus protein kinase (cAMP-dependent, catalytic)	PH_rn_0015082	24678	1.42626	0.000230176
	Sdc4	Link	Rattus norvegicus syndecan 4 (Sdc4)	PH_rn_0014815	24771	1.6256	8.75666e-13
	Tnf	Link	Rattus norvegicus tumor necrosis factor (Tnf)	PH_rn_0011709	24835	1.97552	5.84892e-13
	Gadd45a	Link	Rattus norvegicus growth arrest and DNA-damage-inducible, alpha (Gadd45a)	PH_rn_0003426	25112	2.17258	7.79122e-43
	Syk	Link	Rattus norvegicus spleen tyrosine kinase (Syk)	PH_rn_0012086	25155	1.0599	0.0382421
	Tnfsf15	Link	Rattus norvegicus tumor necrosis factor (ligand)	PH_rn_0013789	252878	1.24441	4.38202e-05
	Apoe	Link	Rattus norvegicus apolipoprotein E (Apoe)	PH_rn_0011868	25728	1.03343	0.00206218
	Gadd45g	Link	Rattus norvegicus growth arrest and DNA-damage-inducible, gamma (Gadd45g)	PH_rn_0004619	291005	2.34323	2.50492e-16
	Spry4	Link	Rattus norvegicus sprouty homolog 4 (Drosophila)	PH_rn_0009282	291610	-1.34342	6.33209e-05
	Pak1	Link	Rattus norvegicus p21 protein (Cdc42/Rac)	PH_rn_0006367	29431	1.01188	3.17829e-05
	Gadd45b	Link	Rattus norvegicus growth arrest and DNA-damage-inducible, beta (Gadd45b)	PH_rn_0006421	299626	2.70028	9.1914e-31
	Traf2	Link	Rattus norvegicus Tnf receptor-associated factor 2 (Traf2)	PH_rn_0011059	311786	1.43806	6.64514e-07
	Irak3	Link	Rattus norvegicus interleukin-1 receptor-associated kinase 3 (Irak3)	PH_rn_0012600	314870	2.12876	4.39344e-21
	Prkrip1	Link	Rattus norvegicus Prkr interacting protein 1 (IL11 inducible)	PH_rn_0000202	498171	1.19342	1.34796e-05
	Lpar2	Link	Rattus norvegicus lysophosphatidic acid receptor 2 (Lpar2)	PH_rn_0009904	498609	1.27113	0.000318923
	Fgf2	Link	Rattus norvegicus fibroblast growth factor 2 (Fgf2)	PH_rn_0012475	54250	-1.05816	3.00501e-08
	Tgfb1	Link	Rattus norvegicus transforming growth factor, beta 1 (Tgfb1)	PH_rn_0011442	59086	-1.4788	4.57598e-14
	Pdcd4	Link	Rattus norvegicus programmed cell death 4 (Pdcd4)	PH_rn_0012103	64031	-1.04069	0.00207852
	Csf1	Link	Rattus norvegicus colony stimulating factor 1 (macrophage)	PH_rn_0016026	78965	2.3555	2.43722e-21
	Tgfb2	Link	Rattus norvegicus transforming growth factor, beta 2 (Tgfb2)	PH_rn_0004214	81809	1.90034	3.66415e-23
	Camkk2	Link	Rattus norvegicus calcium/calmodulin-dependent protein kinase kinase 2, beta (Camkk2)	PH_rn_0015950	83506	-1.87627	9.30879e-08
	Ttn	Link	PREDICTED: Rattus norvegicus titin (Ttn)	PH_rn_0005256	84015	4.61711	0.000246416
>	GO:0009891~positive regulation of biosynthetic process; Q-value: 1.53742E-03
	Gene_symbol	ref	Description	ID	Entrez_gene_id	log2 (Ratio)	P-value (Differentially expressed)
	Egr2	Link	Rattus norvegicus early growth response 2 (Egr2)	PH_rn_0004512	114090	1.05203	1.43497e-10
	Hmga1	Link	PREDICTED: Rattus norvegicus high mobility group AT-hook 1 (Hmga1)	PH_rn_0028753	117062	-1.05079	0.00453847
	Ets1	Link	Rattus norvegicus v-ets avian erythroblastosis virus E26 oncogene homolog 1 (Ets1)	PH_rn_0014484	24356	1.04192	1.45688e-08
	Il6	Link	Rattus norvegicus interleukin 6 (Il6)	PH_rn_0011662	24498	3.35579	6.99686e-29
	Irf1	Link	Rattus norvegicus interferon regulatory factor 1 (Irf1)	PH_rn_0015268	24508	1.26427	2.62323e-05
	Myc	Link	Rattus norvegicus myelocytomatosis oncogene (Myc)	PH_rn_0011892	24577	1.74107	5.939e-17
	Tnf	Link	Rattus norvegicus tumor necrosis factor (Tnf)	PH_rn_0011709	24835	1.97552	5.84892e-13
	Wt1	Link	Rattus norvegicus Wilms tumor 1 (Wt1)	PH_rn_0011420	24883	1.68921	0.000939234
	Foxa1	Link	Rattus norvegicus forkhead box A1 (Foxa1)	PH_rn_0004136	25098	1.23759	0.04758
	Syk	Link	Rattus norvegicus spleen tyrosine kinase (Syk)	PH_rn_0012086	25155	1.0599	0.0382421
	Tcf21	Link	Rattus norvegicus transcription factor 21 (Tcf21)	PH_rn_0013709	252856	1.03619	0.00374632
	Icam1	Link	Rattus norvegicus intercellular adhesion molecule 1 (Icam1)	PH_rn_0011455	25464	1.6927	3.30052e-18
	Apoa2	Link	Rattus norvegicus apolipoprotein A-II (Apoa2)	PH_rn_0010946	25649	1.13506	0.031715
	Cd28	Link	Rattus norvegicus Cd28 molecule (Cd28)	PH_rn_0005228	25660	1.03435	0.00226902
	Ahr	Link	Rattus norvegicus aryl hydrocarbon receptor (Ahr)	PH_rn_0011551	25690	1.488	8.40486e-07
	Apoe	Link	Rattus norvegicus apolipoprotein E (Apoe)	PH_rn_0011868	25728	1.03343	0.00206218
	Hnf4a	Link	Rattus norvegicus hepatocyte nuclear factor 4, alpha (Hnf4a)	PH_rn_0011553	25735	3.38325	3.64104e-11
	Ppara	Link	Rattus norvegicus peroxisome proliferator activated receptor alpha (Ppara)	PH_rn_0011624	25747	1.76928	0.00397588
	Zmiz2	Link	Rattus norvegicus zinc finger, MIZ-type containing 2 (Zmiz2)	PH_rn_0013370	289783	-1.16845	0.000334246
	Gdf2	Link	Rattus norvegicus growth differentiation factor 2 (Gdf2)	PH_rn_0000799	290921	1.28858	0.0260576
	Areg	Link	Rattus norvegicus amphiregulin (Areg)	PH_rn_0015046	29183	1.36945	1.4199e-09
	Irs2	Link	Rattus norvegicus insulin receptor substrate 2 (Irs2)	PH_rn_0011366	29376	1.60766	7.268e-23
	Ddit3	Link	Rattus norvegicus DNA-damage inducible transcript 3 (Ddit3)	PH_rn_0012368	29467	1.76308	2.97369e-12
	Neurog2	Link	PREDICTED: Rattus norvegicus neurogenin 2 (Neurog2)	PH_rn_0001289	295475	1.45962	0.0306703
	Hes1	Link	Rattus norvegicus hes family bHLH transcription factor 1 (Hes1)	PH_rn_0011346	29577	1.12052	0.000874213
	Pou3f2	Link	Rattus norvegicus POU class 3 homeobox 2 (Pou3f2)	PH_rn_0002844	29588	-1.30238	0.000172791
	Arntl	Link	Rattus norvegicus aryl hydrocarbon receptor nuclear translocator-like (Arntl)	PH_rn_0002053	29657	1.297	1.07698e-05
	Smarcc1	Link	Rattus norvegicus SWI/SNF related, matrix associated, actin dependent regulator of chromatin, subfamily c, member 1 (Smarcc1)	PH_rn_0009340	301020	-1.13452	6.7204e-05
	Il17f	Link	Rattus norvegicus interleukin 17F (Il17f)	PH_rn_0012429	301291	1.2316	0.000121694
	Foxo4	Link	Rattus norvegicus forkhead box O4 (Foxo4)	PH_rn_0007094	302415	-1.47725	0.000211313
	Mrpl12	Link	Rattus norvegicus mitochondrial ribosomal protein L12 (Mrpl12)	PH_rn_0008174	303746	-1.17032	6.46579e-19
	Rel	Link	PREDICTED: Rattus norvegicus v-rel reticuloendotheliosis viral oncogene homolog (avian)	PH_rn_0021155	305584	1.7324	6.99601e-09
	Tox2	Link	Rattus norvegicus TOX high mobility group box family member 2 (Tox2)	PH_rn_0004419	311615	2.24263	6.76541e-05
	Abca1	Link	Rattus norvegicus ATP-binding cassette, subfamily A (ABC1)	PH_rn_0011566	313210	-1.09819	0.00669037
	Fos	Link	Rattus norvegicus FBJ osteosarcoma oncogene (Fos)	PH_rn_0011802	314322	1.3517	3.73145e-06
	Mkl1	Link	PREDICTED: Rattus norvegicus megakaryoblastic leukemia (translocation)	PH_rn_0001187	315151	-1.25463	0.000186381
	Top2a	Link	Rattus norvegicus topoisomerase (DNA)	PH_rn_0015138	360243	-1.61525	1.92202e-12
	Ltb	Link	Rattus norvegicus lymphotoxin beta (TNF superfamily, member 3)	PH_rn_0013316	361795	2.62541	2.7072e-06
	Smarcd1	Link	Rattus norvegicus SWI/SNF related, matrix associated, actin dependent regulator of chromatin, subfamily d, member 1 (Smarcd1)	PH_rn_0008090	363002	-1.24425	1.60312e-05
	Csrnp1	Link	Rattus norvegicus cysteine-serine-rich nuclear protein 1 (Csrnp1)	PH_rn_0007829	363165	1.97871	4.48874e-31
	Tbl1xr1	Link	Rattus norvegicus transducin (beta)	PH_rn_0008327	365755	-1.33272	0.00216835
	Nkx2-2	Link	PREDICTED: Rattus norvegicus NK2 homeobox 2 (Nkx2-2)	PH_rn_0027144	366214	-1.52433	1.93418e-09
	Runx1	Link	Rattus norvegicus runt-related transcription factor 1 (Runx1)	PH_rn_0006196	50662	1.38067	1.08335e-07
	Fgf2	Link	Rattus norvegicus fibroblast growth factor 2 (Fgf2)	PH_rn_0012475	54250	-1.05816	3.00501e-08
	Klf6	Link	Rattus norvegicus Kruppel-like factor 6 (Klf6)	PH_rn_0012080	58954	1.36601	7.58889e-13
	Tgfb1	Link	Rattus norvegicus transforming growth factor, beta 1 (Tgfb1)	PH_rn_0011442	59086	-1.4788	4.57598e-14
	Fam129a	Link	Rattus norvegicus family with sequence similarity 129, member A (Fam129a)	PH_rn_0015080	63912	1.15749	0.00047908
	Bcl3	Link	Rattus norvegicus B-cell CLL/lymphoma 3 (Bcl3)	PH_rn_0006524	680611	1.36355	1.17834e-13
	Zfp36	Link	Rattus norvegicus zinc finger protein 36 (Zfp36)	PH_rn_0014971	79426	1.3642	0.00159816
	Nfkb1	Link	Rattus norvegicus nuclear factor of kappa light polypeptide gene enhancer in B-cells 1 (Nfkb1)	PH_rn_0001359	81736	1.26693	5.4818e-08
	Tgfb2	Link	Rattus norvegicus transforming growth factor, beta 2 (Tgfb2)	PH_rn_0004214	81809	1.90034	3.66415e-23
	Klf5	Link	Rattus norvegicus Kruppel-like factor 5 (Klf5)	PH_rn_0016007	84410	1.21776	3.61587e-10
>	GO:0033673~negative regulation of kinase activity; Q-value: 1.71426E-03
	Gene_symbol	ref	Description	ID	Entrez_gene_id	log2 (Ratio)	P-value (Differentially expressed)
	Cdkn1a	Link	PREDICTED: Rattus norvegicus cyclin-dependent kinase inhibitor 1A (Cdkn1a)	PH_rn_0028749	114851	1.21663	2.18647e-13
	Il6	Link	Rattus norvegicus interleukin 6 (Il6)	PH_rn_0011662	24498	3.35579	6.99686e-29
	Nf1	Link	Rattus norvegicus neurofibromin 1 (Nf1)	PH_rn_0011753	24592	1.01911	0.000106147
	Trib3	Link	Rattus norvegicus tribbles pseudokinase 3 (Trib3)	PH_rn_0002219	246273	1.9581	6.07653e-28
	Pkib	Link	Rattus norvegicus protein kinase (cAMP-dependent, catalytic)	PH_rn_0015082	24678	1.42626	0.000230176
	Gadd45a	Link	Rattus norvegicus growth arrest and DNA-damage-inducible, alpha (Gadd45a)	PH_rn_0003426	25112	2.17258	7.79122e-43
	Apoe	Link	Rattus norvegicus apolipoprotein E (Apoe)	PH_rn_0011868	25728	1.03343	0.00206218
	Gadd45g	Link	Rattus norvegicus growth arrest and DNA-damage-inducible, gamma (Gadd45g)	PH_rn_0004619	291005	2.34323	2.50492e-16
	Spry4	Link	Rattus norvegicus sprouty homolog 4 (Drosophila)	PH_rn_0009282	291610	-1.34342	6.33209e-05
	Gadd45b	Link	Rattus norvegicus growth arrest and DNA-damage-inducible, beta (Gadd45b)	PH_rn_0006421	299626	2.70028	9.1914e-31
	Irak3	Link	Rattus norvegicus interleukin-1 receptor-associated kinase 3 (Irak3)	PH_rn_0012600	314870	2.12876	4.39344e-21
	Nprl2	Link	Rattus norvegicus nitrogen permease regulator-like 2 (S. cerevisiae)	PH_rn_0000275	363138	-1.19793	0.00392768
	Prkrip1	Link	Rattus norvegicus Prkr interacting protein 1 (IL11 inducible)	PH_rn_0000202	498171	1.19342	1.34796e-05
	Pdcd4	Link	Rattus norvegicus programmed cell death 4 (Pdcd4)	PH_rn_0012103	64031	-1.04069	0.00207852
>	GO:0031328~positive regulation of cellular biosynthetic process; Q-value: 1.77086E-03
	Gene_symbol	ref	Description	ID	Entrez_gene_id	log2 (Ratio)	P-value (Differentially expressed)
	Egr2	Link	Rattus norvegicus early growth response 2 (Egr2)	PH_rn_0004512	114090	1.05203	1.43497e-10
	Hmga1	Link	PREDICTED: Rattus norvegicus high mobility group AT-hook 1 (Hmga1)	PH_rn_0028753	117062	-1.05079	0.00453847
	Ets1	Link	Rattus norvegicus v-ets avian erythroblastosis virus E26 oncogene homolog 1 (Ets1)	PH_rn_0014484	24356	1.04192	1.45688e-08
	Il6	Link	Rattus norvegicus interleukin 6 (Il6)	PH_rn_0011662	24498	3.35579	6.99686e-29
	Irf1	Link	Rattus norvegicus interferon regulatory factor 1 (Irf1)	PH_rn_0015268	24508	1.26427	2.62323e-05
	Myc	Link	Rattus norvegicus myelocytomatosis oncogene (Myc)	PH_rn_0011892	24577	1.74107	5.939e-17
	Tnf	Link	Rattus norvegicus tumor necrosis factor (Tnf)	PH_rn_0011709	24835	1.97552	5.84892e-13
	Wt1	Link	Rattus norvegicus Wilms tumor 1 (Wt1)	PH_rn_0011420	24883	1.68921	0.000939234
	Foxa1	Link	Rattus norvegicus forkhead box A1 (Foxa1)	PH_rn_0004136	25098	1.23759	0.04758
	Syk	Link	Rattus norvegicus spleen tyrosine kinase (Syk)	PH_rn_0012086	25155	1.0599	0.0382421
	Tcf21	Link	Rattus norvegicus transcription factor 21 (Tcf21)	PH_rn_0013709	252856	1.03619	0.00374632
	Icam1	Link	Rattus norvegicus intercellular adhesion molecule 1 (Icam1)	PH_rn_0011455	25464	1.6927	3.30052e-18
	Apoa2	Link	Rattus norvegicus apolipoprotein A-II (Apoa2)	PH_rn_0010946	25649	1.13506	0.031715
	Cd28	Link	Rattus norvegicus Cd28 molecule (Cd28)	PH_rn_0005228	25660	1.03435	0.00226902
	Ahr	Link	Rattus norvegicus aryl hydrocarbon receptor (Ahr)	PH_rn_0011551	25690	1.488	8.40486e-07
	Apoe	Link	Rattus norvegicus apolipoprotein E (Apoe)	PH_rn_0011868	25728	1.03343	0.00206218
	Hnf4a	Link	Rattus norvegicus hepatocyte nuclear factor 4, alpha (Hnf4a)	PH_rn_0011553	25735	3.38325	3.64104e-11
	Ppara	Link	Rattus norvegicus peroxisome proliferator activated receptor alpha (Ppara)	PH_rn_0011624	25747	1.76928	0.00397588
	Zmiz2	Link	Rattus norvegicus zinc finger, MIZ-type containing 2 (Zmiz2)	PH_rn_0013370	289783	-1.16845	0.000334246
	Gdf2	Link	Rattus norvegicus growth differentiation factor 2 (Gdf2)	PH_rn_0000799	290921	1.28858	0.0260576
	Areg	Link	Rattus norvegicus amphiregulin (Areg)	PH_rn_0015046	29183	1.36945	1.4199e-09
	Irs2	Link	Rattus norvegicus insulin receptor substrate 2 (Irs2)	PH_rn_0011366	29376	1.60766	7.268e-23
	Ddit3	Link	Rattus norvegicus DNA-damage inducible transcript 3 (Ddit3)	PH_rn_0012368	29467	1.76308	2.97369e-12
	Neurog2	Link	PREDICTED: Rattus norvegicus neurogenin 2 (Neurog2)	PH_rn_0001289	295475	1.45962	0.0306703
	Hes1	Link	Rattus norvegicus hes family bHLH transcription factor 1 (Hes1)	PH_rn_0011346	29577	1.12052	0.000874213
	Pou3f2	Link	Rattus norvegicus POU class 3 homeobox 2 (Pou3f2)	PH_rn_0002844	29588	-1.30238	0.000172791
	Arntl	Link	Rattus norvegicus aryl hydrocarbon receptor nuclear translocator-like (Arntl)	PH_rn_0002053	29657	1.297	1.07698e-05
	Smarcc1	Link	Rattus norvegicus SWI/SNF related, matrix associated, actin dependent regulator of chromatin, subfamily c, member 1 (Smarcc1)	PH_rn_0009340	301020	-1.13452	6.7204e-05
	Il17f	Link	Rattus norvegicus interleukin 17F (Il17f)	PH_rn_0012429	301291	1.2316	0.000121694
	Foxo4	Link	Rattus norvegicus forkhead box O4 (Foxo4)	PH_rn_0007094	302415	-1.47725	0.000211313
	Mrpl12	Link	Rattus norvegicus mitochondrial ribosomal protein L12 (Mrpl12)	PH_rn_0008174	303746	-1.17032	6.46579e-19
	Rel	Link	PREDICTED: Rattus norvegicus v-rel reticuloendotheliosis viral oncogene homolog (avian)	PH_rn_0021155	305584	1.7324	6.99601e-09
	Tox2	Link	Rattus norvegicus TOX high mobility group box family member 2 (Tox2)	PH_rn_0004419	311615	2.24263	6.76541e-05
	Abca1	Link	Rattus norvegicus ATP-binding cassette, subfamily A (ABC1)	PH_rn_0011566	313210	-1.09819	0.00669037
	Fos	Link	Rattus norvegicus FBJ osteosarcoma oncogene (Fos)	PH_rn_0011802	314322	1.3517	3.73145e-06
	Mkl1	Link	PREDICTED: Rattus norvegicus megakaryoblastic leukemia (translocation)	PH_rn_0001187	315151	-1.25463	0.000186381
	Top2a	Link	Rattus norvegicus topoisomerase (DNA)	PH_rn_0015138	360243	-1.61525	1.92202e-12
	Ltb	Link	Rattus norvegicus lymphotoxin beta (TNF superfamily, member 3)	PH_rn_0013316	361795	2.62541	2.7072e-06
	Smarcd1	Link	Rattus norvegicus SWI/SNF related, matrix associated, actin dependent regulator of chromatin, subfamily d, member 1 (Smarcd1)	PH_rn_0008090	363002	-1.24425	1.60312e-05
	Csrnp1	Link	Rattus norvegicus cysteine-serine-rich nuclear protein 1 (Csrnp1)	PH_rn_0007829	363165	1.97871	4.48874e-31
	Tbl1xr1	Link	Rattus norvegicus transducin (beta)	PH_rn_0008327	365755	-1.33272	0.00216835
	Nkx2-2	Link	PREDICTED: Rattus norvegicus NK2 homeobox 2 (Nkx2-2)	PH_rn_0027144	366214	-1.52433	1.93418e-09
	Runx1	Link	Rattus norvegicus runt-related transcription factor 1 (Runx1)	PH_rn_0006196	50662	1.38067	1.08335e-07
	Fgf2	Link	Rattus norvegicus fibroblast growth factor 2 (Fgf2)	PH_rn_0012475	54250	-1.05816	3.00501e-08
	Klf6	Link	Rattus norvegicus Kruppel-like factor 6 (Klf6)	PH_rn_0012080	58954	1.36601	7.58889e-13
	Tgfb1	Link	Rattus norvegicus transforming growth factor, beta 1 (Tgfb1)	PH_rn_0011442	59086	-1.4788	4.57598e-14
	Fam129a	Link	Rattus norvegicus family with sequence similarity 129, member A (Fam129a)	PH_rn_0015080	63912	1.15749	0.00047908
	Bcl3	Link	Rattus norvegicus B-cell CLL/lymphoma 3 (Bcl3)	PH_rn_0006524	680611	1.36355	1.17834e-13
	Zfp36	Link	Rattus norvegicus zinc finger protein 36 (Zfp36)	PH_rn_0014971	79426	1.3642	0.00159816
	Nfkb1	Link	Rattus norvegicus nuclear factor of kappa light polypeptide gene enhancer in B-cells 1 (Nfkb1)	PH_rn_0001359	81736	1.26693	5.4818e-08
	Klf5	Link	Rattus norvegicus Kruppel-like factor 5 (Klf5)	PH_rn_0016007	84410	1.21776	3.61587e-10
>	GO:0010557~positive regulation of macromolecule biosynthetic process; Q-value: 1.76944E-03
	Gene_symbol	ref	Description	ID	Entrez_gene_id	log2 (Ratio)	P-value (Differentially expressed)
	Egr2	Link	Rattus norvegicus early growth response 2 (Egr2)	PH_rn_0004512	114090	1.05203	1.43497e-10
	Hmga1	Link	PREDICTED: Rattus norvegicus high mobility group AT-hook 1 (Hmga1)	PH_rn_0028753	117062	-1.05079	0.00453847
	Ets1	Link	Rattus norvegicus v-ets avian erythroblastosis virus E26 oncogene homolog 1 (Ets1)	PH_rn_0014484	24356	1.04192	1.45688e-08
	Il6	Link	Rattus norvegicus interleukin 6 (Il6)	PH_rn_0011662	24498	3.35579	6.99686e-29
	Irf1	Link	Rattus norvegicus interferon regulatory factor 1 (Irf1)	PH_rn_0015268	24508	1.26427	2.62323e-05
	Myc	Link	Rattus norvegicus myelocytomatosis oncogene (Myc)	PH_rn_0011892	24577	1.74107	5.939e-17
	Tnf	Link	Rattus norvegicus tumor necrosis factor (Tnf)	PH_rn_0011709	24835	1.97552	5.84892e-13
	Wt1	Link	Rattus norvegicus Wilms tumor 1 (Wt1)	PH_rn_0011420	24883	1.68921	0.000939234
	Foxa1	Link	Rattus norvegicus forkhead box A1 (Foxa1)	PH_rn_0004136	25098	1.23759	0.04758
	Syk	Link	Rattus norvegicus spleen tyrosine kinase (Syk)	PH_rn_0012086	25155	1.0599	0.0382421
	Tcf21	Link	Rattus norvegicus transcription factor 21 (Tcf21)	PH_rn_0013709	252856	1.03619	0.00374632
	Apoa2	Link	Rattus norvegicus apolipoprotein A-II (Apoa2)	PH_rn_0010946	25649	1.13506	0.031715
	Cd28	Link	Rattus norvegicus Cd28 molecule (Cd28)	PH_rn_0005228	25660	1.03435	0.00226902
	Ahr	Link	Rattus norvegicus aryl hydrocarbon receptor (Ahr)	PH_rn_0011551	25690	1.488	8.40486e-07
	Hnf4a	Link	Rattus norvegicus hepatocyte nuclear factor 4, alpha (Hnf4a)	PH_rn_0011553	25735	3.38325	3.64104e-11
	Ppara	Link	Rattus norvegicus peroxisome proliferator activated receptor alpha (Ppara)	PH_rn_0011624	25747	1.76928	0.00397588
	Zmiz2	Link	Rattus norvegicus zinc finger, MIZ-type containing 2 (Zmiz2)	PH_rn_0013370	289783	-1.16845	0.000334246
	Gdf2	Link	Rattus norvegicus growth differentiation factor 2 (Gdf2)	PH_rn_0000799	290921	1.28858	0.0260576
	Areg	Link	Rattus norvegicus amphiregulin (Areg)	PH_rn_0015046	29183	1.36945	1.4199e-09
	Irs2	Link	Rattus norvegicus insulin receptor substrate 2 (Irs2)	PH_rn_0011366	29376	1.60766	7.268e-23
	Ddit3	Link	Rattus norvegicus DNA-damage inducible transcript 3 (Ddit3)	PH_rn_0012368	29467	1.76308	2.97369e-12
	Neurog2	Link	PREDICTED: Rattus norvegicus neurogenin 2 (Neurog2)	PH_rn_0001289	295475	1.45962	0.0306703
	Hes1	Link	Rattus norvegicus hes family bHLH transcription factor 1 (Hes1)	PH_rn_0011346	29577	1.12052	0.000874213
	Pou3f2	Link	Rattus norvegicus POU class 3 homeobox 2 (Pou3f2)	PH_rn_0002844	29588	-1.30238	0.000172791
	Arntl	Link	Rattus norvegicus aryl hydrocarbon receptor nuclear translocator-like (Arntl)	PH_rn_0002053	29657	1.297	1.07698e-05
	Smarcc1	Link	Rattus norvegicus SWI/SNF related, matrix associated, actin dependent regulator of chromatin, subfamily c, member 1 (Smarcc1)	PH_rn_0009340	301020	-1.13452	6.7204e-05
	Il17f	Link	Rattus norvegicus interleukin 17F (Il17f)	PH_rn_0012429	301291	1.2316	0.000121694
	Foxo4	Link	Rattus norvegicus forkhead box O4 (Foxo4)	PH_rn_0007094	302415	-1.47725	0.000211313
	Mrpl12	Link	Rattus norvegicus mitochondrial ribosomal protein L12 (Mrpl12)	PH_rn_0008174	303746	-1.17032	6.46579e-19
	Rel	Link	PREDICTED: Rattus norvegicus v-rel reticuloendotheliosis viral oncogene homolog (avian)	PH_rn_0021155	305584	1.7324	6.99601e-09
	Tox2	Link	Rattus norvegicus TOX high mobility group box family member 2 (Tox2)	PH_rn_0004419	311615	2.24263	6.76541e-05
	Fos	Link	Rattus norvegicus FBJ osteosarcoma oncogene (Fos)	PH_rn_0011802	314322	1.3517	3.73145e-06
	Mkl1	Link	PREDICTED: Rattus norvegicus megakaryoblastic leukemia (translocation)	PH_rn_0001187	315151	-1.25463	0.000186381
	Top2a	Link	Rattus norvegicus topoisomerase (DNA)	PH_rn_0015138	360243	-1.61525	1.92202e-12
	Ltb	Link	Rattus norvegicus lymphotoxin beta (TNF superfamily, member 3)	PH_rn_0013316	361795	2.62541	2.7072e-06
	Smarcd1	Link	Rattus norvegicus SWI/SNF related, matrix associated, actin dependent regulator of chromatin, subfamily d, member 1 (Smarcd1)	PH_rn_0008090	363002	-1.24425	1.60312e-05
	Csrnp1	Link	Rattus norvegicus cysteine-serine-rich nuclear protein 1 (Csrnp1)	PH_rn_0007829	363165	1.97871	4.48874e-31
	Tbl1xr1	Link	Rattus norvegicus transducin (beta)	PH_rn_0008327	365755	-1.33272	0.00216835
	Nkx2-2	Link	PREDICTED: Rattus norvegicus NK2 homeobox 2 (Nkx2-2)	PH_rn_0027144	366214	-1.52433	1.93418e-09
	Runx1	Link	Rattus norvegicus runt-related transcription factor 1 (Runx1)	PH_rn_0006196	50662	1.38067	1.08335e-07
	Fgf2	Link	Rattus norvegicus fibroblast growth factor 2 (Fgf2)	PH_rn_0012475	54250	-1.05816	3.00501e-08
	Klf6	Link	Rattus norvegicus Kruppel-like factor 6 (Klf6)	PH_rn_0012080	58954	1.36601	7.58889e-13
	Tgfb1	Link	Rattus norvegicus transforming growth factor, beta 1 (Tgfb1)	PH_rn_0011442	59086	-1.4788	4.57598e-14
	Fam129a	Link	Rattus norvegicus family with sequence similarity 129, member A (Fam129a)	PH_rn_0015080	63912	1.15749	0.00047908
	Bcl3	Link	Rattus norvegicus B-cell CLL/lymphoma 3 (Bcl3)	PH_rn_0006524	680611	1.36355	1.17834e-13
	Zfp36	Link	Rattus norvegicus zinc finger protein 36 (Zfp36)	PH_rn_0014971	79426	1.3642	0.00159816
	Nfkb1	Link	Rattus norvegicus nuclear factor of kappa light polypeptide gene enhancer in B-cells 1 (Nfkb1)	PH_rn_0001359	81736	1.26693	5.4818e-08
	Tgfb2	Link	Rattus norvegicus transforming growth factor, beta 2 (Tgfb2)	PH_rn_0004214	81809	1.90034	3.66415e-23
	Klf5	Link	Rattus norvegicus Kruppel-like factor 5 (Klf5)	PH_rn_0016007	84410	1.21776	3.61587e-10
>	GO:0045449~regulation of transcription; Q-value: 2.08067E-03
	Gene_symbol	ref	Description	ID	Entrez_gene_id	log2 (Ratio)	P-value (Differentially expressed)
	Zfp9	Link	Rattus norvegicus zinc finger protein 9 (Zfp9)	PH_rn_0012829	100158232	1.13176	0.0266953
	Egr2	Link	Rattus norvegicus early growth response 2 (Egr2)	PH_rn_0004512	114090	1.05203	1.43497e-10
	Ccnl1	Link	Rattus norvegicus cyclin L1 (Ccnl1)	PH_rn_0015114	114121	1.15259	7.81932e-06
	Nfil3	Link	Rattus norvegicus nuclear factor, interleukin 3 regulated (Nfil3)	PH_rn_0004158	114519	1.29809	2.03449e-23
	Kcnh6	Link	Rattus norvegicus potassium voltage-gated channel, subfamily H (eag-related)	PH_rn_0015491	116745	-1.02236	0.000203908
	Hmga1	Link	PREDICTED: Rattus norvegicus high mobility group AT-hook 1 (Hmga1)	PH_rn_0028753	117062	-1.05079	0.00453847
	Txnip	Link	Rattus norvegicus thioredoxin interacting protein (Txnip)	PH_rn_0003086	117514	2.19958	9.82108e-12
	Ets1	Link	Rattus norvegicus v-ets avian erythroblastosis virus E26 oncogene homolog 1 (Ets1)	PH_rn_0014484	24356	1.04192	1.45688e-08
	Hmox1	Link	Rattus norvegicus heme oxygenase (decycling)	PH_rn_0012333	24451	1.99824	2.77521e-13
	Ifnb1	Link	Rattus norvegicus interferon beta 1, fibroblast (Ifnb1)	PH_rn_0014513	24481	1.78589	0.00036298
	Il6	Link	Rattus norvegicus interleukin 6 (Il6)	PH_rn_0011662	24498	3.35579	6.99686e-29
	Irf1	Link	Rattus norvegicus interferon regulatory factor 1 (Irf1)	PH_rn_0015268	24508	1.26427	2.62323e-05
	Myc	Link	Rattus norvegicus myelocytomatosis oncogene (Myc)	PH_rn_0011892	24577	1.74107	5.939e-17
	Trib3	Link	Rattus norvegicus tribbles pseudokinase 3 (Trib3)	PH_rn_0002219	246273	1.9581	6.07653e-28
	Mafk	Link	Rattus norvegicus v-maf avian musculoaponeurotic fibrosarcoma oncogene homolog K (Mafk)	PH_rn_0006725	246760	2.06611	2.30137e-23
	Cby1	Link	Rattus norvegicus chibby homolog 1 (Drosophila)	PH_rn_0013737	246768	-1.33588	2.2017e-08
	Tnf	Link	Rattus norvegicus tumor necrosis factor (Tnf)	PH_rn_0011709	24835	1.97552	5.84892e-13
	Wt1	Link	Rattus norvegicus Wilms tumor 1 (Wt1)	PH_rn_0011420	24883	1.68921	0.000939234
	Foxa1	Link	Rattus norvegicus forkhead box A1 (Foxa1)	PH_rn_0004136	25098	1.23759	0.04758
	Cdkn2a	Link	Rattus norvegicus cyclin-dependent kinase inhibitor 2A (Cdkn2a)	PH_rn_0001792	25163	1.67841	0.00173032
	Tcf21	Link	Rattus norvegicus transcription factor 21 (Tcf21)	PH_rn_0013709	252856	1.03619	0.00374632
	Nr1d1	Link	Rattus norvegicus nuclear receptor subfamily 1, group D, member 1 (Nr1d1)	PH_rn_0015680	252917	1.1166	5.04777e-06
	Tmpo	Link	Rattus norvegicus thymopoietin (Tmpo)	PH_rn_0001929	25359	-1.02177	1.21952e-06
	Atf3	Link	Rattus norvegicus activating transcription factor 3 (Atf3)	PH_rn_0006131	25389	2.91778	1.00119e-25
	Icam1	Link	Rattus norvegicus intercellular adhesion molecule 1 (Icam1)	PH_rn_0011455	25464	1.6927	3.30052e-18
	Ahr	Link	Rattus norvegicus aryl hydrocarbon receptor (Ahr)	PH_rn_0011551	25690	1.488	8.40486e-07
	Hnf4a	Link	Rattus norvegicus hepatocyte nuclear factor 4, alpha (Hnf4a)	PH_rn_0011553	25735	3.38325	3.64104e-11
	Ppara	Link	Rattus norvegicus peroxisome proliferator activated receptor alpha (Ppara)	PH_rn_0011624	25747	1.76928	0.00397588
	Pycard	Link	Rattus norvegicus PYD and CARD domain containing (Pycard)	PH_rn_0009333	282817	-1.02785	9.1862e-06
	Mnt	Link	Rattus norvegicus MAX network transcriptional repressor (Mnt)	PH_rn_0010783	287521	1.04618	2.18237e-09
	Wnk4	Link	Rattus norvegicus WNK lysine deficient protein kinase 4 (Wnk4)	PH_rn_0015521	287715	-1.13681	1.45679e-07
	Zmiz2	Link	Rattus norvegicus zinc finger, MIZ-type containing 2 (Zmiz2)	PH_rn_0013370	289783	-1.16845	0.000334246
	Gdf2	Link	Rattus norvegicus growth differentiation factor 2 (Gdf2)	PH_rn_0000799	290921	1.28858	0.0260576
	Ddit3	Link	Rattus norvegicus DNA-damage inducible transcript 3 (Ddit3)	PH_rn_0012368	29467	1.76308	2.97369e-12
	Ighmbp2	Link	Rattus norvegicus immunoglobulin mu binding protein 2 (Ighmbp2)	PH_rn_0002591	29532	-1.0332	8.42118e-05
	Neurog2	Link	PREDICTED: Rattus norvegicus neurogenin 2 (Neurog2)	PH_rn_0001289	295475	1.45962	0.0306703
	Hes1	Link	Rattus norvegicus hes family bHLH transcription factor 1 (Hes1)	PH_rn_0011346	29577	1.12052	0.000874213
	Pou3f2	Link	Rattus norvegicus POU class 3 homeobox 2 (Pou3f2)	PH_rn_0002844	29588	-1.30238	0.000172791
	Dlx1	Link	Rattus norvegicus distal-less homeobox 1 (Dlx1)	PH_rn_0003121	296500	-1.02617	2.07341e-09
	Arntl	Link	Rattus norvegicus aryl hydrocarbon receptor nuclear translocator-like (Arntl)	PH_rn_0002053	29657	1.297	1.07698e-05
	Smarcc1	Link	Rattus norvegicus SWI/SNF related, matrix associated, actin dependent regulator of chromatin, subfamily c, member 1 (Smarcc1)	PH_rn_0009340	301020	-1.13452	6.7204e-05
	Il17f	Link	Rattus norvegicus interleukin 17F (Il17f)	PH_rn_0012429	301291	1.2316	0.000121694
	Foxo4	Link	Rattus norvegicus forkhead box O4 (Foxo4)	PH_rn_0007094	302415	-1.47725	0.000211313
	Zfp39	Link	Rattus norvegicus zinc finger protein 39 (Zfp39)	PH_rn_0013048	303173	1.37206	9.65309e-08
	Mrpl12	Link	Rattus norvegicus mitochondrial ribosomal protein L12 (Mrpl12)	PH_rn_0008174	303746	-1.17032	6.46579e-19
	Lyl1	Link	Rattus norvegicus lymphoblastic leukemia derived sequence 1 (Lyl1)	PH_rn_0020490	304663	1.12904	0.00597876
	Mnda	Link	Rattus norvegicus myeloid cell nuclear differentiation antigen (Mnda)	PH_rn_0014980	304988	3.70449	4.94686e-19
	Rel	Link	PREDICTED: Rattus norvegicus v-rel reticuloendotheliosis viral oncogene homolog (avian)	PH_rn_0021155	305584	1.7324	6.99601e-09
	Irf9	Link	Rattus norvegicus interferon regulatory factor 9 (Irf9)	PH_rn_0000592	305896	1.3978	0.000725778
	Sox21	Link	PREDICTED: Rattus norvegicus SRY (sex determining region Y)	PH_rn_0005904	306168	2.41678	1.14288e-06
	Zfp192	Link	PREDICTED: Rattus norvegicus zinc finger protein 192 (Zfp192)	PH_rn_0028571	306974	-1.20708	1.6249e-05
	E2f8	Link	PREDICTED: Rattus norvegicus E2F transcription factor 8 (E2f8)	PH_rn_0018063	308607	-1.18747	1.5233e-08
	Pde8b	Link	Rattus norvegicus phosphodiesterase 8B (Pde8b)	PH_rn_0007603	309962	1.0337	0.0107104
	Tox2	Link	Rattus norvegicus TOX high mobility group box family member 2 (Tox2)	PH_rn_0004419	311615	2.24263	6.76541e-05
	Traf2	Link	Rattus norvegicus Tnf receptor-associated factor 2 (Traf2)	PH_rn_0011059	311786	1.43806	6.64514e-07
	Bmyc	Link	Rattus norvegicus brain expressed myelocytomatosis oncogene (Bmyc)	PH_rn_0003993	311807	-1.23267	0.000135321
	Gmcl1	Link	Rattus norvegicus germ cell-less, spermatogenesis associated 1 (Gmcl1)	PH_rn_0012712	312516	-1.00972	0.00123572
	Fos	Link	Rattus norvegicus FBJ osteosarcoma oncogene (Fos)	PH_rn_0011802	314322	1.3517	3.73145e-06
	Mdm2	Link	Rattus norvegicus MDM2 oncogene, E3 ubiquitin protein ligase (Mdm2)	PH_rn_0007193	314856	1.37143	7.72971e-07
	Irak3	Link	Rattus norvegicus interleukin-1 receptor-associated kinase 3 (Irak3)	PH_rn_0012600	314870	2.12876	4.39344e-21
	Mkl1	Link	PREDICTED: Rattus norvegicus megakaryoblastic leukemia (translocation)	PH_rn_0001187	315151	-1.25463	0.000186381
	Hoxc5	Link	Rattus norvegicus homeo box C5 (Hoxc5)	PH_rn_0009649	315341	1.11819	0.0132547
	Skor1	Link	PREDICTED: Rattus norvegicus SKI family transcriptional corepressor 1 (Skor1)	PH_rn_0002454	315748	2.85081	8.97698e-05
	Satb1	Link	Rattus norvegicus SATB homeobox 1 (Satb1)	PH_rn_0009500	316164	1.04136	0.0476503
	Top2a	Link	Rattus norvegicus topoisomerase (DNA)	PH_rn_0015138	360243	-1.61525	1.92202e-12
	Ripk2	Link	Rattus norvegicus receptor-interacting serine-threonine kinase 2 (Ripk2)	PH_rn_0017092	362491	1.13769	1.04256e-10
	Cbx7	Link	Rattus norvegicus chromobox homolog 7 (Cbx7)	PH_rn_0009017	362962	-1.42927	5.17586e-08
	Nfam1	Link	PREDICTED: Rattus norvegicus NFAT activating protein with ITAM motif 1 (Nfam1)	PH_rn_0001226	362966	1.06518	0.000472936
	Smarcd1	Link	Rattus norvegicus SWI/SNF related, matrix associated, actin dependent regulator of chromatin, subfamily d, member 1 (Smarcd1)	PH_rn_0008090	363002	-1.24425	1.60312e-05
	Csrnp1	Link	Rattus norvegicus cysteine-serine-rich nuclear protein 1 (Csrnp1)	PH_rn_0007829	363165	1.97871	4.48874e-31
	Gsc2	Link	Rattus norvegicus goosecoid homeobox 2 (Gsc2)	PH_rn_0007684	363831	1.62853	0.00168986
	Tbl1xr1	Link	Rattus norvegicus transducin (beta)	PH_rn_0008327	365755	-1.33272	0.00216835
	Nkx2-2	Link	PREDICTED: Rattus norvegicus NK2 homeobox 2 (Nkx2-2)	PH_rn_0027144	366214	-1.52433	1.93418e-09
	Dnmt3a	Link	Rattus norvegicus DNA (cytosine-5-)	PH_rn_0012000	444984	1.27804	7.85286e-08
	Vgll3	Link	PREDICTED: Rattus norvegicus vestigial like 3 (Drosophila)	PH_rn_0016903	498038	1.3612	1.40826e-05
	Mypop	Link	Rattus norvegicus Myb-related transcription factor, partner of profilin (Mypop)	PH_rn_0009448	499090	-1.00603	0.000280627
	Zfp458	Link	Rattus norvegicus zinc finger protein 458 (Zfp458)	PH_rn_0022684	499563	1.57208	3.25097e-05
	Gon4l	Link	Rattus norvegicus gon-4-like (C. elegans)	PH_rn_0005893	499653	-1.00794	0.000855147
	Tgif2	Link	Rattus norvegicus TGFB-induced factor homeobox 2 (Tgif2)	PH_rn_0021814	499929	1.14753	1.33319e-05
	Zfp467	Link	Rattus norvegicus zinc finger protein 467 (Zfp467)	PH_rn_0013142	500110	-1.0114	1.14223e-05
	Zscan20	Link	PREDICTED: Rattus norvegicus zinc finger and SCAN domain containing 20 (Zscan20)	PH_rn_0001595	500549	1.18543	0.037105
	Runx1	Link	Rattus norvegicus runt-related transcription factor 1 (Runx1)	PH_rn_0006196	50662	1.38067	1.08335e-07
	Fgf2	Link	Rattus norvegicus fibroblast growth factor 2 (Fgf2)	PH_rn_0012475	54250	-1.05816	3.00501e-08
	Neurod2	Link	Rattus norvegicus neuronal differentiation 2 (Neurod2)	PH_rn_0003969	54276	1.17345	0.0193642
	Klf6	Link	Rattus norvegicus Kruppel-like factor 6 (Klf6)	PH_rn_0012080	58954	1.36601	7.58889e-13
	Tgfb1	Link	Rattus norvegicus transforming growth factor, beta 1 (Tgfb1)	PH_rn_0011442	59086	-1.4788	4.57598e-14
	Pdcd4	Link	Rattus norvegicus programmed cell death 4 (Pdcd4)	PH_rn_0012103	64031	-1.04069	0.00207852
	Ppp1r10	Link	Rattus norvegicus protein phosphatase 1, regulatory subunit 10 (Ppp1r10)	PH_rn_0014945	65045	1.17942	2.05339e-14
	Bcl3	Link	Rattus norvegicus B-cell CLL/lymphoma 3 (Bcl3)	PH_rn_0006524	680611	1.36355	1.17834e-13
	LOC682988	Link	Rattus norvegicus similar to mediator of RNA polymerase II transcription, subunit 18 homolog (LOC682988)	PH_rn_0000675	682988	-1.087	4.09924e-07
	Meis1	Link	Rattus norvegicus Meis homeobox 1 (Meis1)	PH_rn_0006884	686117	1.90308	2.60924e-09
	Zfp36	Link	Rattus norvegicus zinc finger protein 36 (Zfp36)	PH_rn_0014971	79426	1.3642	0.00159816
	Zbtb10	Link	Rattus norvegicus zinc finger and BTB domain containing 10 (Zbtb10)	PH_rn_0004763	80338	2.00522	3.06127e-12
	Nfkb1	Link	Rattus norvegicus nuclear factor of kappa light polypeptide gene enhancer in B-cells 1 (Nfkb1)	PH_rn_0001359	81736	1.26693	5.4818e-08
	Rbl2	Link	Rattus norvegicus retinoblastoma-like 2 (Rbl2)	PH_rn_0005836	81758	-1.23203	0.00202893
	Tsc22d3	Link	Rattus norvegicus TSC22 domain family, member 3 (Tsc22d3)	PH_rn_0003445	83514	1.1733	6.31129e-10
	Klf5	Link	Rattus norvegicus Kruppel-like factor 5 (Klf5)	PH_rn_0016007	84410	1.21776	3.61587e-10
	Tle3	Link	Rattus norvegicus transducin-like enhancer of split 3 (E(sp1)	PH_rn_0013977	84424	1.06737	1.63458e-06
>	GO:0006955~immune response; Q-value: 3.38062E-03
	Gene_symbol	ref	Description	ID	Entrez_gene_id	log2 (Ratio)	P-value (Differentially expressed)
	Cxcl2	Link	Rattus norvegicus chemokine (C-X-C motif)	PH_rn_0014581	114105	1.87506	9.79681e-24
	Ccl4	Link	Rattus norvegicus chemokine (C-C motif)	PH_rn_0014150	116637	3.59632	8.85697e-12
	Olr1	Link	Rattus norvegicus oxidized low density lipoprotein (lectin-like)	PH_rn_0001764	140914	1.2954	1.70762e-05
	Il23a	Link	Rattus norvegicus Interleukin 23, alpha subunit p19 (Il23a)	PH_rn_0005161	155140	-1.33444	3.76537e-06
	Gbp2	Link	Rattus norvegicus guanylate binding protein 2, interferon-inducible (Gbp2)	PH_rn_0004680	171164	2.05359	9.49388e-16
	Il6	Link	Rattus norvegicus interleukin 6 (Il6)	PH_rn_0011662	24498	3.35579	6.99686e-29
	Cxcl10	Link	Rattus norvegicus chemokine (C-X-C motif)	PH_rn_0005227	245920	2.5535	4.00813e-39
	Oas1b	Link	Rattus norvegicus 2-5 oligoadenylate synthetase 1B (Oas1b)	PH_rn_0000720	246268	1.37049	9.49239e-13
	Tnf	Link	Rattus norvegicus tumor necrosis factor (Tnf)	PH_rn_0011709	24835	1.97552	5.84892e-13
	Mr1	Link	Rattus norvegicus major histocompatibility complex, class I-related (Mr1)	PH_rn_0014411	25119	-1.24443	0.0127201
	Tnfsf15	Link	Rattus norvegicus tumor necrosis factor (ligand)	PH_rn_0013789	252878	1.24441	4.38202e-05
	Azgp1	Link	PREDICTED: Rattus norvegicus alpha-2-glycoprotein 1, zinc-binding (Azgp1)	PH_rn_0028156	25294	1.2258	0.00240375
	Icam1	Link	Rattus norvegicus intercellular adhesion molecule 1 (Icam1)	PH_rn_0011455	25464	1.6927	3.30052e-18
	Il1rl1	Link	Rattus norvegicus interleukin 1 receptor-like 1 (Il1rl1)	PH_rn_0018553	25556	1.51906	6.49757e-07
	Csf3	Link	Rattus norvegicus colony stimulating factor 3 (granulocyte)	PH_rn_0011003	25610	-1.25046	4.60781e-05
	Cd28	Link	Rattus norvegicus Cd28 molecule (Cd28)	PH_rn_0005228	25660	1.03435	0.00226902
	Tlr5	Link	Rattus norvegicus toll-like receptor 5 (Tlr5)	PH_rn_0012627	289337	1.43947	0.0264257
	C1qb	Link	Rattus norvegicus complement component 1, q subcomponent, B chain (C1qb)	PH_rn_0002905	29687	1.45983	0.0187448
	Oasl	Link	Rattus norvegicus 2'-5'-oligoadenylate synthetase-like (Oasl)	PH_rn_0007212	304545	6.10782	0
	Cxcl11	Link	Rattus norvegicus chemokine (C-X-C motif)	PH_rn_0007913	305236	4.9653	0
	Tlr1	Link	Rattus norvegicus toll-like receptor 1 (Tlr1)	PH_rn_0022748	305354	1.24487	0.0383969
	Gbp4	Link	PREDICTED: Rattus norvegicus guanylate binding protein 4 (Gbp4)	PH_rn_0001473	310917	3.12404	7.71656e-20
	Tnfsf9	Link	Rattus norvegicus tumor necrosis factor (ligand)	PH_rn_0002441	353218	-1.62005	3.41338e-10
	Ccl9	Link	Rattus norvegicus chemokine (C-C motif)	PH_rn_0010669	360579	2.49027	0.00470769
	Ltb	Link	Rattus norvegicus lymphotoxin beta (TNF superfamily, member 3)	PH_rn_0013316	361795	2.62541	2.7072e-06
	Gbp5	Link	Rattus norvegicus guanylate binding protein 5 (Gbp5)	PH_rn_0013252	362050	2.83067	4.84145e-31
	Tnfsf18	Link	PREDICTED: Rattus norvegicus tumor necrosis factor (ligand)	PH_rn_0018297	364031	2.74857	8.11052e-05
	Rab27a	Link	Rattus norvegicus RAB27A, member RAS oncogene family (Rab27a)	PH_rn_0004771	50645	-1.2247	0.000300549
	Faim3	Link	Rattus norvegicus Fas apoptotic inhibitory molecule 3 (Faim3)	PH_rn_0013993	548326	1.30551	0.0353966
	Tgfb1	Link	Rattus norvegicus transforming growth factor, beta 1 (Tgfb1)	PH_rn_0011442	59086	-1.4788	4.57598e-14
	Cd14	Link	Rattus norvegicus CD14 molecule (Cd14)	PH_rn_0012060	60350	-1.38273	1.27563e-08
	Rsad2	Link	Rattus norvegicus radical S-adenosyl methionine domain containing 2 (Rsad2)	PH_rn_0004488	65190	6.37168	0
	Bcl3	Link	Rattus norvegicus B-cell CLL/lymphoma 3 (Bcl3)	PH_rn_0006524	680611	1.36355	1.17834e-13
	Cxcl1	Link	Rattus norvegicus chemokine (C-X-C motif)	PH_rn_0012221	81503	1.20232	3.35664e-15
	Ccl5	Link	Rattus norvegicus chemokine (C-C motif)	PH_rn_0012013	81780	1.76898	7.01994e-06
	Cx3cl1	Link	Rattus norvegicus chemokine (C-X3-C motif)	PH_rn_0014603	89808	2.4333	1.88899e-14
>	GO:0006952~defense response; Q-value: 3.5796E-03
	Gene_symbol	ref	Description	ID	Entrez_gene_id	log2 (Ratio)	P-value (Differentially expressed)
	Cxcl2	Link	Rattus norvegicus chemokine (C-X-C motif)	PH_rn_0014581	114105	1.87506	9.79681e-24
	Ccl4	Link	Rattus norvegicus chemokine (C-C motif)	PH_rn_0014150	116637	3.59632	8.85697e-12
	Olr1	Link	Rattus norvegicus oxidized low density lipoprotein (lectin-like)	PH_rn_0001764	140914	1.2954	1.70762e-05
	Il23a	Link	Rattus norvegicus Interleukin 23, alpha subunit p19 (Il23a)	PH_rn_0005161	155140	-1.33444	3.76537e-06
	Hmox1	Link	Rattus norvegicus heme oxygenase (decycling)	PH_rn_0012333	24451	1.99824	2.77521e-13
	Ifnb1	Link	Rattus norvegicus interferon beta 1, fibroblast (Ifnb1)	PH_rn_0014513	24481	1.78589	0.00036298
	Il6	Link	Rattus norvegicus interleukin 6 (Il6)	PH_rn_0011662	24498	3.35579	6.99686e-29
	Cxcl10	Link	Rattus norvegicus chemokine (C-X-C motif)	PH_rn_0005227	245920	2.5535	4.00813e-39
	Tnf	Link	Rattus norvegicus tumor necrosis factor (Tnf)	PH_rn_0011709	24835	1.97552	5.84892e-13
	Nppb	Link	Rattus norvegicus natriuretic peptide B (Nppb)	PH_rn_0011540	25105	1.11433	0.000163582
	Il1rl1	Link	Rattus norvegicus interleukin 1 receptor-like 1 (Il1rl1)	PH_rn_0018553	25556	1.51906	6.49757e-07
	Apoa2	Link	Rattus norvegicus apolipoprotein A-II (Apoa2)	PH_rn_0010946	25649	1.13506	0.031715
	Pycard	Link	Rattus norvegicus PYD and CARD domain containing (Pycard)	PH_rn_0009333	282817	-1.02785	9.1862e-06
	Tlr5	Link	Rattus norvegicus toll-like receptor 5 (Tlr5)	PH_rn_0012627	289337	1.43947	0.0264257
	Ggt5	Link	Rattus norvegicus gamma-glutamyltransferase 5 (Ggt5)	PH_rn_0013796	29566	1.64029	9.25273e-16
	C1qb	Link	Rattus norvegicus complement component 1, q subcomponent, B chain (C1qb)	PH_rn_0002905	29687	1.45983	0.0187448
	Gabra5	Link	Rattus norvegicus gamma-aminobutyric acid (GABA)	PH_rn_0014891	29707	2.61702	3.50622e-05
	Il17f	Link	Rattus norvegicus interleukin 17F (Il17f)	PH_rn_0012429	301291	1.2316	0.000121694
	Tlr1	Link	Rattus norvegicus toll-like receptor 1 (Tlr1)	PH_rn_0022748	305354	1.24487	0.0383969
	Itgb6	Link	Rattus norvegicus integrin, beta 6 (Itgb6)	PH_rn_0004701	311061	1.6513	1.63278e-06
	Mlf2	Link	Rattus norvegicus myeloid leukemia factor 2 (Mlf2)	PH_rn_0009910	312709	-1.14067	4.03154e-08
	Camp	Link	Rattus norvegicus cathelicidin antimicrobial peptide (Camp)	PH_rn_0011840	316010	-1.19065	0.011764
	Ripk2	Link	Rattus norvegicus receptor-interacting serine-threonine kinase 2 (Ripk2)	PH_rn_0017092	362491	1.13769	1.04256e-10
	RatNP-3b	Link	Rattus norvegicus defensin RatNP-3 precursor (RatNP-3b)	PH_rn_0025146	498659	1.05258	0.00248169
	Rab27a	Link	Rattus norvegicus RAB27A, member RAS oncogene family (Rab27a)	PH_rn_0004771	50645	-1.2247	0.000300549
	Neurod2	Link	Rattus norvegicus neuronal differentiation 2 (Neurod2)	PH_rn_0003969	54276	1.17345	0.0193642
	Ptafr	Link	Rattus norvegicus platelet-activating factor receptor (Ptafr)	PH_rn_0015811	58949	-1.35397	5.79108e-13
	Tgfb1	Link	Rattus norvegicus transforming growth factor, beta 1 (Tgfb1)	PH_rn_0011442	59086	-1.4788	4.57598e-14
	Cd14	Link	Rattus norvegicus CD14 molecule (Cd14)	PH_rn_0012060	60350	-1.38273	1.27563e-08
	Defal1	Link	Rattus norvegicus defensin alpha-like 1 (Defal1)	PH_rn_0000293	613220	1.0851	0.00543933
	Rsad2	Link	Rattus norvegicus radical S-adenosyl methionine domain containing 2 (Rsad2)	PH_rn_0004488	65190	6.37168	0
	Bcl3	Link	Rattus norvegicus B-cell CLL/lymphoma 3 (Bcl3)	PH_rn_0006524	680611	1.36355	1.17834e-13
	Cxcl1	Link	Rattus norvegicus chemokine (C-X-C motif)	PH_rn_0012221	81503	1.20232	3.35664e-15
	Ccl5	Link	Rattus norvegicus chemokine (C-C motif)	PH_rn_0012013	81780	1.76898	7.01994e-06
	Casp6	Link	Rattus norvegicus caspase 6 (Casp6)	PH_rn_0000143	83584	-1.60351	6.98514e-07
>	GO:0006469~negative regulation of protein kinase activity; Q-value: 3.5019E-03
	Gene_symbol	ref	Description	ID	Entrez_gene_id	log2 (Ratio)	P-value (Differentially expressed)
	Cdkn1a	Link	PREDICTED: Rattus norvegicus cyclin-dependent kinase inhibitor 1A (Cdkn1a)	PH_rn_0028749	114851	1.21663	2.18647e-13
	Il6	Link	Rattus norvegicus interleukin 6 (Il6)	PH_rn_0011662	24498	3.35579	6.99686e-29
	Nf1	Link	Rattus norvegicus neurofibromin 1 (Nf1)	PH_rn_0011753	24592	1.01911	0.000106147
	Trib3	Link	Rattus norvegicus tribbles pseudokinase 3 (Trib3)	PH_rn_0002219	246273	1.9581	6.07653e-28
	Pkib	Link	Rattus norvegicus protein kinase (cAMP-dependent, catalytic)	PH_rn_0015082	24678	1.42626	0.000230176
	Gadd45a	Link	Rattus norvegicus growth arrest and DNA-damage-inducible, alpha (Gadd45a)	PH_rn_0003426	25112	2.17258	7.79122e-43
	Apoe	Link	Rattus norvegicus apolipoprotein E (Apoe)	PH_rn_0011868	25728	1.03343	0.00206218
	Gadd45g	Link	Rattus norvegicus growth arrest and DNA-damage-inducible, gamma (Gadd45g)	PH_rn_0004619	291005	2.34323	2.50492e-16
	Spry4	Link	Rattus norvegicus sprouty homolog 4 (Drosophila)	PH_rn_0009282	291610	-1.34342	6.33209e-05
	Gadd45b	Link	Rattus norvegicus growth arrest and DNA-damage-inducible, beta (Gadd45b)	PH_rn_0006421	299626	2.70028	9.1914e-31
	Irak3	Link	Rattus norvegicus interleukin-1 receptor-associated kinase 3 (Irak3)	PH_rn_0012600	314870	2.12876	4.39344e-21
	Prkrip1	Link	Rattus norvegicus Prkr interacting protein 1 (IL11 inducible)	PH_rn_0000202	498171	1.19342	1.34796e-05
	Pdcd4	Link	Rattus norvegicus programmed cell death 4 (Pdcd4)	PH_rn_0012103	64031	-1.04069	0.00207852
>	GO:0010604~positive regulation of macromolecule metabolic process; Q-value: 3.91875E-03
	Gene_symbol	ref	Description	ID	Entrez_gene_id	log2 (Ratio)	P-value (Differentially expressed)
	Egr2	Link	Rattus norvegicus early growth response 2 (Egr2)	PH_rn_0004512	114090	1.05203	1.43497e-10
	Hmga1	Link	PREDICTED: Rattus norvegicus high mobility group AT-hook 1 (Hmga1)	PH_rn_0028753	117062	-1.05079	0.00453847
	Ednra	Link	Rattus norvegicus endothelin receptor type A (Ednra)	PH_rn_0012150	24326	-1.44814	5.42116e-06
	Ets1	Link	Rattus norvegicus v-ets avian erythroblastosis virus E26 oncogene homolog 1 (Ets1)	PH_rn_0014484	24356	1.04192	1.45688e-08
	Gja1	Link	Rattus norvegicus gap junction protein, alpha 1 (Gja1)	PH_rn_0012295	24392	-1.40626	5.96066e-17
	Il6	Link	Rattus norvegicus interleukin 6 (Il6)	PH_rn_0011662	24498	3.35579	6.99686e-29
	Irf1	Link	Rattus norvegicus interferon regulatory factor 1 (Irf1)	PH_rn_0015268	24508	1.26427	2.62323e-05
	Myc	Link	Rattus norvegicus myelocytomatosis oncogene (Myc)	PH_rn_0011892	24577	1.74107	5.939e-17
	Tnf	Link	Rattus norvegicus tumor necrosis factor (Tnf)	PH_rn_0011709	24835	1.97552	5.84892e-13
	Wt1	Link	Rattus norvegicus Wilms tumor 1 (Wt1)	PH_rn_0011420	24883	1.68921	0.000939234
	Foxa1	Link	Rattus norvegicus forkhead box A1 (Foxa1)	PH_rn_0004136	25098	1.23759	0.04758
	Syk	Link	Rattus norvegicus spleen tyrosine kinase (Syk)	PH_rn_0012086	25155	1.0599	0.0382421
	Gpc3	Link	Rattus norvegicus glypican 3 (Gpc3)	PH_rn_0003716	25236	1.54915	0.0486783
	Tcf21	Link	Rattus norvegicus transcription factor 21 (Tcf21)	PH_rn_0013709	252856	1.03619	0.00374632
	Apoa2	Link	Rattus norvegicus apolipoprotein A-II (Apoa2)	PH_rn_0010946	25649	1.13506	0.031715
	Cd28	Link	Rattus norvegicus Cd28 molecule (Cd28)	PH_rn_0005228	25660	1.03435	0.00226902
	Ahr	Link	Rattus norvegicus aryl hydrocarbon receptor (Ahr)	PH_rn_0011551	25690	1.488	8.40486e-07
	Apoe	Link	Rattus norvegicus apolipoprotein E (Apoe)	PH_rn_0011868	25728	1.03343	0.00206218
	Hnf4a	Link	Rattus norvegicus hepatocyte nuclear factor 4, alpha (Hnf4a)	PH_rn_0011553	25735	3.38325	3.64104e-11
	Ppara	Link	Rattus norvegicus peroxisome proliferator activated receptor alpha (Ppara)	PH_rn_0011624	25747	1.76928	0.00397588
	Zmiz2	Link	Rattus norvegicus zinc finger, MIZ-type containing 2 (Zmiz2)	PH_rn_0013370	289783	-1.16845	0.000334246
	Gdf2	Link	Rattus norvegicus growth differentiation factor 2 (Gdf2)	PH_rn_0000799	290921	1.28858	0.0260576
	Areg	Link	Rattus norvegicus amphiregulin (Areg)	PH_rn_0015046	29183	1.36945	1.4199e-09
	Fbxo5	Link	Rattus norvegicus F-box protein 5 (Fbxo5)	PH_rn_0008262	292263	-1.47324	7.62276e-06
	Irs2	Link	Rattus norvegicus insulin receptor substrate 2 (Irs2)	PH_rn_0011366	29376	1.60766	7.268e-23
	Ddit3	Link	Rattus norvegicus DNA-damage inducible transcript 3 (Ddit3)	PH_rn_0012368	29467	1.76308	2.97369e-12
	Neurog2	Link	PREDICTED: Rattus norvegicus neurogenin 2 (Neurog2)	PH_rn_0001289	295475	1.45962	0.0306703
	Hes1	Link	Rattus norvegicus hes family bHLH transcription factor 1 (Hes1)	PH_rn_0011346	29577	1.12052	0.000874213
	Pou3f2	Link	Rattus norvegicus POU class 3 homeobox 2 (Pou3f2)	PH_rn_0002844	29588	-1.30238	0.000172791
	Arntl	Link	Rattus norvegicus aryl hydrocarbon receptor nuclear translocator-like (Arntl)	PH_rn_0002053	29657	1.297	1.07698e-05
	Smarcc1	Link	Rattus norvegicus SWI/SNF related, matrix associated, actin dependent regulator of chromatin, subfamily c, member 1 (Smarcc1)	PH_rn_0009340	301020	-1.13452	6.7204e-05
	Il17f	Link	Rattus norvegicus interleukin 17F (Il17f)	PH_rn_0012429	301291	1.2316	0.000121694
	Foxo4	Link	Rattus norvegicus forkhead box O4 (Foxo4)	PH_rn_0007094	302415	-1.47725	0.000211313
	Mrpl12	Link	Rattus norvegicus mitochondrial ribosomal protein L12 (Mrpl12)	PH_rn_0008174	303746	-1.17032	6.46579e-19
	Rel	Link	PREDICTED: Rattus norvegicus v-rel reticuloendotheliosis viral oncogene homolog (avian)	PH_rn_0021155	305584	1.7324	6.99601e-09
	Tox2	Link	Rattus norvegicus TOX high mobility group box family member 2 (Tox2)	PH_rn_0004419	311615	2.24263	6.76541e-05
	Fos	Link	Rattus norvegicus FBJ osteosarcoma oncogene (Fos)	PH_rn_0011802	314322	1.3517	3.73145e-06
	Mdm2	Link	Rattus norvegicus MDM2 oncogene, E3 ubiquitin protein ligase (Mdm2)	PH_rn_0007193	314856	1.37143	7.72971e-07
	Mkl1	Link	PREDICTED: Rattus norvegicus megakaryoblastic leukemia (translocation)	PH_rn_0001187	315151	-1.25463	0.000186381
	Top2a	Link	Rattus norvegicus topoisomerase (DNA)	PH_rn_0015138	360243	-1.61525	1.92202e-12
	Ltb	Link	Rattus norvegicus lymphotoxin beta (TNF superfamily, member 3)	PH_rn_0013316	361795	2.62541	2.7072e-06
	Ube2d1	Link	Rattus norvegicus ubiquitin-conjugating enzyme E2D 1 (Ube2d1)	PH_rn_0010547	361831	-1.57115	2.41393e-08
	Smarcd1	Link	Rattus norvegicus SWI/SNF related, matrix associated, actin dependent regulator of chromatin, subfamily d, member 1 (Smarcd1)	PH_rn_0008090	363002	-1.24425	1.60312e-05
	Csrnp1	Link	Rattus norvegicus cysteine-serine-rich nuclear protein 1 (Csrnp1)	PH_rn_0007829	363165	1.97871	4.48874e-31
	Tbl1xr1	Link	Rattus norvegicus transducin (beta)	PH_rn_0008327	365755	-1.33272	0.00216835
	Nkx2-2	Link	PREDICTED: Rattus norvegicus NK2 homeobox 2 (Nkx2-2)	PH_rn_0027144	366214	-1.52433	1.93418e-09
	Runx1	Link	Rattus norvegicus runt-related transcription factor 1 (Runx1)	PH_rn_0006196	50662	1.38067	1.08335e-07
	Fgf2	Link	Rattus norvegicus fibroblast growth factor 2 (Fgf2)	PH_rn_0012475	54250	-1.05816	3.00501e-08
	Klf6	Link	Rattus norvegicus Kruppel-like factor 6 (Klf6)	PH_rn_0012080	58954	1.36601	7.58889e-13
	Tgfb1	Link	Rattus norvegicus transforming growth factor, beta 1 (Tgfb1)	PH_rn_0011442	59086	-1.4788	4.57598e-14
	Fam129a	Link	Rattus norvegicus family with sequence similarity 129, member A (Fam129a)	PH_rn_0015080	63912	1.15749	0.00047908
	Bcl3	Link	Rattus norvegicus B-cell CLL/lymphoma 3 (Bcl3)	PH_rn_0006524	680611	1.36355	1.17834e-13
	Sh2d1b2	Link	PREDICTED: Rattus norvegicus SH2 domain protein 1B2 (Sh2d1b2)	PH_rn_0019514	685844	-1.13379	2.17328e-05
	Csf1	Link	Rattus norvegicus colony stimulating factor 1 (macrophage)	PH_rn_0016026	78965	2.3555	2.43722e-21
	Zfp36	Link	Rattus norvegicus zinc finger protein 36 (Zfp36)	PH_rn_0014971	79426	1.3642	0.00159816
	Nfkb1	Link	Rattus norvegicus nuclear factor of kappa light polypeptide gene enhancer in B-cells 1 (Nfkb1)	PH_rn_0001359	81736	1.26693	5.4818e-08
	Tgfb2	Link	Rattus norvegicus transforming growth factor, beta 2 (Tgfb2)	PH_rn_0004214	81809	1.90034	3.66415e-23
	Klf5	Link	Rattus norvegicus Kruppel-like factor 5 (Klf5)	PH_rn_0016007	84410	1.21776	3.61587e-10
>	GO:0044092~negative regulation of molecular function; Q-value: 4.77234E-03
	Gene_symbol	ref	Description	ID	Entrez_gene_id	log2 (Ratio)	P-value (Differentially expressed)
	Cdkn1a	Link	PREDICTED: Rattus norvegicus cyclin-dependent kinase inhibitor 1A (Cdkn1a)	PH_rn_0028749	114851	1.21663	2.18647e-13
	Cflar	Link	Rattus norvegicus CASP8 and FADD-like apoptosis regulator (Cflar)	PH_rn_0018576	117279	1.24903	1.57774e-05
	Bcl2a1	Link	Rattus norvegicus BCL2-related protein A1 (Bcl2a1)	PH_rn_0009289	170929	1.19778	0.000329122
	Hmox1	Link	Rattus norvegicus heme oxygenase (decycling)	PH_rn_0012333	24451	1.99824	2.77521e-13
	Il6	Link	Rattus norvegicus interleukin 6 (Il6)	PH_rn_0011662	24498	3.35579	6.99686e-29
	Myc	Link	Rattus norvegicus myelocytomatosis oncogene (Myc)	PH_rn_0011892	24577	1.74107	5.939e-17
	Nf1	Link	Rattus norvegicus neurofibromin 1 (Nf1)	PH_rn_0011753	24592	1.01911	0.000106147
	Trib3	Link	Rattus norvegicus tribbles pseudokinase 3 (Trib3)	PH_rn_0002219	246273	1.9581	6.07653e-28
	Pkib	Link	Rattus norvegicus protein kinase (cAMP-dependent, catalytic)	PH_rn_0015082	24678	1.42626	0.000230176
	Gadd45a	Link	Rattus norvegicus growth arrest and DNA-damage-inducible, alpha (Gadd45a)	PH_rn_0003426	25112	2.17258	7.79122e-43
	Apoa2	Link	Rattus norvegicus apolipoprotein A-II (Apoa2)	PH_rn_0010946	25649	1.13506	0.031715
	Apoe	Link	Rattus norvegicus apolipoprotein E (Apoe)	PH_rn_0011868	25728	1.03343	0.00206218
	Hnf4a	Link	Rattus norvegicus hepatocyte nuclear factor 4, alpha (Hnf4a)	PH_rn_0011553	25735	3.38325	3.64104e-11
	Gadd45g	Link	Rattus norvegicus growth arrest and DNA-damage-inducible, gamma (Gadd45g)	PH_rn_0004619	291005	2.34323	2.50492e-16
	Spry4	Link	Rattus norvegicus sprouty homolog 4 (Drosophila)	PH_rn_0009282	291610	-1.34342	6.33209e-05
	Fbxo5	Link	Rattus norvegicus F-box protein 5 (Fbxo5)	PH_rn_0008262	292263	-1.47324	7.62276e-06
	Ddit3	Link	Rattus norvegicus DNA-damage inducible transcript 3 (Ddit3)	PH_rn_0012368	29467	1.76308	2.97369e-12
	Gadd45b	Link	Rattus norvegicus growth arrest and DNA-damage-inducible, beta (Gadd45b)	PH_rn_0006421	299626	2.70028	9.1914e-31
	Cln8	Link	Rattus norvegicus ceroid-lipofuscinosis, neuronal 8 (epilepsy, progressive with mental retardation)	PH_rn_0003330	306619	-1.1264	1.39308e-07
	Irak3	Link	Rattus norvegicus interleukin-1 receptor-associated kinase 3 (Irak3)	PH_rn_0012600	314870	2.12876	4.39344e-21
	Ube2d1	Link	Rattus norvegicus ubiquitin-conjugating enzyme E2D 1 (Ube2d1)	PH_rn_0010547	361831	-1.57115	2.41393e-08
	Angptl4	Link	Rattus norvegicus angiopoietin-like 4 (Angptl4)	PH_rn_0002657	362850	3.22016	4.4846e-29
	Nprl2	Link	Rattus norvegicus nitrogen permease regulator-like 2 (S. cerevisiae)	PH_rn_0000275	363138	-1.19793	0.00392768
	Prkrip1	Link	Rattus norvegicus Prkr interacting protein 1 (IL11 inducible)	PH_rn_0000202	498171	1.19342	1.34796e-05
	Pdcd4	Link	Rattus norvegicus programmed cell death 4 (Pdcd4)	PH_rn_0012103	64031	-1.04069	0.00207852
	Nfkb1	Link	Rattus norvegicus nuclear factor of kappa light polypeptide gene enhancer in B-cells 1 (Nfkb1)	PH_rn_0001359	81736	1.26693	5.4818e-08
	Tgfb2	Link	Rattus norvegicus transforming growth factor, beta 2 (Tgfb2)	PH_rn_0004214	81809	1.90034	3.66415e-23
	Herpud1	Link	Rattus norvegicus homocysteine-inducible, endoplasmic reticulum stress-inducible, ubiquitin-like domain member 1 (Herpud1)	PH_rn_0008193	85430	1.12071	1.31872e-05
>	GO:0008219~cell death; Q-value: 5.93736E-03
	Gene_symbol	ref	Description	ID	Entrez_gene_id	log2 (Ratio)	P-value (Differentially expressed)
	Cflar	Link	Rattus norvegicus CASP8 and FADD-like apoptosis regulator (Cflar)	PH_rn_0018576	117279	1.24903	1.57774e-05
	Brinp1	Link	Rattus norvegicus bone morphogenetic protein/retinoic acid inducible neural-specific 1 (Brinp1)	PH_rn_0014741	140610	-1.82539	2.07956e-09
	Olr1	Link	Rattus norvegicus oxidized low density lipoprotein (lectin-like)	PH_rn_0001764	140914	1.2954	1.70762e-05
	Ppp1r15a	Link	Rattus norvegicus protein phosphatase 1, regulatory subunit 15A (Ppp1r15a)	PH_rn_0015469	171071	1.77683	2.10971e-06
	Gja1	Link	Rattus norvegicus gap junction protein, alpha 1 (Gja1)	PH_rn_0012295	24392	-1.40626	5.96066e-17
	Hmox1	Link	Rattus norvegicus heme oxygenase (decycling)	PH_rn_0012333	24451	1.99824	2.77521e-13
	Ifnb1	Link	Rattus norvegicus interferon beta 1, fibroblast (Ifnb1)	PH_rn_0014513	24481	1.78589	0.00036298
	Il6	Link	Rattus norvegicus interleukin 6 (Il6)	PH_rn_0011662	24498	3.35579	6.99686e-29
	Myc	Link	Rattus norvegicus myelocytomatosis oncogene (Myc)	PH_rn_0011892	24577	1.74107	5.939e-17
	Trib3	Link	Rattus norvegicus tribbles pseudokinase 3 (Trib3)	PH_rn_0002219	246273	1.9581	6.07653e-28
	Tnf	Link	Rattus norvegicus tumor necrosis factor (Tnf)	PH_rn_0011709	24835	1.97552	5.84892e-13
	Clu	Link	Rattus norvegicus clusterin (Clu)	PH_rn_0010431	24854	1.43471	0.000160988
	Cdkn2a	Link	Rattus norvegicus cyclin-dependent kinase inhibitor 2A (Cdkn2a)	PH_rn_0001792	25163	1.67841	0.00173032
	Tnfsf15	Link	Rattus norvegicus tumor necrosis factor (ligand)	PH_rn_0013789	252878	1.24441	4.38202e-05
	Ahr	Link	Rattus norvegicus aryl hydrocarbon receptor (Ahr)	PH_rn_0011551	25690	1.488	8.40486e-07
	Pycard	Link	Rattus norvegicus PYD and CARD domain containing (Pycard)	PH_rn_0009333	282817	-1.02785	9.1862e-06
	Gadd45g	Link	Rattus norvegicus growth arrest and DNA-damage-inducible, gamma (Gadd45g)	PH_rn_0004619	291005	2.34323	2.50492e-16
	Elmo3	Link	Rattus norvegicus engulfment and cell motility 3 (Elmo3)	PH_rn_0002818	291962	-1.26353	9.9378e-08
	Sgk1	Link	Rattus norvegicus serum/glucocorticoid regulated kinase 1 (Sgk1)	PH_rn_0022770	29517	1.22194	8.10666e-06
	Mmd	Link	Rattus norvegicus monocyte to macrophage differentiation-associated (Mmd)	PH_rn_0003057	303439	-1.17604	2.52046e-05
	Plekhf1	Link	PREDICTED: Rattus norvegicus pleckstrin homology domain containing, family F (with FYVE domain)	PH_rn_0026667	308543	1.61216	3.78009e-12
	Traf2	Link	Rattus norvegicus Tnf receptor-associated factor 2 (Traf2)	PH_rn_0011059	311786	1.43806	6.64514e-07
	Bbc3	Link	Rattus norvegicus Bcl-2 binding component 3 (Bbc3)	PH_rn_0004183	317673	2.35812	1.67188e-31
	Niacr1	Link	Rattus norvegicus niacin receptor 1 (Niacr1)	PH_rn_0011569	353250	1.00196	0.0114693
	Top2a	Link	Rattus norvegicus topoisomerase (DNA)	PH_rn_0015138	360243	-1.61525	1.92202e-12
	Cdip1	Link	Rattus norvegicus cell death-inducing p53 target 1 (Cdip1)	PH_rn_0014035	360480	-1.12628	0.000694064
	Ccnb1ip1	Link	Rattus norvegicus cyclin B1 interacting protein 1, E3 ubiquitin protein ligase (Ccnb1ip1)	PH_rn_0008893	498492	1.0293	0.0366544
	Fgf2	Link	Rattus norvegicus fibroblast growth factor 2 (Fgf2)	PH_rn_0012475	54250	-1.05816	3.00501e-08
	Tgfb1	Link	Rattus norvegicus transforming growth factor, beta 1 (Tgfb1)	PH_rn_0011442	59086	-1.4788	4.57598e-14
	Mcl1	Link	Rattus norvegicus myeloid cell leukemia sequence 1 (Mcl1)	PH_rn_0011151	60430	1.13026	3.64964e-07
	Unc5b	Link	Rattus norvegicus unc-5 homolog B (C. elegans)	PH_rn_0004880	60630	-1.30065	8.19952e-06
	Pdcd4	Link	Rattus norvegicus programmed cell death 4 (Pdcd4)	PH_rn_0012103	64031	-1.04069	0.00207852
	Bid	Link	Rattus norvegicus BH3 interacting domain death agonist (Bid)	PH_rn_0003006	64625	1.01458	0.012514
	Tgfb2	Link	Rattus norvegicus transforming growth factor, beta 2 (Tgfb2)	PH_rn_0004214	81809	1.90034	3.66415e-23
	Casp6	Link	Rattus norvegicus caspase 6 (Casp6)	PH_rn_0000143	83584	-1.60351	6.98514e-07
>	GO:0043086~negative regulation of catalytic activity; Q-value: 7.17651E-03
	Gene_symbol	ref	Description	ID	Entrez_gene_id	log2 (Ratio)	P-value (Differentially expressed)
	Cdkn1a	Link	PREDICTED: Rattus norvegicus cyclin-dependent kinase inhibitor 1A (Cdkn1a)	PH_rn_0028749	114851	1.21663	2.18647e-13
	Cflar	Link	Rattus norvegicus CASP8 and FADD-like apoptosis regulator (Cflar)	PH_rn_0018576	117279	1.24903	1.57774e-05
	Bcl2a1	Link	Rattus norvegicus BCL2-related protein A1 (Bcl2a1)	PH_rn_0009289	170929	1.19778	0.000329122
	Il6	Link	Rattus norvegicus interleukin 6 (Il6)	PH_rn_0011662	24498	3.35579	6.99686e-29
	Nf1	Link	Rattus norvegicus neurofibromin 1 (Nf1)	PH_rn_0011753	24592	1.01911	0.000106147
	Trib3	Link	Rattus norvegicus tribbles pseudokinase 3 (Trib3)	PH_rn_0002219	246273	1.9581	6.07653e-28
	Pkib	Link	Rattus norvegicus protein kinase (cAMP-dependent, catalytic)	PH_rn_0015082	24678	1.42626	0.000230176
	Gadd45a	Link	Rattus norvegicus growth arrest and DNA-damage-inducible, alpha (Gadd45a)	PH_rn_0003426	25112	2.17258	7.79122e-43
	Apoa2	Link	Rattus norvegicus apolipoprotein A-II (Apoa2)	PH_rn_0010946	25649	1.13506	0.031715
	Apoe	Link	Rattus norvegicus apolipoprotein E (Apoe)	PH_rn_0011868	25728	1.03343	0.00206218
	Gadd45g	Link	Rattus norvegicus growth arrest and DNA-damage-inducible, gamma (Gadd45g)	PH_rn_0004619	291005	2.34323	2.50492e-16
	Spry4	Link	Rattus norvegicus sprouty homolog 4 (Drosophila)	PH_rn_0009282	291610	-1.34342	6.33209e-05
	Fbxo5	Link	Rattus norvegicus F-box protein 5 (Fbxo5)	PH_rn_0008262	292263	-1.47324	7.62276e-06
	Gadd45b	Link	Rattus norvegicus growth arrest and DNA-damage-inducible, beta (Gadd45b)	PH_rn_0006421	299626	2.70028	9.1914e-31
	Cln8	Link	Rattus norvegicus ceroid-lipofuscinosis, neuronal 8 (epilepsy, progressive with mental retardation)	PH_rn_0003330	306619	-1.1264	1.39308e-07
	Irak3	Link	Rattus norvegicus interleukin-1 receptor-associated kinase 3 (Irak3)	PH_rn_0012600	314870	2.12876	4.39344e-21
	Ube2d1	Link	Rattus norvegicus ubiquitin-conjugating enzyme E2D 1 (Ube2d1)	PH_rn_0010547	361831	-1.57115	2.41393e-08
	Angptl4	Link	Rattus norvegicus angiopoietin-like 4 (Angptl4)	PH_rn_0002657	362850	3.22016	4.4846e-29
	Nprl2	Link	Rattus norvegicus nitrogen permease regulator-like 2 (S. cerevisiae)	PH_rn_0000275	363138	-1.19793	0.00392768
	Prkrip1	Link	Rattus norvegicus Prkr interacting protein 1 (IL11 inducible)	PH_rn_0000202	498171	1.19342	1.34796e-05
	Pdcd4	Link	Rattus norvegicus programmed cell death 4 (Pdcd4)	PH_rn_0012103	64031	-1.04069	0.00207852
	Nfkb1	Link	Rattus norvegicus nuclear factor of kappa light polypeptide gene enhancer in B-cells 1 (Nfkb1)	PH_rn_0001359	81736	1.26693	5.4818e-08
	Tgfb2	Link	Rattus norvegicus transforming growth factor, beta 2 (Tgfb2)	PH_rn_0004214	81809	1.90034	3.66415e-23
	Herpud1	Link	Rattus norvegicus homocysteine-inducible, endoplasmic reticulum stress-inducible, ubiquitin-like domain member 1 (Herpud1)	PH_rn_0008193	85430	1.12071	1.31872e-05
>	GO:0043068~positive regulation of programmed cell death; Q-value: 7.00489E-03
	Gene_symbol	ref	Description	ID	Entrez_gene_id	log2 (Ratio)	P-value (Differentially expressed)
	Cdkn1a	Link	PREDICTED: Rattus norvegicus cyclin-dependent kinase inhibitor 1A (Cdkn1a)	PH_rn_0028749	114851	1.21663	2.18647e-13
	Dusp1	Link	Rattus norvegicus dual specificity phosphatase 1 (Dusp1)	PH_rn_0006600	114856	2.52378	5.99024e-16
	Txnip	Link	Rattus norvegicus thioredoxin interacting protein (Txnip)	PH_rn_0003086	117514	2.19958	9.82108e-12
	Sf1	Link	PREDICTED: Rattus norvegicus splicing factor 1 (Sf1)	PH_rn_0026809	117855	1.48975	0.000876347
	Hmox1	Link	Rattus norvegicus heme oxygenase (decycling)	PH_rn_0012333	24451	1.99824	2.77521e-13
	Ifnb1	Link	Rattus norvegicus interferon beta 1, fibroblast (Ifnb1)	PH_rn_0014513	24481	1.78589	0.00036298
	Myc	Link	Rattus norvegicus myelocytomatosis oncogene (Myc)	PH_rn_0011892	24577	1.74107	5.939e-17
	Nf1	Link	Rattus norvegicus neurofibromin 1 (Nf1)	PH_rn_0011753	24592	1.01911	0.000106147
	Tnf	Link	Rattus norvegicus tumor necrosis factor (Tnf)	PH_rn_0011709	24835	1.97552	5.84892e-13
	Timp3	Link	Rattus norvegicus TIMP metallopeptidase inhibitor 3 (Timp3)	PH_rn_0003291	25358	-1.76632	1.95462e-09
	Cd28	Link	Rattus norvegicus Cd28 molecule (Cd28)	PH_rn_0005228	25660	1.03435	0.00226902
	Apoe	Link	Rattus norvegicus apolipoprotein E (Apoe)	PH_rn_0011868	25728	1.03343	0.00206218
	Pycard	Link	Rattus norvegicus PYD and CARD domain containing (Pycard)	PH_rn_0009333	282817	-1.02785	9.1862e-06
	Ddit3	Link	Rattus norvegicus DNA-damage inducible transcript 3 (Ddit3)	PH_rn_0012368	29467	1.76308	2.97369e-12
	Mnda	Link	Rattus norvegicus myeloid cell nuclear differentiation antigen (Mnda)	PH_rn_0014980	304988	3.70449	4.94686e-19
	Sh3rf1	Link	Rattus norvegicus SH3 domain containing ring finger 1 (Sh3rf1)	PH_rn_0011856	306417	-1.20842	0.00439267
	Plekhf1	Link	PREDICTED: Rattus norvegicus pleckstrin homology domain containing, family F (with FYVE domain)	PH_rn_0026667	308543	1.61216	3.78009e-12
	Traf2	Link	Rattus norvegicus Tnf receptor-associated factor 2 (Traf2)	PH_rn_0011059	311786	1.43806	6.64514e-07
	Bbc3	Link	Rattus norvegicus Bcl-2 binding component 3 (Bbc3)	PH_rn_0004183	317673	2.35812	1.67188e-31
	Niacr1	Link	Rattus norvegicus niacin receptor 1 (Niacr1)	PH_rn_0011569	353250	1.00196	0.0114693
	Top2a	Link	Rattus norvegicus topoisomerase (DNA)	PH_rn_0015138	360243	-1.61525	1.92202e-12
	Cdip1	Link	Rattus norvegicus cell death-inducing p53 target 1 (Cdip1)	PH_rn_0014035	360480	-1.12628	0.000694064
	Ripk2	Link	Rattus norvegicus receptor-interacting serine-threonine kinase 2 (Ripk2)	PH_rn_0017092	362491	1.13769	1.04256e-10
	Rab27a	Link	Rattus norvegicus RAB27A, member RAS oncogene family (Rab27a)	PH_rn_0004771	50645	-1.2247	0.000300549
	Tgfb1	Link	Rattus norvegicus transforming growth factor, beta 1 (Tgfb1)	PH_rn_0011442	59086	-1.4788	4.57598e-14
	Bid	Link	Rattus norvegicus BH3 interacting domain death agonist (Bid)	PH_rn_0003006	64625	1.01458	0.012514
	Bcl3	Link	Rattus norvegicus B-cell CLL/lymphoma 3 (Bcl3)	PH_rn_0006524	680611	1.36355	1.17834e-13
	Tgfb2	Link	Rattus norvegicus transforming growth factor, beta 2 (Tgfb2)	PH_rn_0004214	81809	1.90034	3.66415e-23
	Casp6	Link	Rattus norvegicus caspase 6 (Casp6)	PH_rn_0000143	83584	-1.60351	6.98514e-07
	Kcnma1	Link	Rattus norvegicus potassium large conductance calcium-activated channel, subfamily M, alpha member 1 (Kcnma1)	PH_rn_0003404	83731	1.78684	0.000342711
>	GO:0016265~death; Q-value: 7.3903E-03
	Gene_symbol	ref	Description	ID	Entrez_gene_id	log2 (Ratio)	P-value (Differentially expressed)
	Cflar	Link	Rattus norvegicus CASP8 and FADD-like apoptosis regulator (Cflar)	PH_rn_0018576	117279	1.24903	1.57774e-05
	Brinp1	Link	Rattus norvegicus bone morphogenetic protein/retinoic acid inducible neural-specific 1 (Brinp1)	PH_rn_0014741	140610	-1.82539	2.07956e-09
	Olr1	Link	Rattus norvegicus oxidized low density lipoprotein (lectin-like)	PH_rn_0001764	140914	1.2954	1.70762e-05
	Ppp1r15a	Link	Rattus norvegicus protein phosphatase 1, regulatory subunit 15A (Ppp1r15a)	PH_rn_0015469	171071	1.77683	2.10971e-06
	Gja1	Link	Rattus norvegicus gap junction protein, alpha 1 (Gja1)	PH_rn_0012295	24392	-1.40626	5.96066e-17
	Hmox1	Link	Rattus norvegicus heme oxygenase (decycling)	PH_rn_0012333	24451	1.99824	2.77521e-13
	Ifnb1	Link	Rattus norvegicus interferon beta 1, fibroblast (Ifnb1)	PH_rn_0014513	24481	1.78589	0.00036298
	Il6	Link	Rattus norvegicus interleukin 6 (Il6)	PH_rn_0011662	24498	3.35579	6.99686e-29
	Myc	Link	Rattus norvegicus myelocytomatosis oncogene (Myc)	PH_rn_0011892	24577	1.74107	5.939e-17
	Trib3	Link	Rattus norvegicus tribbles pseudokinase 3 (Trib3)	PH_rn_0002219	246273	1.9581	6.07653e-28
	Tnf	Link	Rattus norvegicus tumor necrosis factor (Tnf)	PH_rn_0011709	24835	1.97552	5.84892e-13
	Clu	Link	Rattus norvegicus clusterin (Clu)	PH_rn_0010431	24854	1.43471	0.000160988
	Cdkn2a	Link	Rattus norvegicus cyclin-dependent kinase inhibitor 2A (Cdkn2a)	PH_rn_0001792	25163	1.67841	0.00173032
	Tnfsf15	Link	Rattus norvegicus tumor necrosis factor (ligand)	PH_rn_0013789	252878	1.24441	4.38202e-05
	Ahr	Link	Rattus norvegicus aryl hydrocarbon receptor (Ahr)	PH_rn_0011551	25690	1.488	8.40486e-07
	Pycard	Link	Rattus norvegicus PYD and CARD domain containing (Pycard)	PH_rn_0009333	282817	-1.02785	9.1862e-06
	Gadd45g	Link	Rattus norvegicus growth arrest and DNA-damage-inducible, gamma (Gadd45g)	PH_rn_0004619	291005	2.34323	2.50492e-16
	Elmo3	Link	Rattus norvegicus engulfment and cell motility 3 (Elmo3)	PH_rn_0002818	291962	-1.26353	9.9378e-08
	Sgk1	Link	Rattus norvegicus serum/glucocorticoid regulated kinase 1 (Sgk1)	PH_rn_0022770	29517	1.22194	8.10666e-06
	Mmd	Link	Rattus norvegicus monocyte to macrophage differentiation-associated (Mmd)	PH_rn_0003057	303439	-1.17604	2.52046e-05
	Plekhf1	Link	PREDICTED: Rattus norvegicus pleckstrin homology domain containing, family F (with FYVE domain)	PH_rn_0026667	308543	1.61216	3.78009e-12
	Traf2	Link	Rattus norvegicus Tnf receptor-associated factor 2 (Traf2)	PH_rn_0011059	311786	1.43806	6.64514e-07
	Bbc3	Link	Rattus norvegicus Bcl-2 binding component 3 (Bbc3)	PH_rn_0004183	317673	2.35812	1.67188e-31
	Niacr1	Link	Rattus norvegicus niacin receptor 1 (Niacr1)	PH_rn_0011569	353250	1.00196	0.0114693
	Top2a	Link	Rattus norvegicus topoisomerase (DNA)	PH_rn_0015138	360243	-1.61525	1.92202e-12
	Cdip1	Link	Rattus norvegicus cell death-inducing p53 target 1 (Cdip1)	PH_rn_0014035	360480	-1.12628	0.000694064
	Ccnb1ip1	Link	Rattus norvegicus cyclin B1 interacting protein 1, E3 ubiquitin protein ligase (Ccnb1ip1)	PH_rn_0008893	498492	1.0293	0.0366544
	Fgf2	Link	Rattus norvegicus fibroblast growth factor 2 (Fgf2)	PH_rn_0012475	54250	-1.05816	3.00501e-08
	Tgfb1	Link	Rattus norvegicus transforming growth factor, beta 1 (Tgfb1)	PH_rn_0011442	59086	-1.4788	4.57598e-14
	Mcl1	Link	Rattus norvegicus myeloid cell leukemia sequence 1 (Mcl1)	PH_rn_0011151	60430	1.13026	3.64964e-07
	Unc5b	Link	Rattus norvegicus unc-5 homolog B (C. elegans)	PH_rn_0004880	60630	-1.30065	8.19952e-06
	Pdcd4	Link	Rattus norvegicus programmed cell death 4 (Pdcd4)	PH_rn_0012103	64031	-1.04069	0.00207852
	Bid	Link	Rattus norvegicus BH3 interacting domain death agonist (Bid)	PH_rn_0003006	64625	1.01458	0.012514
	Tgfb2	Link	Rattus norvegicus transforming growth factor, beta 2 (Tgfb2)	PH_rn_0004214	81809	1.90034	3.66415e-23
	Casp6	Link	Rattus norvegicus caspase 6 (Casp6)	PH_rn_0000143	83584	-1.60351	6.98514e-07
>	GO:0010628~positive regulation of gene expression; Q-value: 7.37972E-03
	Gene_symbol	ref	Description	ID	Entrez_gene_id	log2 (Ratio)	P-value (Differentially expressed)
	Egr2	Link	Rattus norvegicus early growth response 2 (Egr2)	PH_rn_0004512	114090	1.05203	1.43497e-10
	Hmga1	Link	PREDICTED: Rattus norvegicus high mobility group AT-hook 1 (Hmga1)	PH_rn_0028753	117062	-1.05079	0.00453847
	Ets1	Link	Rattus norvegicus v-ets avian erythroblastosis virus E26 oncogene homolog 1 (Ets1)	PH_rn_0014484	24356	1.04192	1.45688e-08
	Il6	Link	Rattus norvegicus interleukin 6 (Il6)	PH_rn_0011662	24498	3.35579	6.99686e-29
	Irf1	Link	Rattus norvegicus interferon regulatory factor 1 (Irf1)	PH_rn_0015268	24508	1.26427	2.62323e-05
	Myc	Link	Rattus norvegicus myelocytomatosis oncogene (Myc)	PH_rn_0011892	24577	1.74107	5.939e-17
	Tnf	Link	Rattus norvegicus tumor necrosis factor (Tnf)	PH_rn_0011709	24835	1.97552	5.84892e-13
	Wt1	Link	Rattus norvegicus Wilms tumor 1 (Wt1)	PH_rn_0011420	24883	1.68921	0.000939234
	Foxa1	Link	Rattus norvegicus forkhead box A1 (Foxa1)	PH_rn_0004136	25098	1.23759	0.04758
	Tcf21	Link	Rattus norvegicus transcription factor 21 (Tcf21)	PH_rn_0013709	252856	1.03619	0.00374632
	Ahr	Link	Rattus norvegicus aryl hydrocarbon receptor (Ahr)	PH_rn_0011551	25690	1.488	8.40486e-07
	Hnf4a	Link	Rattus norvegicus hepatocyte nuclear factor 4, alpha (Hnf4a)	PH_rn_0011553	25735	3.38325	3.64104e-11
	Ppara	Link	Rattus norvegicus peroxisome proliferator activated receptor alpha (Ppara)	PH_rn_0011624	25747	1.76928	0.00397588
	Zmiz2	Link	Rattus norvegicus zinc finger, MIZ-type containing 2 (Zmiz2)	PH_rn_0013370	289783	-1.16845	0.000334246
	Gdf2	Link	Rattus norvegicus growth differentiation factor 2 (Gdf2)	PH_rn_0000799	290921	1.28858	0.0260576
	Ddit3	Link	Rattus norvegicus DNA-damage inducible transcript 3 (Ddit3)	PH_rn_0012368	29467	1.76308	2.97369e-12
	Neurog2	Link	PREDICTED: Rattus norvegicus neurogenin 2 (Neurog2)	PH_rn_0001289	295475	1.45962	0.0306703
	Hes1	Link	Rattus norvegicus hes family bHLH transcription factor 1 (Hes1)	PH_rn_0011346	29577	1.12052	0.000874213
	Pou3f2	Link	Rattus norvegicus POU class 3 homeobox 2 (Pou3f2)	PH_rn_0002844	29588	-1.30238	0.000172791
	Arntl	Link	Rattus norvegicus aryl hydrocarbon receptor nuclear translocator-like (Arntl)	PH_rn_0002053	29657	1.297	1.07698e-05
	Smarcc1	Link	Rattus norvegicus SWI/SNF related, matrix associated, actin dependent regulator of chromatin, subfamily c, member 1 (Smarcc1)	PH_rn_0009340	301020	-1.13452	6.7204e-05
	Il17f	Link	Rattus norvegicus interleukin 17F (Il17f)	PH_rn_0012429	301291	1.2316	0.000121694
	Foxo4	Link	Rattus norvegicus forkhead box O4 (Foxo4)	PH_rn_0007094	302415	-1.47725	0.000211313
	Mrpl12	Link	Rattus norvegicus mitochondrial ribosomal protein L12 (Mrpl12)	PH_rn_0008174	303746	-1.17032	6.46579e-19
	Rel	Link	PREDICTED: Rattus norvegicus v-rel reticuloendotheliosis viral oncogene homolog (avian)	PH_rn_0021155	305584	1.7324	6.99601e-09
	Tox2	Link	Rattus norvegicus TOX high mobility group box family member 2 (Tox2)	PH_rn_0004419	311615	2.24263	6.76541e-05
	Fos	Link	Rattus norvegicus FBJ osteosarcoma oncogene (Fos)	PH_rn_0011802	314322	1.3517	3.73145e-06
	Mkl1	Link	PREDICTED: Rattus norvegicus megakaryoblastic leukemia (translocation)	PH_rn_0001187	315151	-1.25463	0.000186381
	Top2a	Link	Rattus norvegicus topoisomerase (DNA)	PH_rn_0015138	360243	-1.61525	1.92202e-12
	Smarcd1	Link	Rattus norvegicus SWI/SNF related, matrix associated, actin dependent regulator of chromatin, subfamily d, member 1 (Smarcd1)	PH_rn_0008090	363002	-1.24425	1.60312e-05
	Csrnp1	Link	Rattus norvegicus cysteine-serine-rich nuclear protein 1 (Csrnp1)	PH_rn_0007829	363165	1.97871	4.48874e-31
	Tbl1xr1	Link	Rattus norvegicus transducin (beta)	PH_rn_0008327	365755	-1.33272	0.00216835
	Nkx2-2	Link	PREDICTED: Rattus norvegicus NK2 homeobox 2 (Nkx2-2)	PH_rn_0027144	366214	-1.52433	1.93418e-09
	Runx1	Link	Rattus norvegicus runt-related transcription factor 1 (Runx1)	PH_rn_0006196	50662	1.38067	1.08335e-07
	Fgf2	Link	Rattus norvegicus fibroblast growth factor 2 (Fgf2)	PH_rn_0012475	54250	-1.05816	3.00501e-08
	Klf6	Link	Rattus norvegicus Kruppel-like factor 6 (Klf6)	PH_rn_0012080	58954	1.36601	7.58889e-13
	Tgfb1	Link	Rattus norvegicus transforming growth factor, beta 1 (Tgfb1)	PH_rn_0011442	59086	-1.4788	4.57598e-14
	Bcl3	Link	Rattus norvegicus B-cell CLL/lymphoma 3 (Bcl3)	PH_rn_0006524	680611	1.36355	1.17834e-13
	Csf1	Link	Rattus norvegicus colony stimulating factor 1 (macrophage)	PH_rn_0016026	78965	2.3555	2.43722e-21
	Zfp36	Link	Rattus norvegicus zinc finger protein 36 (Zfp36)	PH_rn_0014971	79426	1.3642	0.00159816
	Nfkb1	Link	Rattus norvegicus nuclear factor of kappa light polypeptide gene enhancer in B-cells 1 (Nfkb1)	PH_rn_0001359	81736	1.26693	5.4818e-08
	Klf5	Link	Rattus norvegicus Kruppel-like factor 5 (Klf5)	PH_rn_0016007	84410	1.21776	3.61587e-10
>	GO:0010942~positive regulation of cell death; Q-value: 7.34685E-03
	Gene_symbol	ref	Description	ID	Entrez_gene_id	log2 (Ratio)	P-value (Differentially expressed)
	Cdkn1a	Link	PREDICTED: Rattus norvegicus cyclin-dependent kinase inhibitor 1A (Cdkn1a)	PH_rn_0028749	114851	1.21663	2.18647e-13
	Dusp1	Link	Rattus norvegicus dual specificity phosphatase 1 (Dusp1)	PH_rn_0006600	114856	2.52378	5.99024e-16
	Txnip	Link	Rattus norvegicus thioredoxin interacting protein (Txnip)	PH_rn_0003086	117514	2.19958	9.82108e-12
	Sf1	Link	PREDICTED: Rattus norvegicus splicing factor 1 (Sf1)	PH_rn_0026809	117855	1.48975	0.000876347
	Hmox1	Link	Rattus norvegicus heme oxygenase (decycling)	PH_rn_0012333	24451	1.99824	2.77521e-13
	Ifnb1	Link	Rattus norvegicus interferon beta 1, fibroblast (Ifnb1)	PH_rn_0014513	24481	1.78589	0.00036298
	Myc	Link	Rattus norvegicus myelocytomatosis oncogene (Myc)	PH_rn_0011892	24577	1.74107	5.939e-17
	Nf1	Link	Rattus norvegicus neurofibromin 1 (Nf1)	PH_rn_0011753	24592	1.01911	0.000106147
	Tnf	Link	Rattus norvegicus tumor necrosis factor (Tnf)	PH_rn_0011709	24835	1.97552	5.84892e-13
	Timp3	Link	Rattus norvegicus TIMP metallopeptidase inhibitor 3 (Timp3)	PH_rn_0003291	25358	-1.76632	1.95462e-09
	Cd28	Link	Rattus norvegicus Cd28 molecule (Cd28)	PH_rn_0005228	25660	1.03435	0.00226902
	Apoe	Link	Rattus norvegicus apolipoprotein E (Apoe)	PH_rn_0011868	25728	1.03343	0.00206218
	Pycard	Link	Rattus norvegicus PYD and CARD domain containing (Pycard)	PH_rn_0009333	282817	-1.02785	9.1862e-06
	Ddit3	Link	Rattus norvegicus DNA-damage inducible transcript 3 (Ddit3)	PH_rn_0012368	29467	1.76308	2.97369e-12
	Mnda	Link	Rattus norvegicus myeloid cell nuclear differentiation antigen (Mnda)	PH_rn_0014980	304988	3.70449	4.94686e-19
	Sh3rf1	Link	Rattus norvegicus SH3 domain containing ring finger 1 (Sh3rf1)	PH_rn_0011856	306417	-1.20842	0.00439267
	Plekhf1	Link	PREDICTED: Rattus norvegicus pleckstrin homology domain containing, family F (with FYVE domain)	PH_rn_0026667	308543	1.61216	3.78009e-12
	Traf2	Link	Rattus norvegicus Tnf receptor-associated factor 2 (Traf2)	PH_rn_0011059	311786	1.43806	6.64514e-07
	Bbc3	Link	Rattus norvegicus Bcl-2 binding component 3 (Bbc3)	PH_rn_0004183	317673	2.35812	1.67188e-31
	Niacr1	Link	Rattus norvegicus niacin receptor 1 (Niacr1)	PH_rn_0011569	353250	1.00196	0.0114693
	Top2a	Link	Rattus norvegicus topoisomerase (DNA)	PH_rn_0015138	360243	-1.61525	1.92202e-12
	Cdip1	Link	Rattus norvegicus cell death-inducing p53 target 1 (Cdip1)	PH_rn_0014035	360480	-1.12628	0.000694064
	Ripk2	Link	Rattus norvegicus receptor-interacting serine-threonine kinase 2 (Ripk2)	PH_rn_0017092	362491	1.13769	1.04256e-10
	Rab27a	Link	Rattus norvegicus RAB27A, member RAS oncogene family (Rab27a)	PH_rn_0004771	50645	-1.2247	0.000300549
	Tgfb1	Link	Rattus norvegicus transforming growth factor, beta 1 (Tgfb1)	PH_rn_0011442	59086	-1.4788	4.57598e-14
	Bid	Link	Rattus norvegicus BH3 interacting domain death agonist (Bid)	PH_rn_0003006	64625	1.01458	0.012514
	Bcl3	Link	Rattus norvegicus B-cell CLL/lymphoma 3 (Bcl3)	PH_rn_0006524	680611	1.36355	1.17834e-13
	Tgfb2	Link	Rattus norvegicus transforming growth factor, beta 2 (Tgfb2)	PH_rn_0004214	81809	1.90034	3.66415e-23
	Casp6	Link	Rattus norvegicus caspase 6 (Casp6)	PH_rn_0000143	83584	-1.60351	6.98514e-07
	Kcnma1	Link	Rattus norvegicus potassium large conductance calcium-activated channel, subfamily M, alpha member 1 (Kcnma1)	PH_rn_0003404	83731	1.78684	0.000342711
>	GO:0051173~positive regulation of nitrogen compound metabolic process; Q-value: 8.24793E-03
	Gene_symbol	ref	Description	ID	Entrez_gene_id	log2 (Ratio)	P-value (Differentially expressed)
	Egr2	Link	Rattus norvegicus early growth response 2 (Egr2)	PH_rn_0004512	114090	1.05203	1.43497e-10
	Hmga1	Link	PREDICTED: Rattus norvegicus high mobility group AT-hook 1 (Hmga1)	PH_rn_0028753	117062	-1.05079	0.00453847
	Ets1	Link	Rattus norvegicus v-ets avian erythroblastosis virus E26 oncogene homolog 1 (Ets1)	PH_rn_0014484	24356	1.04192	1.45688e-08
	Il6	Link	Rattus norvegicus interleukin 6 (Il6)	PH_rn_0011662	24498	3.35579	6.99686e-29
	Irf1	Link	Rattus norvegicus interferon regulatory factor 1 (Irf1)	PH_rn_0015268	24508	1.26427	2.62323e-05
	Myc	Link	Rattus norvegicus myelocytomatosis oncogene (Myc)	PH_rn_0011892	24577	1.74107	5.939e-17
	Tnf	Link	Rattus norvegicus tumor necrosis factor (Tnf)	PH_rn_0011709	24835	1.97552	5.84892e-13
	Wt1	Link	Rattus norvegicus Wilms tumor 1 (Wt1)	PH_rn_0011420	24883	1.68921	0.000939234
	Foxa1	Link	Rattus norvegicus forkhead box A1 (Foxa1)	PH_rn_0004136	25098	1.23759	0.04758
	Tcf21	Link	Rattus norvegicus transcription factor 21 (Tcf21)	PH_rn_0013709	252856	1.03619	0.00374632
	Icam1	Link	Rattus norvegicus intercellular adhesion molecule 1 (Icam1)	PH_rn_0011455	25464	1.6927	3.30052e-18
	Cd28	Link	Rattus norvegicus Cd28 molecule (Cd28)	PH_rn_0005228	25660	1.03435	0.00226902
	Ahr	Link	Rattus norvegicus aryl hydrocarbon receptor (Ahr)	PH_rn_0011551	25690	1.488	8.40486e-07
	Apoe	Link	Rattus norvegicus apolipoprotein E (Apoe)	PH_rn_0011868	25728	1.03343	0.00206218
	Hnf4a	Link	Rattus norvegicus hepatocyte nuclear factor 4, alpha (Hnf4a)	PH_rn_0011553	25735	3.38325	3.64104e-11
	Ppara	Link	Rattus norvegicus peroxisome proliferator activated receptor alpha (Ppara)	PH_rn_0011624	25747	1.76928	0.00397588
	Zmiz2	Link	Rattus norvegicus zinc finger, MIZ-type containing 2 (Zmiz2)	PH_rn_0013370	289783	-1.16845	0.000334246
	Gdf2	Link	Rattus norvegicus growth differentiation factor 2 (Gdf2)	PH_rn_0000799	290921	1.28858	0.0260576
	Areg	Link	Rattus norvegicus amphiregulin (Areg)	PH_rn_0015046	29183	1.36945	1.4199e-09
	Ddit3	Link	Rattus norvegicus DNA-damage inducible transcript 3 (Ddit3)	PH_rn_0012368	29467	1.76308	2.97369e-12
	Neurog2	Link	PREDICTED: Rattus norvegicus neurogenin 2 (Neurog2)	PH_rn_0001289	295475	1.45962	0.0306703
	Hes1	Link	Rattus norvegicus hes family bHLH transcription factor 1 (Hes1)	PH_rn_0011346	29577	1.12052	0.000874213
	Pou3f2	Link	Rattus norvegicus POU class 3 homeobox 2 (Pou3f2)	PH_rn_0002844	29588	-1.30238	0.000172791
	Arntl	Link	Rattus norvegicus aryl hydrocarbon receptor nuclear translocator-like (Arntl)	PH_rn_0002053	29657	1.297	1.07698e-05
	Smarcc1	Link	Rattus norvegicus SWI/SNF related, matrix associated, actin dependent regulator of chromatin, subfamily c, member 1 (Smarcc1)	PH_rn_0009340	301020	-1.13452	6.7204e-05
	Il17f	Link	Rattus norvegicus interleukin 17F (Il17f)	PH_rn_0012429	301291	1.2316	0.000121694
	Foxo4	Link	Rattus norvegicus forkhead box O4 (Foxo4)	PH_rn_0007094	302415	-1.47725	0.000211313
	Mrpl12	Link	Rattus norvegicus mitochondrial ribosomal protein L12 (Mrpl12)	PH_rn_0008174	303746	-1.17032	6.46579e-19
	Rel	Link	PREDICTED: Rattus norvegicus v-rel reticuloendotheliosis viral oncogene homolog (avian)	PH_rn_0021155	305584	1.7324	6.99601e-09
	Tox2	Link	Rattus norvegicus TOX high mobility group box family member 2 (Tox2)	PH_rn_0004419	311615	2.24263	6.76541e-05
	Abca1	Link	Rattus norvegicus ATP-binding cassette, subfamily A (ABC1)	PH_rn_0011566	313210	-1.09819	0.00669037
	Fos	Link	Rattus norvegicus FBJ osteosarcoma oncogene (Fos)	PH_rn_0011802	314322	1.3517	3.73145e-06
	Mkl1	Link	PREDICTED: Rattus norvegicus megakaryoblastic leukemia (translocation)	PH_rn_0001187	315151	-1.25463	0.000186381
	Top2a	Link	Rattus norvegicus topoisomerase (DNA)	PH_rn_0015138	360243	-1.61525	1.92202e-12
	Smarcd1	Link	Rattus norvegicus SWI/SNF related, matrix associated, actin dependent regulator of chromatin, subfamily d, member 1 (Smarcd1)	PH_rn_0008090	363002	-1.24425	1.60312e-05
	Csrnp1	Link	Rattus norvegicus cysteine-serine-rich nuclear protein 1 (Csrnp1)	PH_rn_0007829	363165	1.97871	4.48874e-31
	Tbl1xr1	Link	Rattus norvegicus transducin (beta)	PH_rn_0008327	365755	-1.33272	0.00216835
	Nkx2-2	Link	PREDICTED: Rattus norvegicus NK2 homeobox 2 (Nkx2-2)	PH_rn_0027144	366214	-1.52433	1.93418e-09
	Runx1	Link	Rattus norvegicus runt-related transcription factor 1 (Runx1)	PH_rn_0006196	50662	1.38067	1.08335e-07
	Fgf2	Link	Rattus norvegicus fibroblast growth factor 2 (Fgf2)	PH_rn_0012475	54250	-1.05816	3.00501e-08
	Klf6	Link	Rattus norvegicus Kruppel-like factor 6 (Klf6)	PH_rn_0012080	58954	1.36601	7.58889e-13
	Tgfb1	Link	Rattus norvegicus transforming growth factor, beta 1 (Tgfb1)	PH_rn_0011442	59086	-1.4788	4.57598e-14
	Bcl3	Link	Rattus norvegicus B-cell CLL/lymphoma 3 (Bcl3)	PH_rn_0006524	680611	1.36355	1.17834e-13
	Zfp36	Link	Rattus norvegicus zinc finger protein 36 (Zfp36)	PH_rn_0014971	79426	1.3642	0.00159816
	Nfkb1	Link	Rattus norvegicus nuclear factor of kappa light polypeptide gene enhancer in B-cells 1 (Nfkb1)	PH_rn_0001359	81736	1.26693	5.4818e-08
	Klf5	Link	Rattus norvegicus Kruppel-like factor 5 (Klf5)	PH_rn_0016007	84410	1.21776	3.61587e-10
>	GO:0045935~positive regulation of nucleobase, nucleoside, nucleotide and nucleic acid metabolic process; Q-value: 8.23143E-03
	Gene_symbol	ref	Description	ID	Entrez_gene_id	log2 (Ratio)	P-value (Differentially expressed)
	Egr2	Link	Rattus norvegicus early growth response 2 (Egr2)	PH_rn_0004512	114090	1.05203	1.43497e-10
	Hmga1	Link	PREDICTED: Rattus norvegicus high mobility group AT-hook 1 (Hmga1)	PH_rn_0028753	117062	-1.05079	0.00453847
	Ets1	Link	Rattus norvegicus v-ets avian erythroblastosis virus E26 oncogene homolog 1 (Ets1)	PH_rn_0014484	24356	1.04192	1.45688e-08
	Il6	Link	Rattus norvegicus interleukin 6 (Il6)	PH_rn_0011662	24498	3.35579	6.99686e-29
	Irf1	Link	Rattus norvegicus interferon regulatory factor 1 (Irf1)	PH_rn_0015268	24508	1.26427	2.62323e-05
	Myc	Link	Rattus norvegicus myelocytomatosis oncogene (Myc)	PH_rn_0011892	24577	1.74107	5.939e-17
	Tnf	Link	Rattus norvegicus tumor necrosis factor (Tnf)	PH_rn_0011709	24835	1.97552	5.84892e-13
	Wt1	Link	Rattus norvegicus Wilms tumor 1 (Wt1)	PH_rn_0011420	24883	1.68921	0.000939234
	Foxa1	Link	Rattus norvegicus forkhead box A1 (Foxa1)	PH_rn_0004136	25098	1.23759	0.04758
	Tcf21	Link	Rattus norvegicus transcription factor 21 (Tcf21)	PH_rn_0013709	252856	1.03619	0.00374632
	Cd28	Link	Rattus norvegicus Cd28 molecule (Cd28)	PH_rn_0005228	25660	1.03435	0.00226902
	Ahr	Link	Rattus norvegicus aryl hydrocarbon receptor (Ahr)	PH_rn_0011551	25690	1.488	8.40486e-07
	Apoe	Link	Rattus norvegicus apolipoprotein E (Apoe)	PH_rn_0011868	25728	1.03343	0.00206218
	Hnf4a	Link	Rattus norvegicus hepatocyte nuclear factor 4, alpha (Hnf4a)	PH_rn_0011553	25735	3.38325	3.64104e-11
	Ppara	Link	Rattus norvegicus peroxisome proliferator activated receptor alpha (Ppara)	PH_rn_0011624	25747	1.76928	0.00397588
	Zmiz2	Link	Rattus norvegicus zinc finger, MIZ-type containing 2 (Zmiz2)	PH_rn_0013370	289783	-1.16845	0.000334246
	Gdf2	Link	Rattus norvegicus growth differentiation factor 2 (Gdf2)	PH_rn_0000799	290921	1.28858	0.0260576
	Areg	Link	Rattus norvegicus amphiregulin (Areg)	PH_rn_0015046	29183	1.36945	1.4199e-09
	Ddit3	Link	Rattus norvegicus DNA-damage inducible transcript 3 (Ddit3)	PH_rn_0012368	29467	1.76308	2.97369e-12
	Neurog2	Link	PREDICTED: Rattus norvegicus neurogenin 2 (Neurog2)	PH_rn_0001289	295475	1.45962	0.0306703
	Hes1	Link	Rattus norvegicus hes family bHLH transcription factor 1 (Hes1)	PH_rn_0011346	29577	1.12052	0.000874213
	Pou3f2	Link	Rattus norvegicus POU class 3 homeobox 2 (Pou3f2)	PH_rn_0002844	29588	-1.30238	0.000172791
	Arntl	Link	Rattus norvegicus aryl hydrocarbon receptor nuclear translocator-like (Arntl)	PH_rn_0002053	29657	1.297	1.07698e-05
	Smarcc1	Link	Rattus norvegicus SWI/SNF related, matrix associated, actin dependent regulator of chromatin, subfamily c, member 1 (Smarcc1)	PH_rn_0009340	301020	-1.13452	6.7204e-05
	Il17f	Link	Rattus norvegicus interleukin 17F (Il17f)	PH_rn_0012429	301291	1.2316	0.000121694
	Foxo4	Link	Rattus norvegicus forkhead box O4 (Foxo4)	PH_rn_0007094	302415	-1.47725	0.000211313
	Mrpl12	Link	Rattus norvegicus mitochondrial ribosomal protein L12 (Mrpl12)	PH_rn_0008174	303746	-1.17032	6.46579e-19
	Rel	Link	PREDICTED: Rattus norvegicus v-rel reticuloendotheliosis viral oncogene homolog (avian)	PH_rn_0021155	305584	1.7324	6.99601e-09
	Tox2	Link	Rattus norvegicus TOX high mobility group box family member 2 (Tox2)	PH_rn_0004419	311615	2.24263	6.76541e-05
	Abca1	Link	Rattus norvegicus ATP-binding cassette, subfamily A (ABC1)	PH_rn_0011566	313210	-1.09819	0.00669037
	Fos	Link	Rattus norvegicus FBJ osteosarcoma oncogene (Fos)	PH_rn_0011802	314322	1.3517	3.73145e-06
	Mkl1	Link	PREDICTED: Rattus norvegicus megakaryoblastic leukemia (translocation)	PH_rn_0001187	315151	-1.25463	0.000186381
	Top2a	Link	Rattus norvegicus topoisomerase (DNA)	PH_rn_0015138	360243	-1.61525	1.92202e-12
	Smarcd1	Link	Rattus norvegicus SWI/SNF related, matrix associated, actin dependent regulator of chromatin, subfamily d, member 1 (Smarcd1)	PH_rn_0008090	363002	-1.24425	1.60312e-05
	Csrnp1	Link	Rattus norvegicus cysteine-serine-rich nuclear protein 1 (Csrnp1)	PH_rn_0007829	363165	1.97871	4.48874e-31
	Tbl1xr1	Link	Rattus norvegicus transducin (beta)	PH_rn_0008327	365755	-1.33272	0.00216835
	Nkx2-2	Link	PREDICTED: Rattus norvegicus NK2 homeobox 2 (Nkx2-2)	PH_rn_0027144	366214	-1.52433	1.93418e-09
	Runx1	Link	Rattus norvegicus runt-related transcription factor 1 (Runx1)	PH_rn_0006196	50662	1.38067	1.08335e-07
	Fgf2	Link	Rattus norvegicus fibroblast growth factor 2 (Fgf2)	PH_rn_0012475	54250	-1.05816	3.00501e-08
	Klf6	Link	Rattus norvegicus Kruppel-like factor 6 (Klf6)	PH_rn_0012080	58954	1.36601	7.58889e-13
	Tgfb1	Link	Rattus norvegicus transforming growth factor, beta 1 (Tgfb1)	PH_rn_0011442	59086	-1.4788	4.57598e-14
	Bcl3	Link	Rattus norvegicus B-cell CLL/lymphoma 3 (Bcl3)	PH_rn_0006524	680611	1.36355	1.17834e-13
	Zfp36	Link	Rattus norvegicus zinc finger protein 36 (Zfp36)	PH_rn_0014971	79426	1.3642	0.00159816
	Nfkb1	Link	Rattus norvegicus nuclear factor of kappa light polypeptide gene enhancer in B-cells 1 (Nfkb1)	PH_rn_0001359	81736	1.26693	5.4818e-08
	Klf5	Link	Rattus norvegicus Kruppel-like factor 5 (Klf5)	PH_rn_0016007	84410	1.21776	3.61587e-10
>	GO:0045941~positive regulation of transcription; Q-value: 8.08325E-03
	Gene_symbol	ref	Description	ID	Entrez_gene_id	log2 (Ratio)	P-value (Differentially expressed)
	Egr2	Link	Rattus norvegicus early growth response 2 (Egr2)	PH_rn_0004512	114090	1.05203	1.43497e-10
	Hmga1	Link	PREDICTED: Rattus norvegicus high mobility group AT-hook 1 (Hmga1)	PH_rn_0028753	117062	-1.05079	0.00453847
	Ets1	Link	Rattus norvegicus v-ets avian erythroblastosis virus E26 oncogene homolog 1 (Ets1)	PH_rn_0014484	24356	1.04192	1.45688e-08
	Il6	Link	Rattus norvegicus interleukin 6 (Il6)	PH_rn_0011662	24498	3.35579	6.99686e-29
	Irf1	Link	Rattus norvegicus interferon regulatory factor 1 (Irf1)	PH_rn_0015268	24508	1.26427	2.62323e-05
	Myc	Link	Rattus norvegicus myelocytomatosis oncogene (Myc)	PH_rn_0011892	24577	1.74107	5.939e-17
	Tnf	Link	Rattus norvegicus tumor necrosis factor (Tnf)	PH_rn_0011709	24835	1.97552	5.84892e-13
	Wt1	Link	Rattus norvegicus Wilms tumor 1 (Wt1)	PH_rn_0011420	24883	1.68921	0.000939234
	Foxa1	Link	Rattus norvegicus forkhead box A1 (Foxa1)	PH_rn_0004136	25098	1.23759	0.04758
	Tcf21	Link	Rattus norvegicus transcription factor 21 (Tcf21)	PH_rn_0013709	252856	1.03619	0.00374632
	Ahr	Link	Rattus norvegicus aryl hydrocarbon receptor (Ahr)	PH_rn_0011551	25690	1.488	8.40486e-07
	Hnf4a	Link	Rattus norvegicus hepatocyte nuclear factor 4, alpha (Hnf4a)	PH_rn_0011553	25735	3.38325	3.64104e-11
	Ppara	Link	Rattus norvegicus peroxisome proliferator activated receptor alpha (Ppara)	PH_rn_0011624	25747	1.76928	0.00397588
	Zmiz2	Link	Rattus norvegicus zinc finger, MIZ-type containing 2 (Zmiz2)	PH_rn_0013370	289783	-1.16845	0.000334246
	Gdf2	Link	Rattus norvegicus growth differentiation factor 2 (Gdf2)	PH_rn_0000799	290921	1.28858	0.0260576
	Ddit3	Link	Rattus norvegicus DNA-damage inducible transcript 3 (Ddit3)	PH_rn_0012368	29467	1.76308	2.97369e-12
	Neurog2	Link	PREDICTED: Rattus norvegicus neurogenin 2 (Neurog2)	PH_rn_0001289	295475	1.45962	0.0306703
	Hes1	Link	Rattus norvegicus hes family bHLH transcription factor 1 (Hes1)	PH_rn_0011346	29577	1.12052	0.000874213
	Pou3f2	Link	Rattus norvegicus POU class 3 homeobox 2 (Pou3f2)	PH_rn_0002844	29588	-1.30238	0.000172791
	Arntl	Link	Rattus norvegicus aryl hydrocarbon receptor nuclear translocator-like (Arntl)	PH_rn_0002053	29657	1.297	1.07698e-05
	Smarcc1	Link	Rattus norvegicus SWI/SNF related, matrix associated, actin dependent regulator of chromatin, subfamily c, member 1 (Smarcc1)	PH_rn_0009340	301020	-1.13452	6.7204e-05
	Il17f	Link	Rattus norvegicus interleukin 17F (Il17f)	PH_rn_0012429	301291	1.2316	0.000121694
	Foxo4	Link	Rattus norvegicus forkhead box O4 (Foxo4)	PH_rn_0007094	302415	-1.47725	0.000211313
	Mrpl12	Link	Rattus norvegicus mitochondrial ribosomal protein L12 (Mrpl12)	PH_rn_0008174	303746	-1.17032	6.46579e-19
	Rel	Link	PREDICTED: Rattus norvegicus v-rel reticuloendotheliosis viral oncogene homolog (avian)	PH_rn_0021155	305584	1.7324	6.99601e-09
	Tox2	Link	Rattus norvegicus TOX high mobility group box family member 2 (Tox2)	PH_rn_0004419	311615	2.24263	6.76541e-05
	Fos	Link	Rattus norvegicus FBJ osteosarcoma oncogene (Fos)	PH_rn_0011802	314322	1.3517	3.73145e-06
	Mkl1	Link	PREDICTED: Rattus norvegicus megakaryoblastic leukemia (translocation)	PH_rn_0001187	315151	-1.25463	0.000186381
	Top2a	Link	Rattus norvegicus topoisomerase (DNA)	PH_rn_0015138	360243	-1.61525	1.92202e-12
	Smarcd1	Link	Rattus norvegicus SWI/SNF related, matrix associated, actin dependent regulator of chromatin, subfamily d, member 1 (Smarcd1)	PH_rn_0008090	363002	-1.24425	1.60312e-05
	Csrnp1	Link	Rattus norvegicus cysteine-serine-rich nuclear protein 1 (Csrnp1)	PH_rn_0007829	363165	1.97871	4.48874e-31
	Tbl1xr1	Link	Rattus norvegicus transducin (beta)	PH_rn_0008327	365755	-1.33272	0.00216835
	Nkx2-2	Link	PREDICTED: Rattus norvegicus NK2 homeobox 2 (Nkx2-2)	PH_rn_0027144	366214	-1.52433	1.93418e-09
	Runx1	Link	Rattus norvegicus runt-related transcription factor 1 (Runx1)	PH_rn_0006196	50662	1.38067	1.08335e-07
	Fgf2	Link	Rattus norvegicus fibroblast growth factor 2 (Fgf2)	PH_rn_0012475	54250	-1.05816	3.00501e-08
	Klf6	Link	Rattus norvegicus Kruppel-like factor 6 (Klf6)	PH_rn_0012080	58954	1.36601	7.58889e-13
	Tgfb1	Link	Rattus norvegicus transforming growth factor, beta 1 (Tgfb1)	PH_rn_0011442	59086	-1.4788	4.57598e-14
	Bcl3	Link	Rattus norvegicus B-cell CLL/lymphoma 3 (Bcl3)	PH_rn_0006524	680611	1.36355	1.17834e-13
	Zfp36	Link	Rattus norvegicus zinc finger protein 36 (Zfp36)	PH_rn_0014971	79426	1.3642	0.00159816
	Nfkb1	Link	Rattus norvegicus nuclear factor of kappa light polypeptide gene enhancer in B-cells 1 (Nfkb1)	PH_rn_0001359	81736	1.26693	5.4818e-08
	Klf5	Link	Rattus norvegicus Kruppel-like factor 5 (Klf5)	PH_rn_0016007	84410	1.21776	3.61587e-10
>	GO:0006355~regulation of transcription, DNA-dependent; Q-value: 7.9097E-03
	Gene_symbol	ref	Description	ID	Entrez_gene_id	log2 (Ratio)	P-value (Differentially expressed)
	Zfp9	Link	Rattus norvegicus zinc finger protein 9 (Zfp9)	PH_rn_0012829	100158232	1.13176	0.0266953
	Egr2	Link	Rattus norvegicus early growth response 2 (Egr2)	PH_rn_0004512	114090	1.05203	1.43497e-10
	Nfil3	Link	Rattus norvegicus nuclear factor, interleukin 3 regulated (Nfil3)	PH_rn_0004158	114519	1.29809	2.03449e-23
	Kcnh6	Link	Rattus norvegicus potassium voltage-gated channel, subfamily H (eag-related)	PH_rn_0015491	116745	-1.02236	0.000203908
	Hmga1	Link	PREDICTED: Rattus norvegicus high mobility group AT-hook 1 (Hmga1)	PH_rn_0028753	117062	-1.05079	0.00453847
	Txnip	Link	Rattus norvegicus thioredoxin interacting protein (Txnip)	PH_rn_0003086	117514	2.19958	9.82108e-12
	Ets1	Link	Rattus norvegicus v-ets avian erythroblastosis virus E26 oncogene homolog 1 (Ets1)	PH_rn_0014484	24356	1.04192	1.45688e-08
	Hmox1	Link	Rattus norvegicus heme oxygenase (decycling)	PH_rn_0012333	24451	1.99824	2.77521e-13
	Il6	Link	Rattus norvegicus interleukin 6 (Il6)	PH_rn_0011662	24498	3.35579	6.99686e-29
	Irf1	Link	Rattus norvegicus interferon regulatory factor 1 (Irf1)	PH_rn_0015268	24508	1.26427	2.62323e-05
	Myc	Link	Rattus norvegicus myelocytomatosis oncogene (Myc)	PH_rn_0011892	24577	1.74107	5.939e-17
	Mafk	Link	Rattus norvegicus v-maf avian musculoaponeurotic fibrosarcoma oncogene homolog K (Mafk)	PH_rn_0006725	246760	2.06611	2.30137e-23
	Cby1	Link	Rattus norvegicus chibby homolog 1 (Drosophila)	PH_rn_0013737	246768	-1.33588	2.2017e-08
	Tnf	Link	Rattus norvegicus tumor necrosis factor (Tnf)	PH_rn_0011709	24835	1.97552	5.84892e-13
	Wt1	Link	Rattus norvegicus Wilms tumor 1 (Wt1)	PH_rn_0011420	24883	1.68921	0.000939234
	Foxa1	Link	Rattus norvegicus forkhead box A1 (Foxa1)	PH_rn_0004136	25098	1.23759	0.04758
	Tcf21	Link	Rattus norvegicus transcription factor 21 (Tcf21)	PH_rn_0013709	252856	1.03619	0.00374632
	Nr1d1	Link	Rattus norvegicus nuclear receptor subfamily 1, group D, member 1 (Nr1d1)	PH_rn_0015680	252917	1.1166	5.04777e-06
	Atf3	Link	Rattus norvegicus activating transcription factor 3 (Atf3)	PH_rn_0006131	25389	2.91778	1.00119e-25
	Ahr	Link	Rattus norvegicus aryl hydrocarbon receptor (Ahr)	PH_rn_0011551	25690	1.488	8.40486e-07
	Hnf4a	Link	Rattus norvegicus hepatocyte nuclear factor 4, alpha (Hnf4a)	PH_rn_0011553	25735	3.38325	3.64104e-11
	Ppara	Link	Rattus norvegicus peroxisome proliferator activated receptor alpha (Ppara)	PH_rn_0011624	25747	1.76928	0.00397588
	Mnt	Link	Rattus norvegicus MAX network transcriptional repressor (Mnt)	PH_rn_0010783	287521	1.04618	2.18237e-09
	Zmiz2	Link	Rattus norvegicus zinc finger, MIZ-type containing 2 (Zmiz2)	PH_rn_0013370	289783	-1.16845	0.000334246
	Ddit3	Link	Rattus norvegicus DNA-damage inducible transcript 3 (Ddit3)	PH_rn_0012368	29467	1.76308	2.97369e-12
	Ighmbp2	Link	Rattus norvegicus immunoglobulin mu binding protein 2 (Ighmbp2)	PH_rn_0002591	29532	-1.0332	8.42118e-05
	Neurog2	Link	PREDICTED: Rattus norvegicus neurogenin 2 (Neurog2)	PH_rn_0001289	295475	1.45962	0.0306703
	Hes1	Link	Rattus norvegicus hes family bHLH transcription factor 1 (Hes1)	PH_rn_0011346	29577	1.12052	0.000874213
	Pou3f2	Link	Rattus norvegicus POU class 3 homeobox 2 (Pou3f2)	PH_rn_0002844	29588	-1.30238	0.000172791
	Dlx1	Link	Rattus norvegicus distal-less homeobox 1 (Dlx1)	PH_rn_0003121	296500	-1.02617	2.07341e-09
	Arntl	Link	Rattus norvegicus aryl hydrocarbon receptor nuclear translocator-like (Arntl)	PH_rn_0002053	29657	1.297	1.07698e-05
	Smarcc1	Link	Rattus norvegicus SWI/SNF related, matrix associated, actin dependent regulator of chromatin, subfamily c, member 1 (Smarcc1)	PH_rn_0009340	301020	-1.13452	6.7204e-05
	Il17f	Link	Rattus norvegicus interleukin 17F (Il17f)	PH_rn_0012429	301291	1.2316	0.000121694
	Foxo4	Link	Rattus norvegicus forkhead box O4 (Foxo4)	PH_rn_0007094	302415	-1.47725	0.000211313
	Zfp39	Link	Rattus norvegicus zinc finger protein 39 (Zfp39)	PH_rn_0013048	303173	1.37206	9.65309e-08
	Mrpl12	Link	Rattus norvegicus mitochondrial ribosomal protein L12 (Mrpl12)	PH_rn_0008174	303746	-1.17032	6.46579e-19
	Mnda	Link	Rattus norvegicus myeloid cell nuclear differentiation antigen (Mnda)	PH_rn_0014980	304988	3.70449	4.94686e-19
	Rel	Link	PREDICTED: Rattus norvegicus v-rel reticuloendotheliosis viral oncogene homolog (avian)	PH_rn_0021155	305584	1.7324	6.99601e-09
	Irf9	Link	Rattus norvegicus interferon regulatory factor 9 (Irf9)	PH_rn_0000592	305896	1.3978	0.000725778
	Sox21	Link	PREDICTED: Rattus norvegicus SRY (sex determining region Y)	PH_rn_0005904	306168	2.41678	1.14288e-06
	Zfp192	Link	PREDICTED: Rattus norvegicus zinc finger protein 192 (Zfp192)	PH_rn_0028571	306974	-1.20708	1.6249e-05
	E2f8	Link	PREDICTED: Rattus norvegicus E2F transcription factor 8 (E2f8)	PH_rn_0018063	308607	-1.18747	1.5233e-08
	Pde8b	Link	Rattus norvegicus phosphodiesterase 8B (Pde8b)	PH_rn_0007603	309962	1.0337	0.0107104
	Tox2	Link	Rattus norvegicus TOX high mobility group box family member 2 (Tox2)	PH_rn_0004419	311615	2.24263	6.76541e-05
	Bmyc	Link	Rattus norvegicus brain expressed myelocytomatosis oncogene (Bmyc)	PH_rn_0003993	311807	-1.23267	0.000135321
	Fos	Link	Rattus norvegicus FBJ osteosarcoma oncogene (Fos)	PH_rn_0011802	314322	1.3517	3.73145e-06
	Mdm2	Link	Rattus norvegicus MDM2 oncogene, E3 ubiquitin protein ligase (Mdm2)	PH_rn_0007193	314856	1.37143	7.72971e-07
	Mkl1	Link	PREDICTED: Rattus norvegicus megakaryoblastic leukemia (translocation)	PH_rn_0001187	315151	-1.25463	0.000186381
	Hoxc5	Link	Rattus norvegicus homeo box C5 (Hoxc5)	PH_rn_0009649	315341	1.11819	0.0132547
	Satb1	Link	Rattus norvegicus SATB homeobox 1 (Satb1)	PH_rn_0009500	316164	1.04136	0.0476503
	Top2a	Link	Rattus norvegicus topoisomerase (DNA)	PH_rn_0015138	360243	-1.61525	1.92202e-12
	Smarcd1	Link	Rattus norvegicus SWI/SNF related, matrix associated, actin dependent regulator of chromatin, subfamily d, member 1 (Smarcd1)	PH_rn_0008090	363002	-1.24425	1.60312e-05
	Csrnp1	Link	Rattus norvegicus cysteine-serine-rich nuclear protein 1 (Csrnp1)	PH_rn_0007829	363165	1.97871	4.48874e-31
	Gsc2	Link	Rattus norvegicus goosecoid homeobox 2 (Gsc2)	PH_rn_0007684	363831	1.62853	0.00168986
	Tbl1xr1	Link	Rattus norvegicus transducin (beta)	PH_rn_0008327	365755	-1.33272	0.00216835
	Nkx2-2	Link	PREDICTED: Rattus norvegicus NK2 homeobox 2 (Nkx2-2)	PH_rn_0027144	366214	-1.52433	1.93418e-09
	Dnmt3a	Link	Rattus norvegicus DNA (cytosine-5-)	PH_rn_0012000	444984	1.27804	7.85286e-08
	Mypop	Link	Rattus norvegicus Myb-related transcription factor, partner of profilin (Mypop)	PH_rn_0009448	499090	-1.00603	0.000280627
	Zfp458	Link	Rattus norvegicus zinc finger protein 458 (Zfp458)	PH_rn_0022684	499563	1.57208	3.25097e-05
	Gon4l	Link	Rattus norvegicus gon-4-like (C. elegans)	PH_rn_0005893	499653	-1.00794	0.000855147
	Tgif2	Link	Rattus norvegicus TGFB-induced factor homeobox 2 (Tgif2)	PH_rn_0021814	499929	1.14753	1.33319e-05
	Zscan20	Link	PREDICTED: Rattus norvegicus zinc finger and SCAN domain containing 20 (Zscan20)	PH_rn_0001595	500549	1.18543	0.037105
	Runx1	Link	Rattus norvegicus runt-related transcription factor 1 (Runx1)	PH_rn_0006196	50662	1.38067	1.08335e-07
	Fgf2	Link	Rattus norvegicus fibroblast growth factor 2 (Fgf2)	PH_rn_0012475	54250	-1.05816	3.00501e-08
	Klf6	Link	Rattus norvegicus Kruppel-like factor 6 (Klf6)	PH_rn_0012080	58954	1.36601	7.58889e-13
	Tgfb1	Link	Rattus norvegicus transforming growth factor, beta 1 (Tgfb1)	PH_rn_0011442	59086	-1.4788	4.57598e-14
	Ppp1r10	Link	Rattus norvegicus protein phosphatase 1, regulatory subunit 10 (Ppp1r10)	PH_rn_0014945	65045	1.17942	2.05339e-14
	Bcl3	Link	Rattus norvegicus B-cell CLL/lymphoma 3 (Bcl3)	PH_rn_0006524	680611	1.36355	1.17834e-13
	LOC682988	Link	Rattus norvegicus similar to mediator of RNA polymerase II transcription, subunit 18 homolog (LOC682988)	PH_rn_0000675	682988	-1.087	4.09924e-07
	Meis1	Link	Rattus norvegicus Meis homeobox 1 (Meis1)	PH_rn_0006884	686117	1.90308	2.60924e-09
	Zfp36	Link	Rattus norvegicus zinc finger protein 36 (Zfp36)	PH_rn_0014971	79426	1.3642	0.00159816
	Zbtb10	Link	Rattus norvegicus zinc finger and BTB domain containing 10 (Zbtb10)	PH_rn_0004763	80338	2.00522	3.06127e-12
	Nfkb1	Link	Rattus norvegicus nuclear factor of kappa light polypeptide gene enhancer in B-cells 1 (Nfkb1)	PH_rn_0001359	81736	1.26693	5.4818e-08
	Tsc22d3	Link	Rattus norvegicus TSC22 domain family, member 3 (Tsc22d3)	PH_rn_0003445	83514	1.1733	6.31129e-10
	Klf5	Link	Rattus norvegicus Kruppel-like factor 5 (Klf5)	PH_rn_0016007	84410	1.21776	3.61587e-10
	Tle3	Link	Rattus norvegicus transducin-like enhancer of split 3 (E(sp1)	PH_rn_0013977	84424	1.06737	1.63458e-06
>	GO:0042035~regulation of cytokine biosynthetic process; Q-value: 1.16174E-02
	Gene_symbol	ref	Description	ID	Entrez_gene_id	log2 (Ratio)	P-value (Differentially expressed)
	Il6	Link	Rattus norvegicus interleukin 6 (Il6)	PH_rn_0011662	24498	3.35579	6.99686e-29
	Irf1	Link	Rattus norvegicus interferon regulatory factor 1 (Irf1)	PH_rn_0015268	24508	1.26427	2.62323e-05
	Tnf	Link	Rattus norvegicus tumor necrosis factor (Tnf)	PH_rn_0011709	24835	1.97552	5.84892e-13
	Syk	Link	Rattus norvegicus spleen tyrosine kinase (Syk)	PH_rn_0012086	25155	1.0599	0.0382421
	Apoa2	Link	Rattus norvegicus apolipoprotein A-II (Apoa2)	PH_rn_0010946	25649	1.13506	0.031715
	Cd28	Link	Rattus norvegicus Cd28 molecule (Cd28)	PH_rn_0005228	25660	1.03435	0.00226902
	Il17f	Link	Rattus norvegicus interleukin 17F (Il17f)	PH_rn_0012429	301291	1.2316	0.000121694
	Rel	Link	PREDICTED: Rattus norvegicus v-rel reticuloendotheliosis viral oncogene homolog (avian)	PH_rn_0021155	305584	1.7324	6.99601e-09
	Ltb	Link	Rattus norvegicus lymphotoxin beta (TNF superfamily, member 3)	PH_rn_0013316	361795	2.62541	2.7072e-06
	Bcl3	Link	Rattus norvegicus B-cell CLL/lymphoma 3 (Bcl3)	PH_rn_0006524	680611	1.36355	1.17834e-13
	Nfkb1	Link	Rattus norvegicus nuclear factor of kappa light polypeptide gene enhancer in B-cells 1 (Nfkb1)	PH_rn_0001359	81736	1.26693	5.4818e-08
>	GO:0043065~positive regulation of apoptosis; Q-value: 1.14274E-02
	Gene_symbol	ref	Description	ID	Entrez_gene_id	log2 (Ratio)	P-value (Differentially expressed)
	Dusp1	Link	Rattus norvegicus dual specificity phosphatase 1 (Dusp1)	PH_rn_0006600	114856	2.52378	5.99024e-16
	Txnip	Link	Rattus norvegicus thioredoxin interacting protein (Txnip)	PH_rn_0003086	117514	2.19958	9.82108e-12
	Sf1	Link	PREDICTED: Rattus norvegicus splicing factor 1 (Sf1)	PH_rn_0026809	117855	1.48975	0.000876347
	Hmox1	Link	Rattus norvegicus heme oxygenase (decycling)	PH_rn_0012333	24451	1.99824	2.77521e-13
	Ifnb1	Link	Rattus norvegicus interferon beta 1, fibroblast (Ifnb1)	PH_rn_0014513	24481	1.78589	0.00036298
	Myc	Link	Rattus norvegicus myelocytomatosis oncogene (Myc)	PH_rn_0011892	24577	1.74107	5.939e-17
	Nf1	Link	Rattus norvegicus neurofibromin 1 (Nf1)	PH_rn_0011753	24592	1.01911	0.000106147
	Tnf	Link	Rattus norvegicus tumor necrosis factor (Tnf)	PH_rn_0011709	24835	1.97552	5.84892e-13
	Timp3	Link	Rattus norvegicus TIMP metallopeptidase inhibitor 3 (Timp3)	PH_rn_0003291	25358	-1.76632	1.95462e-09
	Cd28	Link	Rattus norvegicus Cd28 molecule (Cd28)	PH_rn_0005228	25660	1.03435	0.00226902
	Apoe	Link	Rattus norvegicus apolipoprotein E (Apoe)	PH_rn_0011868	25728	1.03343	0.00206218
	Pycard	Link	Rattus norvegicus PYD and CARD domain containing (Pycard)	PH_rn_0009333	282817	-1.02785	9.1862e-06
	Ddit3	Link	Rattus norvegicus DNA-damage inducible transcript 3 (Ddit3)	PH_rn_0012368	29467	1.76308	2.97369e-12
	Mnda	Link	Rattus norvegicus myeloid cell nuclear differentiation antigen (Mnda)	PH_rn_0014980	304988	3.70449	4.94686e-19
	Sh3rf1	Link	Rattus norvegicus SH3 domain containing ring finger 1 (Sh3rf1)	PH_rn_0011856	306417	-1.20842	0.00439267
	Plekhf1	Link	PREDICTED: Rattus norvegicus pleckstrin homology domain containing, family F (with FYVE domain)	PH_rn_0026667	308543	1.61216	3.78009e-12
	Traf2	Link	Rattus norvegicus Tnf receptor-associated factor 2 (Traf2)	PH_rn_0011059	311786	1.43806	6.64514e-07
	Bbc3	Link	Rattus norvegicus Bcl-2 binding component 3 (Bbc3)	PH_rn_0004183	317673	2.35812	1.67188e-31
	Niacr1	Link	Rattus norvegicus niacin receptor 1 (Niacr1)	PH_rn_0011569	353250	1.00196	0.0114693
	Top2a	Link	Rattus norvegicus topoisomerase (DNA)	PH_rn_0015138	360243	-1.61525	1.92202e-12
	Cdip1	Link	Rattus norvegicus cell death-inducing p53 target 1 (Cdip1)	PH_rn_0014035	360480	-1.12628	0.000694064
	Ripk2	Link	Rattus norvegicus receptor-interacting serine-threonine kinase 2 (Ripk2)	PH_rn_0017092	362491	1.13769	1.04256e-10
	Rab27a	Link	Rattus norvegicus RAB27A, member RAS oncogene family (Rab27a)	PH_rn_0004771	50645	-1.2247	0.000300549
	Tgfb1	Link	Rattus norvegicus transforming growth factor, beta 1 (Tgfb1)	PH_rn_0011442	59086	-1.4788	4.57598e-14
	Bid	Link	Rattus norvegicus BH3 interacting domain death agonist (Bid)	PH_rn_0003006	64625	1.01458	0.012514
	Bcl3	Link	Rattus norvegicus B-cell CLL/lymphoma 3 (Bcl3)	PH_rn_0006524	680611	1.36355	1.17834e-13
	Tgfb2	Link	Rattus norvegicus transforming growth factor, beta 2 (Tgfb2)	PH_rn_0004214	81809	1.90034	3.66415e-23
	Casp6	Link	Rattus norvegicus caspase 6 (Casp6)	PH_rn_0000143	83584	-1.60351	6.98514e-07
	Kcnma1	Link	Rattus norvegicus potassium large conductance calcium-activated channel, subfamily M, alpha member 1 (Kcnma1)	PH_rn_0003404	83731	1.78684	0.000342711
>	GO:0051726~regulation of cell cycle; Q-value: 1.11745E-02
	Gene_symbol	ref	Description	ID	Entrez_gene_id	log2 (Ratio)	P-value (Differentially expressed)
	Cdk6	Link	PREDICTED: Rattus norvegicus cyclin-dependent kinase 6 (Cdk6)	PH_rn_0027208	114483	1.44681	3.73558e-25
	Cdkn1a	Link	PREDICTED: Rattus norvegicus cyclin-dependent kinase inhibitor 1A (Cdkn1a)	PH_rn_0028749	114851	1.21663	2.18647e-13
	Brinp1	Link	Rattus norvegicus bone morphogenetic protein/retinoic acid inducible neural-specific 1 (Brinp1)	PH_rn_0014741	140610	-1.82539	2.07956e-09
	Spdya	Link	Rattus norvegicus speedy/RINGO cell cycle regulator family member A (Spdya)	PH_rn_0013868	192209	1.03821	0.0289073
	Myc	Link	Rattus norvegicus myelocytomatosis oncogene (Myc)	PH_rn_0011892	24577	1.74107	5.939e-17
	Tnf	Link	Rattus norvegicus tumor necrosis factor (Tnf)	PH_rn_0011709	24835	1.97552	5.84892e-13
	Gadd45a	Link	Rattus norvegicus growth arrest and DNA-damage-inducible, alpha (Gadd45a)	PH_rn_0003426	25112	2.17258	7.79122e-43
	Cdkn2a	Link	Rattus norvegicus cyclin-dependent kinase inhibitor 2A (Cdkn2a)	PH_rn_0001792	25163	1.67841	0.00173032
	Cd28	Link	Rattus norvegicus Cd28 molecule (Cd28)	PH_rn_0005228	25660	1.03435	0.00226902
	Ccne1	Link	Rattus norvegicus cyclin E1 (Ccne1)	PH_rn_0014982	25729	-1.06705	6.11787e-07
	Hnf4a	Link	Rattus norvegicus hepatocyte nuclear factor 4, alpha (Hnf4a)	PH_rn_0011553	25735	3.38325	3.64104e-11
	Mnt	Link	Rattus norvegicus MAX network transcriptional repressor (Mnt)	PH_rn_0010783	287521	1.04618	2.18237e-09
	Gadd45g	Link	Rattus norvegicus growth arrest and DNA-damage-inducible, gamma (Gadd45g)	PH_rn_0004619	291005	2.34323	2.50492e-16
	Fbxo5	Link	Rattus norvegicus F-box protein 5 (Fbxo5)	PH_rn_0008262	292263	-1.47324	7.62276e-06
	Sgk1	Link	Rattus norvegicus serum/glucocorticoid regulated kinase 1 (Sgk1)	PH_rn_0022770	29517	1.22194	8.10666e-06
	Gadd45b	Link	Rattus norvegicus growth arrest and DNA-damage-inducible, beta (Gadd45b)	PH_rn_0006421	299626	2.70028	9.1914e-31
	Foxo4	Link	Rattus norvegicus forkhead box O4 (Foxo4)	PH_rn_0007094	302415	-1.47725	0.000211313
	Nusap1	Link	Rattus norvegicus nucleolar and spindle associated protein 1 (Nusap1)	PH_rn_0008522	311336	1.13464	0.00105088
	Mdm2	Link	Rattus norvegicus MDM2 oncogene, E3 ubiquitin protein ligase (Mdm2)	PH_rn_0007193	314856	1.37143	7.72971e-07
	Tacc3	Link	Rattus norvegicus transforming, acidic coiled-coil containing protein 3 (Tacc3)	PH_rn_0000637	360962	-1.00974	7.85936e-05
	Sipa1	Link	Rattus norvegicus signal-induced proliferation-associated 1 (Sipa1)	PH_rn_0009161	361710	-1.38725	1.69561e-08
	Nabp1	Link	Rattus norvegicus nucleic acid binding protein 1 (Nabp1)	PH_rn_0004345	363227	1.59544	5.88755e-23
	Tgfb1	Link	Rattus norvegicus transforming growth factor, beta 1 (Tgfb1)	PH_rn_0011442	59086	-1.4788	4.57598e-14
	Tgfb2	Link	Rattus norvegicus transforming growth factor, beta 2 (Tgfb2)	PH_rn_0004214	81809	1.90034	3.66415e-23
>	GO:0051252~regulation of RNA metabolic process; Q-value: 1.52657E-02
	Gene_symbol	ref	Description	ID	Entrez_gene_id	log2 (Ratio)	P-value (Differentially expressed)
	Zfp9	Link	Rattus norvegicus zinc finger protein 9 (Zfp9)	PH_rn_0012829	100158232	1.13176	0.0266953
	Egr2	Link	Rattus norvegicus early growth response 2 (Egr2)	PH_rn_0004512	114090	1.05203	1.43497e-10
	Nfil3	Link	Rattus norvegicus nuclear factor, interleukin 3 regulated (Nfil3)	PH_rn_0004158	114519	1.29809	2.03449e-23
	Kcnh6	Link	Rattus norvegicus potassium voltage-gated channel, subfamily H (eag-related)	PH_rn_0015491	116745	-1.02236	0.000203908
	Hmga1	Link	PREDICTED: Rattus norvegicus high mobility group AT-hook 1 (Hmga1)	PH_rn_0028753	117062	-1.05079	0.00453847
	Txnip	Link	Rattus norvegicus thioredoxin interacting protein (Txnip)	PH_rn_0003086	117514	2.19958	9.82108e-12
	Ets1	Link	Rattus norvegicus v-ets avian erythroblastosis virus E26 oncogene homolog 1 (Ets1)	PH_rn_0014484	24356	1.04192	1.45688e-08
	Hmox1	Link	Rattus norvegicus heme oxygenase (decycling)	PH_rn_0012333	24451	1.99824	2.77521e-13
	Il6	Link	Rattus norvegicus interleukin 6 (Il6)	PH_rn_0011662	24498	3.35579	6.99686e-29
	Irf1	Link	Rattus norvegicus interferon regulatory factor 1 (Irf1)	PH_rn_0015268	24508	1.26427	2.62323e-05
	Myc	Link	Rattus norvegicus myelocytomatosis oncogene (Myc)	PH_rn_0011892	24577	1.74107	5.939e-17
	Mafk	Link	Rattus norvegicus v-maf avian musculoaponeurotic fibrosarcoma oncogene homolog K (Mafk)	PH_rn_0006725	246760	2.06611	2.30137e-23
	Cby1	Link	Rattus norvegicus chibby homolog 1 (Drosophila)	PH_rn_0013737	246768	-1.33588	2.2017e-08
	Tnf	Link	Rattus norvegicus tumor necrosis factor (Tnf)	PH_rn_0011709	24835	1.97552	5.84892e-13
	Wt1	Link	Rattus norvegicus Wilms tumor 1 (Wt1)	PH_rn_0011420	24883	1.68921	0.000939234
	Foxa1	Link	Rattus norvegicus forkhead box A1 (Foxa1)	PH_rn_0004136	25098	1.23759	0.04758
	Tcf21	Link	Rattus norvegicus transcription factor 21 (Tcf21)	PH_rn_0013709	252856	1.03619	0.00374632
	Nr1d1	Link	Rattus norvegicus nuclear receptor subfamily 1, group D, member 1 (Nr1d1)	PH_rn_0015680	252917	1.1166	5.04777e-06
	Atf3	Link	Rattus norvegicus activating transcription factor 3 (Atf3)	PH_rn_0006131	25389	2.91778	1.00119e-25
	Ahr	Link	Rattus norvegicus aryl hydrocarbon receptor (Ahr)	PH_rn_0011551	25690	1.488	8.40486e-07
	Hnf4a	Link	Rattus norvegicus hepatocyte nuclear factor 4, alpha (Hnf4a)	PH_rn_0011553	25735	3.38325	3.64104e-11
	Ppara	Link	Rattus norvegicus peroxisome proliferator activated receptor alpha (Ppara)	PH_rn_0011624	25747	1.76928	0.00397588
	Mnt	Link	Rattus norvegicus MAX network transcriptional repressor (Mnt)	PH_rn_0010783	287521	1.04618	2.18237e-09
	Zmiz2	Link	Rattus norvegicus zinc finger, MIZ-type containing 2 (Zmiz2)	PH_rn_0013370	289783	-1.16845	0.000334246
	Ddit3	Link	Rattus norvegicus DNA-damage inducible transcript 3 (Ddit3)	PH_rn_0012368	29467	1.76308	2.97369e-12
	Ighmbp2	Link	Rattus norvegicus immunoglobulin mu binding protein 2 (Ighmbp2)	PH_rn_0002591	29532	-1.0332	8.42118e-05
	Neurog2	Link	PREDICTED: Rattus norvegicus neurogenin 2 (Neurog2)	PH_rn_0001289	295475	1.45962	0.0306703
	Hes1	Link	Rattus norvegicus hes family bHLH transcription factor 1 (Hes1)	PH_rn_0011346	29577	1.12052	0.000874213
	Pou3f2	Link	Rattus norvegicus POU class 3 homeobox 2 (Pou3f2)	PH_rn_0002844	29588	-1.30238	0.000172791
	Dlx1	Link	Rattus norvegicus distal-less homeobox 1 (Dlx1)	PH_rn_0003121	296500	-1.02617	2.07341e-09
	Arntl	Link	Rattus norvegicus aryl hydrocarbon receptor nuclear translocator-like (Arntl)	PH_rn_0002053	29657	1.297	1.07698e-05
	Smarcc1	Link	Rattus norvegicus SWI/SNF related, matrix associated, actin dependent regulator of chromatin, subfamily c, member 1 (Smarcc1)	PH_rn_0009340	301020	-1.13452	6.7204e-05
	Il17f	Link	Rattus norvegicus interleukin 17F (Il17f)	PH_rn_0012429	301291	1.2316	0.000121694
	Foxo4	Link	Rattus norvegicus forkhead box O4 (Foxo4)	PH_rn_0007094	302415	-1.47725	0.000211313
	Zfp39	Link	Rattus norvegicus zinc finger protein 39 (Zfp39)	PH_rn_0013048	303173	1.37206	9.65309e-08
	Mrpl12	Link	Rattus norvegicus mitochondrial ribosomal protein L12 (Mrpl12)	PH_rn_0008174	303746	-1.17032	6.46579e-19
	Mnda	Link	Rattus norvegicus myeloid cell nuclear differentiation antigen (Mnda)	PH_rn_0014980	304988	3.70449	4.94686e-19
	Rel	Link	PREDICTED: Rattus norvegicus v-rel reticuloendotheliosis viral oncogene homolog (avian)	PH_rn_0021155	305584	1.7324	6.99601e-09
	Irf9	Link	Rattus norvegicus interferon regulatory factor 9 (Irf9)	PH_rn_0000592	305896	1.3978	0.000725778
	Sox21	Link	PREDICTED: Rattus norvegicus SRY (sex determining region Y)	PH_rn_0005904	306168	2.41678	1.14288e-06
	Zfp192	Link	PREDICTED: Rattus norvegicus zinc finger protein 192 (Zfp192)	PH_rn_0028571	306974	-1.20708	1.6249e-05
	E2f8	Link	PREDICTED: Rattus norvegicus E2F transcription factor 8 (E2f8)	PH_rn_0018063	308607	-1.18747	1.5233e-08
	Pde8b	Link	Rattus norvegicus phosphodiesterase 8B (Pde8b)	PH_rn_0007603	309962	1.0337	0.0107104
	Tox2	Link	Rattus norvegicus TOX high mobility group box family member 2 (Tox2)	PH_rn_0004419	311615	2.24263	6.76541e-05
	Bmyc	Link	Rattus norvegicus brain expressed myelocytomatosis oncogene (Bmyc)	PH_rn_0003993	311807	-1.23267	0.000135321
	Fos	Link	Rattus norvegicus FBJ osteosarcoma oncogene (Fos)	PH_rn_0011802	314322	1.3517	3.73145e-06
	Mdm2	Link	Rattus norvegicus MDM2 oncogene, E3 ubiquitin protein ligase (Mdm2)	PH_rn_0007193	314856	1.37143	7.72971e-07
	Mkl1	Link	PREDICTED: Rattus norvegicus megakaryoblastic leukemia (translocation)	PH_rn_0001187	315151	-1.25463	0.000186381
	Hoxc5	Link	Rattus norvegicus homeo box C5 (Hoxc5)	PH_rn_0009649	315341	1.11819	0.0132547
	Satb1	Link	Rattus norvegicus SATB homeobox 1 (Satb1)	PH_rn_0009500	316164	1.04136	0.0476503
	Top2a	Link	Rattus norvegicus topoisomerase (DNA)	PH_rn_0015138	360243	-1.61525	1.92202e-12
	Smarcd1	Link	Rattus norvegicus SWI/SNF related, matrix associated, actin dependent regulator of chromatin, subfamily d, member 1 (Smarcd1)	PH_rn_0008090	363002	-1.24425	1.60312e-05
	Csrnp1	Link	Rattus norvegicus cysteine-serine-rich nuclear protein 1 (Csrnp1)	PH_rn_0007829	363165	1.97871	4.48874e-31
	Gsc2	Link	Rattus norvegicus goosecoid homeobox 2 (Gsc2)	PH_rn_0007684	363831	1.62853	0.00168986
	Tbl1xr1	Link	Rattus norvegicus transducin (beta)	PH_rn_0008327	365755	-1.33272	0.00216835
	Nkx2-2	Link	PREDICTED: Rattus norvegicus NK2 homeobox 2 (Nkx2-2)	PH_rn_0027144	366214	-1.52433	1.93418e-09
	Dnmt3a	Link	Rattus norvegicus DNA (cytosine-5-)	PH_rn_0012000	444984	1.27804	7.85286e-08
	Mypop	Link	Rattus norvegicus Myb-related transcription factor, partner of profilin (Mypop)	PH_rn_0009448	499090	-1.00603	0.000280627
	Zfp458	Link	Rattus norvegicus zinc finger protein 458 (Zfp458)	PH_rn_0022684	499563	1.57208	3.25097e-05
	Gon4l	Link	Rattus norvegicus gon-4-like (C. elegans)	PH_rn_0005893	499653	-1.00794	0.000855147
	Tgif2	Link	Rattus norvegicus TGFB-induced factor homeobox 2 (Tgif2)	PH_rn_0021814	499929	1.14753	1.33319e-05
	Zscan20	Link	PREDICTED: Rattus norvegicus zinc finger and SCAN domain containing 20 (Zscan20)	PH_rn_0001595	500549	1.18543	0.037105
	Runx1	Link	Rattus norvegicus runt-related transcription factor 1 (Runx1)	PH_rn_0006196	50662	1.38067	1.08335e-07
	Fgf2	Link	Rattus norvegicus fibroblast growth factor 2 (Fgf2)	PH_rn_0012475	54250	-1.05816	3.00501e-08
	Klf6	Link	Rattus norvegicus Kruppel-like factor 6 (Klf6)	PH_rn_0012080	58954	1.36601	7.58889e-13
	Tgfb1	Link	Rattus norvegicus transforming growth factor, beta 1 (Tgfb1)	PH_rn_0011442	59086	-1.4788	4.57598e-14
	Ppp1r10	Link	Rattus norvegicus protein phosphatase 1, regulatory subunit 10 (Ppp1r10)	PH_rn_0014945	65045	1.17942	2.05339e-14
	Bcl3	Link	Rattus norvegicus B-cell CLL/lymphoma 3 (Bcl3)	PH_rn_0006524	680611	1.36355	1.17834e-13
	LOC682988	Link	Rattus norvegicus similar to mediator of RNA polymerase II transcription, subunit 18 homolog (LOC682988)	PH_rn_0000675	682988	-1.087	4.09924e-07
	Meis1	Link	Rattus norvegicus Meis homeobox 1 (Meis1)	PH_rn_0006884	686117	1.90308	2.60924e-09
	Zfp36	Link	Rattus norvegicus zinc finger protein 36 (Zfp36)	PH_rn_0014971	79426	1.3642	0.00159816
	Zbtb10	Link	Rattus norvegicus zinc finger and BTB domain containing 10 (Zbtb10)	PH_rn_0004763	80338	2.00522	3.06127e-12
	Nfkb1	Link	Rattus norvegicus nuclear factor of kappa light polypeptide gene enhancer in B-cells 1 (Nfkb1)	PH_rn_0001359	81736	1.26693	5.4818e-08
	Tsc22d3	Link	Rattus norvegicus TSC22 domain family, member 3 (Tsc22d3)	PH_rn_0003445	83514	1.1733	6.31129e-10
	Klf5	Link	Rattus norvegicus Kruppel-like factor 5 (Klf5)	PH_rn_0016007	84410	1.21776	3.61587e-10
	Tle3	Link	Rattus norvegicus transducin-like enhancer of split 3 (E(sp1)	PH_rn_0013977	84424	1.06737	1.63458e-06
>	GO:0042060~wound healing; Q-value: 1.537E-02
	Gene_symbol	ref	Description	ID	Entrez_gene_id	log2 (Ratio)	P-value (Differentially expressed)
	Tm4sf4	Link	Rattus norvegicus transmembrane 4 L six family member 4 (Tm4sf4)	PH_rn_0002888	116467	1.52961	3.18704e-06
	Gja1	Link	Rattus norvegicus gap junction protein, alpha 1 (Gja1)	PH_rn_0012295	24392	-1.40626	5.96066e-17
	Hmox1	Link	Rattus norvegicus heme oxygenase (decycling)	PH_rn_0012333	24451	1.99824	2.77521e-13
	Nf1	Link	Rattus norvegicus neurofibromin 1 (Nf1)	PH_rn_0011753	24592	1.01911	0.000106147
	Timp3	Link	Rattus norvegicus TIMP metallopeptidase inhibitor 3 (Timp3)	PH_rn_0003291	25358	-1.76632	1.95462e-09
	Hnf4a	Link	Rattus norvegicus hepatocyte nuclear factor 4, alpha (Hnf4a)	PH_rn_0011553	25735	3.38325	3.64104e-11
	Ppara	Link	Rattus norvegicus peroxisome proliferator activated receptor alpha (Ppara)	PH_rn_0011624	25747	1.76928	0.00397588
	Hps4	Link	Rattus norvegicus Hermansky-Pudlak syndrome 4 (Hps4)	PH_rn_0009758	304555	1.28057	4.74745e-16
	Dysf	Link	Rattus norvegicus dysferlin (Dysf)	PH_rn_0015581	312492	1.04026	0.0238112
	Fga	Link	Rattus norvegicus fibrinogen alpha chain (Fga)	PH_rn_0013189	361969	1.44163	0.027943
	Rab27a	Link	Rattus norvegicus RAB27A, member RAS oncogene family (Rab27a)	PH_rn_0004771	50645	-1.2247	0.000300549
	Fgf2	Link	Rattus norvegicus fibroblast growth factor 2 (Fgf2)	PH_rn_0012475	54250	-1.05816	3.00501e-08
	Gas6	Link	Rattus norvegicus growth arrest specific 6 (Gas6)	PH_rn_0002645	58935	1.7809	1.03891e-07
	Klf6	Link	Rattus norvegicus Kruppel-like factor 6 (Klf6)	PH_rn_0012080	58954	1.36601	7.58889e-13
	Tgfb1	Link	Rattus norvegicus transforming growth factor, beta 1 (Tgfb1)	PH_rn_0011442	59086	-1.4788	4.57598e-14
	Serpinb2	Link	Rattus norvegicus serpin peptidase inhibitor, clade B (ovalbumin)	PH_rn_0003332	60325	1.83107	1.53973e-06
	Tgfb2	Link	Rattus norvegicus transforming growth factor, beta 2 (Tgfb2)	PH_rn_0004214	81809	1.90034	3.66415e-23
	Ajuba	Link	Rattus norvegicus ajuba LIM protein (Ajuba)	PH_rn_0015060	85265	1.34046	2.80831e-08
	Cx3cl1	Link	Rattus norvegicus chemokine (C-X3-C motif)	PH_rn_0014603	89808	2.4333	1.88899e-14
>	GO:0060341~regulation of cellular localization; Q-value: 2.20972E-02
	Gene_symbol	ref	Description	ID	Entrez_gene_id	log2 (Ratio)	P-value (Differentially expressed)
	Rab3c	Link	Rattus norvegicus RAB3C, member RAS oncogene family (Rab3c)	PH_rn_0003150	171058	1.17899	0.0171991
	Hmox1	Link	Rattus norvegicus heme oxygenase (decycling)	PH_rn_0012333	24451	1.99824	2.77521e-13
	Il6	Link	Rattus norvegicus interleukin 6 (Il6)	PH_rn_0011662	24498	3.35579	6.99686e-29
	Nf1	Link	Rattus norvegicus neurofibromin 1 (Nf1)	PH_rn_0011753	24592	1.01911	0.000106147
	Tnf	Link	Rattus norvegicus tumor necrosis factor (Tnf)	PH_rn_0011709	24835	1.97552	5.84892e-13
	Ntrk2	Link	Rattus norvegicus neurotrophic tyrosine kinase, receptor, type 2 (Ntrk2)	PH_rn_0018581	25054	-1.02613	0.000656081
	Syk	Link	Rattus norvegicus spleen tyrosine kinase (Syk)	PH_rn_0012086	25155	1.0599	0.0382421
	Htr2c	Link	Rattus norvegicus 5-hydroxytryptamine (serotonin)	PH_rn_0006492	25187	1.33074	0.000301205
	Tnfsf15	Link	Rattus norvegicus tumor necrosis factor (ligand)	PH_rn_0013789	252878	1.24441	4.38202e-05
	Rab3a	Link	Rattus norvegicus RAB3A, member RAS oncogene family (Rab3a)	PH_rn_0006809	25531	-1.5676	3.08188e-12
	Apoa2	Link	Rattus norvegicus apolipoprotein A-II (Apoa2)	PH_rn_0010946	25649	1.13506	0.031715
	Scg5	Link	Rattus norvegicus secretogranin V (7B2 protein)	PH_rn_0004777	25719	1.40638	0.000224425
	Hnf4a	Link	Rattus norvegicus hepatocyte nuclear factor 4, alpha (Hnf4a)	PH_rn_0011553	25735	3.38325	3.64104e-11
	Pycard	Link	Rattus norvegicus PYD and CARD domain containing (Pycard)	PH_rn_0009333	282817	-1.02785	9.1862e-06
	Pde8b	Link	Rattus norvegicus phosphodiesterase 8B (Pde8b)	PH_rn_0007603	309962	1.0337	0.0107104
	Traf2	Link	Rattus norvegicus Tnf receptor-associated factor 2 (Traf2)	PH_rn_0011059	311786	1.43806	6.64514e-07
	Niacr1	Link	Rattus norvegicus niacin receptor 1 (Niacr1)	PH_rn_0011569	353250	1.00196	0.0114693
	Tacc3	Link	Rattus norvegicus transforming, acidic coiled-coil containing protein 3 (Tacc3)	PH_rn_0000637	360962	-1.00974	7.85936e-05
	Fgf2	Link	Rattus norvegicus fibroblast growth factor 2 (Fgf2)	PH_rn_0012475	54250	-1.05816	3.00501e-08
	Tgfb1	Link	Rattus norvegicus transforming growth factor, beta 1 (Tgfb1)	PH_rn_0011442	59086	-1.4788	4.57598e-14
	Doc2a	Link	Rattus norvegicus double C2-like domains, alpha (Doc2a)	PH_rn_0011684	65031	1.51859	0.037825
	Bcl3	Link	Rattus norvegicus B-cell CLL/lymphoma 3 (Bcl3)	PH_rn_0006524	680611	1.36355	1.17834e-13
	Tgfb2	Link	Rattus norvegicus transforming growth factor, beta 2 (Tgfb2)	PH_rn_0004214	81809	1.90034	3.66415e-23
	Cdh1	Link	Rattus norvegicus cadherin 1 (Cdh1)	PH_rn_0006808	83502	1.25341	0.0233664
	Fez2	Link	Rattus norvegicus fasciculation and elongation protein zeta 2 (zygin II)	PH_rn_0014250	94269	1.29108	1.20459e-06
>	GO:0045893~positive regulation of transcription, DNA-dependent; Q-value: 2.34231E-02
	Gene_symbol	ref	Description	ID	Entrez_gene_id	log2 (Ratio)	P-value (Differentially expressed)
	Egr2	Link	Rattus norvegicus early growth response 2 (Egr2)	PH_rn_0004512	114090	1.05203	1.43497e-10
	Ets1	Link	Rattus norvegicus v-ets avian erythroblastosis virus E26 oncogene homolog 1 (Ets1)	PH_rn_0014484	24356	1.04192	1.45688e-08
	Il6	Link	Rattus norvegicus interleukin 6 (Il6)	PH_rn_0011662	24498	3.35579	6.99686e-29
	Irf1	Link	Rattus norvegicus interferon regulatory factor 1 (Irf1)	PH_rn_0015268	24508	1.26427	2.62323e-05
	Myc	Link	Rattus norvegicus myelocytomatosis oncogene (Myc)	PH_rn_0011892	24577	1.74107	5.939e-17
	Tnf	Link	Rattus norvegicus tumor necrosis factor (Tnf)	PH_rn_0011709	24835	1.97552	5.84892e-13
	Wt1	Link	Rattus norvegicus Wilms tumor 1 (Wt1)	PH_rn_0011420	24883	1.68921	0.000939234
	Foxa1	Link	Rattus norvegicus forkhead box A1 (Foxa1)	PH_rn_0004136	25098	1.23759	0.04758
	Tcf21	Link	Rattus norvegicus transcription factor 21 (Tcf21)	PH_rn_0013709	252856	1.03619	0.00374632
	Ahr	Link	Rattus norvegicus aryl hydrocarbon receptor (Ahr)	PH_rn_0011551	25690	1.488	8.40486e-07
	Hnf4a	Link	Rattus norvegicus hepatocyte nuclear factor 4, alpha (Hnf4a)	PH_rn_0011553	25735	3.38325	3.64104e-11
	Ppara	Link	Rattus norvegicus peroxisome proliferator activated receptor alpha (Ppara)	PH_rn_0011624	25747	1.76928	0.00397588
	Zmiz2	Link	Rattus norvegicus zinc finger, MIZ-type containing 2 (Zmiz2)	PH_rn_0013370	289783	-1.16845	0.000334246
	Neurog2	Link	PREDICTED: Rattus norvegicus neurogenin 2 (Neurog2)	PH_rn_0001289	295475	1.45962	0.0306703
	Hes1	Link	Rattus norvegicus hes family bHLH transcription factor 1 (Hes1)	PH_rn_0011346	29577	1.12052	0.000874213
	Pou3f2	Link	Rattus norvegicus POU class 3 homeobox 2 (Pou3f2)	PH_rn_0002844	29588	-1.30238	0.000172791
	Arntl	Link	Rattus norvegicus aryl hydrocarbon receptor nuclear translocator-like (Arntl)	PH_rn_0002053	29657	1.297	1.07698e-05
	Smarcc1	Link	Rattus norvegicus SWI/SNF related, matrix associated, actin dependent regulator of chromatin, subfamily c, member 1 (Smarcc1)	PH_rn_0009340	301020	-1.13452	6.7204e-05
	Il17f	Link	Rattus norvegicus interleukin 17F (Il17f)	PH_rn_0012429	301291	1.2316	0.000121694
	Mrpl12	Link	Rattus norvegicus mitochondrial ribosomal protein L12 (Mrpl12)	PH_rn_0008174	303746	-1.17032	6.46579e-19
	Rel	Link	PREDICTED: Rattus norvegicus v-rel reticuloendotheliosis viral oncogene homolog (avian)	PH_rn_0021155	305584	1.7324	6.99601e-09
	Tox2	Link	Rattus norvegicus TOX high mobility group box family member 2 (Tox2)	PH_rn_0004419	311615	2.24263	6.76541e-05
	Fos	Link	Rattus norvegicus FBJ osteosarcoma oncogene (Fos)	PH_rn_0011802	314322	1.3517	3.73145e-06
	Top2a	Link	Rattus norvegicus topoisomerase (DNA)	PH_rn_0015138	360243	-1.61525	1.92202e-12
	Smarcd1	Link	Rattus norvegicus SWI/SNF related, matrix associated, actin dependent regulator of chromatin, subfamily d, member 1 (Smarcd1)	PH_rn_0008090	363002	-1.24425	1.60312e-05
	Csrnp1	Link	Rattus norvegicus cysteine-serine-rich nuclear protein 1 (Csrnp1)	PH_rn_0007829	363165	1.97871	4.48874e-31
	Tbl1xr1	Link	Rattus norvegicus transducin (beta)	PH_rn_0008327	365755	-1.33272	0.00216835
	Nkx2-2	Link	PREDICTED: Rattus norvegicus NK2 homeobox 2 (Nkx2-2)	PH_rn_0027144	366214	-1.52433	1.93418e-09
	Runx1	Link	Rattus norvegicus runt-related transcription factor 1 (Runx1)	PH_rn_0006196	50662	1.38067	1.08335e-07
	Fgf2	Link	Rattus norvegicus fibroblast growth factor 2 (Fgf2)	PH_rn_0012475	54250	-1.05816	3.00501e-08
	Klf6	Link	Rattus norvegicus Kruppel-like factor 6 (Klf6)	PH_rn_0012080	58954	1.36601	7.58889e-13
	Tgfb1	Link	Rattus norvegicus transforming growth factor, beta 1 (Tgfb1)	PH_rn_0011442	59086	-1.4788	4.57598e-14
	Bcl3	Link	Rattus norvegicus B-cell CLL/lymphoma 3 (Bcl3)	PH_rn_0006524	680611	1.36355	1.17834e-13
	Zfp36	Link	Rattus norvegicus zinc finger protein 36 (Zfp36)	PH_rn_0014971	79426	1.3642	0.00159816
	Nfkb1	Link	Rattus norvegicus nuclear factor of kappa light polypeptide gene enhancer in B-cells 1 (Nfkb1)	PH_rn_0001359	81736	1.26693	5.4818e-08
>	GO:0006350~transcription; Q-value: 2.33686E-02
	Gene_symbol	ref	Description	ID	Entrez_gene_id	log2 (Ratio)	P-value (Differentially expressed)
	Zfp9	Link	Rattus norvegicus zinc finger protein 9 (Zfp9)	PH_rn_0012829	100158232	1.13176	0.0266953
	Egr2	Link	Rattus norvegicus early growth response 2 (Egr2)	PH_rn_0004512	114090	1.05203	1.43497e-10
	Ccnl1	Link	Rattus norvegicus cyclin L1 (Ccnl1)	PH_rn_0015114	114121	1.15259	7.81932e-06
	Nfil3	Link	Rattus norvegicus nuclear factor, interleukin 3 regulated (Nfil3)	PH_rn_0004158	114519	1.29809	2.03449e-23
	Hmga1	Link	PREDICTED: Rattus norvegicus high mobility group AT-hook 1 (Hmga1)	PH_rn_0028753	117062	-1.05079	0.00453847
	Txnip	Link	Rattus norvegicus thioredoxin interacting protein (Txnip)	PH_rn_0003086	117514	2.19958	9.82108e-12
	Ets1	Link	Rattus norvegicus v-ets avian erythroblastosis virus E26 oncogene homolog 1 (Ets1)	PH_rn_0014484	24356	1.04192	1.45688e-08
	Irf1	Link	Rattus norvegicus interferon regulatory factor 1 (Irf1)	PH_rn_0015268	24508	1.26427	2.62323e-05
	Myc	Link	Rattus norvegicus myelocytomatosis oncogene (Myc)	PH_rn_0011892	24577	1.74107	5.939e-17
	Trib3	Link	Rattus norvegicus tribbles pseudokinase 3 (Trib3)	PH_rn_0002219	246273	1.9581	6.07653e-28
	Wt1	Link	Rattus norvegicus Wilms tumor 1 (Wt1)	PH_rn_0011420	24883	1.68921	0.000939234
	Foxa1	Link	Rattus norvegicus forkhead box A1 (Foxa1)	PH_rn_0004136	25098	1.23759	0.04758
	Cdkn2a	Link	Rattus norvegicus cyclin-dependent kinase inhibitor 2A (Cdkn2a)	PH_rn_0001792	25163	1.67841	0.00173032
	Nr1d1	Link	Rattus norvegicus nuclear receptor subfamily 1, group D, member 1 (Nr1d1)	PH_rn_0015680	252917	1.1166	5.04777e-06
	Atf3	Link	Rattus norvegicus activating transcription factor 3 (Atf3)	PH_rn_0006131	25389	2.91778	1.00119e-25
	Ahr	Link	Rattus norvegicus aryl hydrocarbon receptor (Ahr)	PH_rn_0011551	25690	1.488	8.40486e-07
	Hnf4a	Link	Rattus norvegicus hepatocyte nuclear factor 4, alpha (Hnf4a)	PH_rn_0011553	25735	3.38325	3.64104e-11
	Ppara	Link	Rattus norvegicus peroxisome proliferator activated receptor alpha (Ppara)	PH_rn_0011624	25747	1.76928	0.00397588
	Wnk4	Link	Rattus norvegicus WNK lysine deficient protein kinase 4 (Wnk4)	PH_rn_0015521	287715	-1.13681	1.45679e-07
	Ddit3	Link	Rattus norvegicus DNA-damage inducible transcript 3 (Ddit3)	PH_rn_0012368	29467	1.76308	2.97369e-12
	Ighmbp2	Link	Rattus norvegicus immunoglobulin mu binding protein 2 (Ighmbp2)	PH_rn_0002591	29532	-1.0332	8.42118e-05
	Hes1	Link	Rattus norvegicus hes family bHLH transcription factor 1 (Hes1)	PH_rn_0011346	29577	1.12052	0.000874213
	Pou3f2	Link	Rattus norvegicus POU class 3 homeobox 2 (Pou3f2)	PH_rn_0002844	29588	-1.30238	0.000172791
	Arntl	Link	Rattus norvegicus aryl hydrocarbon receptor nuclear translocator-like (Arntl)	PH_rn_0002053	29657	1.297	1.07698e-05
	Mrpl12	Link	Rattus norvegicus mitochondrial ribosomal protein L12 (Mrpl12)	PH_rn_0008174	303746	-1.17032	6.46579e-19
	Lyl1	Link	Rattus norvegicus lymphoblastic leukemia derived sequence 1 (Lyl1)	PH_rn_0020490	304663	1.12904	0.00597876
	Irf9	Link	Rattus norvegicus interferon regulatory factor 9 (Irf9)	PH_rn_0000592	305896	1.3978	0.000725778
	E2f8	Link	PREDICTED: Rattus norvegicus E2F transcription factor 8 (E2f8)	PH_rn_0018063	308607	-1.18747	1.5233e-08
	Tox2	Link	Rattus norvegicus TOX high mobility group box family member 2 (Tox2)	PH_rn_0004419	311615	2.24263	6.76541e-05
	Fos	Link	Rattus norvegicus FBJ osteosarcoma oncogene (Fos)	PH_rn_0011802	314322	1.3517	3.73145e-06
	Mkl1	Link	PREDICTED: Rattus norvegicus megakaryoblastic leukemia (translocation)	PH_rn_0001187	315151	-1.25463	0.000186381
	Hoxc5	Link	Rattus norvegicus homeo box C5 (Hoxc5)	PH_rn_0009649	315341	1.11819	0.0132547
	Skor1	Link	PREDICTED: Rattus norvegicus SKI family transcriptional corepressor 1 (Skor1)	PH_rn_0002454	315748	2.85081	8.97698e-05
	Cbx7	Link	Rattus norvegicus chromobox homolog 7 (Cbx7)	PH_rn_0009017	362962	-1.42927	5.17586e-08
	Dnmt3a	Link	Rattus norvegicus DNA (cytosine-5-)	PH_rn_0012000	444984	1.27804	7.85286e-08
	Zfp458	Link	Rattus norvegicus zinc finger protein 458 (Zfp458)	PH_rn_0022684	499563	1.57208	3.25097e-05
	Zfp467	Link	Rattus norvegicus zinc finger protein 467 (Zfp467)	PH_rn_0013142	500110	-1.0114	1.14223e-05
	Runx1	Link	Rattus norvegicus runt-related transcription factor 1 (Runx1)	PH_rn_0006196	50662	1.38067	1.08335e-07
	Neurod2	Link	Rattus norvegicus neuronal differentiation 2 (Neurod2)	PH_rn_0003969	54276	1.17345	0.0193642
	Scaf1	Link	Rattus norvegicus SR-related CTD-associated factor 1 (Scaf1)	PH_rn_0003999	56081	-1.00223	0.00151323
	Klf6	Link	Rattus norvegicus Kruppel-like factor 6 (Klf6)	PH_rn_0012080	58954	1.36601	7.58889e-13
	Ppp1r10	Link	Rattus norvegicus protein phosphatase 1, regulatory subunit 10 (Ppp1r10)	PH_rn_0014945	65045	1.17942	2.05339e-14
	LOC689141	Link	PREDICTED: Rattus norvegicus DNA-directed RNA polymerase II subunit GRINL1A-like (LOC689141)	PH_rn_0025878	689141	1.31224	0.0182488
	Zbtb10	Link	Rattus norvegicus zinc finger and BTB domain containing 10 (Zbtb10)	PH_rn_0004763	80338	2.00522	3.06127e-12
	Nfkb1	Link	Rattus norvegicus nuclear factor of kappa light polypeptide gene enhancer in B-cells 1 (Nfkb1)	PH_rn_0001359	81736	1.26693	5.4818e-08
	Rbl2	Link	Rattus norvegicus retinoblastoma-like 2 (Rbl2)	PH_rn_0005836	81758	-1.23203	0.00202893
	Tle3	Link	Rattus norvegicus transducin-like enhancer of split 3 (E(sp1)	PH_rn_0013977	84424	1.06737	1.63458e-06
>	GO:0006915~apoptosis; Q-value: 2.5096E-02
	Gene_symbol	ref	Description	ID	Entrez_gene_id	log2 (Ratio)	P-value (Differentially expressed)
	Cflar	Link	Rattus norvegicus CASP8 and FADD-like apoptosis regulator (Cflar)	PH_rn_0018576	117279	1.24903	1.57774e-05
	Ppp1r15a	Link	Rattus norvegicus protein phosphatase 1, regulatory subunit 15A (Ppp1r15a)	PH_rn_0015469	171071	1.77683	2.10971e-06
	Gja1	Link	Rattus norvegicus gap junction protein, alpha 1 (Gja1)	PH_rn_0012295	24392	-1.40626	5.96066e-17
	Ifnb1	Link	Rattus norvegicus interferon beta 1, fibroblast (Ifnb1)	PH_rn_0014513	24481	1.78589	0.00036298
	Il6	Link	Rattus norvegicus interleukin 6 (Il6)	PH_rn_0011662	24498	3.35579	6.99686e-29
	Myc	Link	Rattus norvegicus myelocytomatosis oncogene (Myc)	PH_rn_0011892	24577	1.74107	5.939e-17
	Trib3	Link	Rattus norvegicus tribbles pseudokinase 3 (Trib3)	PH_rn_0002219	246273	1.9581	6.07653e-28
	Tnf	Link	Rattus norvegicus tumor necrosis factor (Tnf)	PH_rn_0011709	24835	1.97552	5.84892e-13
	Clu	Link	Rattus norvegicus clusterin (Clu)	PH_rn_0010431	24854	1.43471	0.000160988
	Cdkn2a	Link	Rattus norvegicus cyclin-dependent kinase inhibitor 2A (Cdkn2a)	PH_rn_0001792	25163	1.67841	0.00173032
	Tnfsf15	Link	Rattus norvegicus tumor necrosis factor (ligand)	PH_rn_0013789	252878	1.24441	4.38202e-05
	Ahr	Link	Rattus norvegicus aryl hydrocarbon receptor (Ahr)	PH_rn_0011551	25690	1.488	8.40486e-07
	Pycard	Link	Rattus norvegicus PYD and CARD domain containing (Pycard)	PH_rn_0009333	282817	-1.02785	9.1862e-06
	Gadd45g	Link	Rattus norvegicus growth arrest and DNA-damage-inducible, gamma (Gadd45g)	PH_rn_0004619	291005	2.34323	2.50492e-16
	Elmo3	Link	Rattus norvegicus engulfment and cell motility 3 (Elmo3)	PH_rn_0002818	291962	-1.26353	9.9378e-08
	Sgk1	Link	Rattus norvegicus serum/glucocorticoid regulated kinase 1 (Sgk1)	PH_rn_0022770	29517	1.22194	8.10666e-06
	Plekhf1	Link	PREDICTED: Rattus norvegicus pleckstrin homology domain containing, family F (with FYVE domain)	PH_rn_0026667	308543	1.61216	3.78009e-12
	Traf2	Link	Rattus norvegicus Tnf receptor-associated factor 2 (Traf2)	PH_rn_0011059	311786	1.43806	6.64514e-07
	Bbc3	Link	Rattus norvegicus Bcl-2 binding component 3 (Bbc3)	PH_rn_0004183	317673	2.35812	1.67188e-31
	Niacr1	Link	Rattus norvegicus niacin receptor 1 (Niacr1)	PH_rn_0011569	353250	1.00196	0.0114693
	Top2a	Link	Rattus norvegicus topoisomerase (DNA)	PH_rn_0015138	360243	-1.61525	1.92202e-12
	Cdip1	Link	Rattus norvegicus cell death-inducing p53 target 1 (Cdip1)	PH_rn_0014035	360480	-1.12628	0.000694064
	Ccnb1ip1	Link	Rattus norvegicus cyclin B1 interacting protein 1, E3 ubiquitin protein ligase (Ccnb1ip1)	PH_rn_0008893	498492	1.0293	0.0366544
	Fgf2	Link	Rattus norvegicus fibroblast growth factor 2 (Fgf2)	PH_rn_0012475	54250	-1.05816	3.00501e-08
	Mcl1	Link	Rattus norvegicus myeloid cell leukemia sequence 1 (Mcl1)	PH_rn_0011151	60430	1.13026	3.64964e-07
	Unc5b	Link	Rattus norvegicus unc-5 homolog B (C. elegans)	PH_rn_0004880	60630	-1.30065	8.19952e-06
	Pdcd4	Link	Rattus norvegicus programmed cell death 4 (Pdcd4)	PH_rn_0012103	64031	-1.04069	0.00207852
	Bid	Link	Rattus norvegicus BH3 interacting domain death agonist (Bid)	PH_rn_0003006	64625	1.01458	0.012514
	Tgfb2	Link	Rattus norvegicus transforming growth factor, beta 2 (Tgfb2)	PH_rn_0004214	81809	1.90034	3.66415e-23
	Casp6	Link	Rattus norvegicus caspase 6 (Casp6)	PH_rn_0000143	83584	-1.60351	6.98514e-07
>	GO:0010033~response to organic substance; Q-value: 2.46402E-02
	Gene_symbol	ref	Description	ID	Entrez_gene_id	log2 (Ratio)	P-value (Differentially expressed)
	Egr2	Link	Rattus norvegicus early growth response 2 (Egr2)	PH_rn_0004512	114090	1.05203	1.43497e-10
	Sh2b2	Link	Rattus norvegicus SH2B adaptor protein 2 (Sh2b2)	PH_rn_0005037	114203	1.25655	0.00601631
	Cdkn1a	Link	PREDICTED: Rattus norvegicus cyclin-dependent kinase inhibitor 1A (Cdkn1a)	PH_rn_0028749	114851	1.21663	2.18647e-13
	Dusp1	Link	Rattus norvegicus dual specificity phosphatase 1 (Dusp1)	PH_rn_0006600	114856	2.52378	5.99024e-16
	Txnip	Link	Rattus norvegicus thioredoxin interacting protein (Txnip)	PH_rn_0003086	117514	2.19958	9.82108e-12
	Mmp3	Link	Rattus norvegicus matrix metallopeptidase 3 (Mmp3)	PH_rn_0012089	171045	-1.14733	7.55802e-08
	Ppp1r15a	Link	Rattus norvegicus protein phosphatase 1, regulatory subunit 15A (Ppp1r15a)	PH_rn_0015469	171071	1.77683	2.10971e-06
	Acr	Link	Rattus norvegicus acrosin (Acr)	PH_rn_0011280	24163	1.00085	0.00111129
	Ednra	Link	Rattus norvegicus endothelin receptor type A (Ednra)	PH_rn_0012150	24326	-1.44814	5.42116e-06
	Gja1	Link	Rattus norvegicus gap junction protein, alpha 1 (Gja1)	PH_rn_0012295	24392	-1.40626	5.96066e-17
	Hmox1	Link	Rattus norvegicus heme oxygenase (decycling)	PH_rn_0012333	24451	1.99824	2.77521e-13
	Il6	Link	Rattus norvegicus interleukin 6 (Il6)	PH_rn_0011662	24498	3.35579	6.99686e-29
	Myc	Link	Rattus norvegicus myelocytomatosis oncogene (Myc)	PH_rn_0011892	24577	1.74107	5.939e-17
	Cxcl10	Link	Rattus norvegicus chemokine (C-X-C motif)	PH_rn_0005227	245920	2.5535	4.00813e-39
	Tnf	Link	Rattus norvegicus tumor necrosis factor (Tnf)	PH_rn_0011709	24835	1.97552	5.84892e-13
	Adm	Link	Rattus norvegicus adrenomedullin (Adm)	PH_rn_0011903	25026	1.82792	1.61166e-17
	Ampd1	Link	Rattus norvegicus adenosine monophosphate deaminase 1 (Ampd1)	PH_rn_0015864	25028	1.17654	0.032606
	Nppb	Link	Rattus norvegicus natriuretic peptide B (Nppb)	PH_rn_0011540	25105	1.11433	0.000163582
	Cdkn2a	Link	Rattus norvegicus cyclin-dependent kinase inhibitor 2A (Cdkn2a)	PH_rn_0001792	25163	1.67841	0.00173032
	Htr2c	Link	Rattus norvegicus 5-hydroxytryptamine (serotonin)	PH_rn_0006492	25187	1.33074	0.000301205
	Gstt1	Link	Rattus norvegicus glutathione S-transferase theta 1 (Gstt1)	PH_rn_0012237	25260	1.09768	0.00175658
	Timp3	Link	Rattus norvegicus TIMP metallopeptidase inhibitor 3 (Timp3)	PH_rn_0003291	25358	-1.76632	1.95462e-09
	Apoa2	Link	Rattus norvegicus apolipoprotein A-II (Apoa2)	PH_rn_0010946	25649	1.13506	0.031715
	Apoe	Link	Rattus norvegicus apolipoprotein E (Apoe)	PH_rn_0011868	25728	1.03343	0.00206218
	Ccne1	Link	Rattus norvegicus cyclin E1 (Ccne1)	PH_rn_0014982	25729	-1.06705	6.11787e-07
	Hnf4a	Link	Rattus norvegicus hepatocyte nuclear factor 4, alpha (Hnf4a)	PH_rn_0011553	25735	3.38325	3.64104e-11
	Ppara	Link	Rattus norvegicus peroxisome proliferator activated receptor alpha (Ppara)	PH_rn_0011624	25747	1.76928	0.00397588
	Dgcr8	Link	Rattus norvegicus DiGeorge syndrome critical region gene 8 (Dgcr8)	PH_rn_0007125	287954	-1.05349	2.5651e-07
	Tlr5	Link	Rattus norvegicus toll-like receptor 5 (Tlr5)	PH_rn_0012627	289337	1.43947	0.0264257
	Areg	Link	Rattus norvegicus amphiregulin (Areg)	PH_rn_0015046	29183	1.36945	1.4199e-09
	Irs2	Link	Rattus norvegicus insulin receptor substrate 2 (Irs2)	PH_rn_0011366	29376	1.60766	7.268e-23
	Pak1	Link	Rattus norvegicus p21 protein (Cdc42/Rac)	PH_rn_0006367	29431	1.01188	3.17829e-05
	Ddit3	Link	Rattus norvegicus DNA-damage inducible transcript 3 (Ddit3)	PH_rn_0012368	29467	1.76308	2.97369e-12
	Erbb3	Link	Rattus norvegicus v-erb-b2 avian erythroblastic leukemia viral oncogene homolog 3 (Erbb3)	PH_rn_0001738	29496	-1.2306	2.62495e-05
	Sgk1	Link	Rattus norvegicus serum/glucocorticoid regulated kinase 1 (Sgk1)	PH_rn_0022770	29517	1.22194	8.10666e-06
	Ggt5	Link	Rattus norvegicus gamma-glutamyltransferase 5 (Ggt5)	PH_rn_0013796	29566	1.64029	9.25273e-16
	C1qb	Link	Rattus norvegicus complement component 1, q subcomponent, B chain (C1qb)	PH_rn_0002905	29687	1.45983	0.0187448
	Foxo4	Link	Rattus norvegicus forkhead box O4 (Foxo4)	PH_rn_0007094	302415	-1.47725	0.000211313
	Tlr1	Link	Rattus norvegicus toll-like receptor 1 (Tlr1)	PH_rn_0022748	305354	1.24487	0.0383969
	Irg1	Link	Rattus norvegicus immunoresponsive gene 1 (Irg1)	PH_rn_0013279	306127	1.20658	0.0114389
	Steap2	Link	Rattus norvegicus STEAP family member 2, metalloreductase (Steap2)	PH_rn_0007362	312052	1.80117	0.0042861
	Fos	Link	Rattus norvegicus FBJ osteosarcoma oncogene (Fos)	PH_rn_0011802	314322	1.3517	3.73145e-06
	Irak3	Link	Rattus norvegicus interleukin-1 receptor-associated kinase 3 (Irak3)	PH_rn_0012600	314870	2.12876	4.39344e-21
	Ripk2	Link	Rattus norvegicus receptor-interacting serine-threonine kinase 2 (Ripk2)	PH_rn_0017092	362491	1.13769	1.04256e-10
	Nkx2-2	Link	PREDICTED: Rattus norvegicus NK2 homeobox 2 (Nkx2-2)	PH_rn_0027144	366214	-1.52433	1.93418e-09
	Ptafr	Link	Rattus norvegicus platelet-activating factor receptor (Ptafr)	PH_rn_0015811	58949	-1.35397	5.79108e-13
	Tgfb1	Link	Rattus norvegicus transforming growth factor, beta 1 (Tgfb1)	PH_rn_0011442	59086	-1.4788	4.57598e-14
	Cd14	Link	Rattus norvegicus CD14 molecule (Cd14)	PH_rn_0012060	60350	-1.38273	1.27563e-08
	Mcl1	Link	Rattus norvegicus myeloid cell leukemia sequence 1 (Mcl1)	PH_rn_0011151	60430	1.13026	3.64964e-07
	Prlh	Link	Rattus norvegicus prolactin releasing hormone (Prlh)	PH_rn_0011814	63850	1.95909	3.22767e-05
	Timp4	Link	Rattus norvegicus tissue inhibitor of metalloproteinase 4 (Timp4)	PH_rn_0004156	680130	1.55487	9.352e-05
	Ccl5	Link	Rattus norvegicus chemokine (C-C motif)	PH_rn_0012013	81780	1.76898	7.01994e-06
	Tgfb2	Link	Rattus norvegicus transforming growth factor, beta 2 (Tgfb2)	PH_rn_0004214	81809	1.90034	3.66415e-23
	Cyr61	Link	Rattus norvegicus cysteine-rich, angiogenic inducer, 61 (Cyr61)	PH_rn_0004754	83476	2.32202	1.49078e-20
	Cdh1	Link	Rattus norvegicus cadherin 1 (Cdh1)	PH_rn_0006808	83502	1.25341	0.0233664
	Casp6	Link	Rattus norvegicus caspase 6 (Casp6)	PH_rn_0000143	83584	-1.60351	6.98514e-07
	Kcnma1	Link	Rattus norvegicus potassium large conductance calcium-activated channel, subfamily M, alpha member 1 (Kcnma1)	PH_rn_0003404	83731	1.78684	0.000342711
	Pnliprp1	Link	Rattus norvegicus pancreatic lipase-related protein 1 (Pnliprp1)	PH_rn_0014068	84028	2.52371	6.19386e-05
	Herpud1	Link	Rattus norvegicus homocysteine-inducible, endoplasmic reticulum stress-inducible, ubiquitin-like domain member 1 (Herpud1)	PH_rn_0008193	85430	1.12071	1.31872e-05
>	GO:0051254~positive regulation of RNA metabolic process; Q-value: 2.48838E-02
	Gene_symbol	ref	Description	ID	Entrez_gene_id	log2 (Ratio)	P-value (Differentially expressed)
	Egr2	Link	Rattus norvegicus early growth response 2 (Egr2)	PH_rn_0004512	114090	1.05203	1.43497e-10
	Ets1	Link	Rattus norvegicus v-ets avian erythroblastosis virus E26 oncogene homolog 1 (Ets1)	PH_rn_0014484	24356	1.04192	1.45688e-08
	Il6	Link	Rattus norvegicus interleukin 6 (Il6)	PH_rn_0011662	24498	3.35579	6.99686e-29
	Irf1	Link	Rattus norvegicus interferon regulatory factor 1 (Irf1)	PH_rn_0015268	24508	1.26427	2.62323e-05
	Myc	Link	Rattus norvegicus myelocytomatosis oncogene (Myc)	PH_rn_0011892	24577	1.74107	5.939e-17
	Tnf	Link	Rattus norvegicus tumor necrosis factor (Tnf)	PH_rn_0011709	24835	1.97552	5.84892e-13
	Wt1	Link	Rattus norvegicus Wilms tumor 1 (Wt1)	PH_rn_0011420	24883	1.68921	0.000939234
	Foxa1	Link	Rattus norvegicus forkhead box A1 (Foxa1)	PH_rn_0004136	25098	1.23759	0.04758
	Tcf21	Link	Rattus norvegicus transcription factor 21 (Tcf21)	PH_rn_0013709	252856	1.03619	0.00374632
	Ahr	Link	Rattus norvegicus aryl hydrocarbon receptor (Ahr)	PH_rn_0011551	25690	1.488	8.40486e-07
	Hnf4a	Link	Rattus norvegicus hepatocyte nuclear factor 4, alpha (Hnf4a)	PH_rn_0011553	25735	3.38325	3.64104e-11
	Ppara	Link	Rattus norvegicus peroxisome proliferator activated receptor alpha (Ppara)	PH_rn_0011624	25747	1.76928	0.00397588
	Zmiz2	Link	Rattus norvegicus zinc finger, MIZ-type containing 2 (Zmiz2)	PH_rn_0013370	289783	-1.16845	0.000334246
	Neurog2	Link	PREDICTED: Rattus norvegicus neurogenin 2 (Neurog2)	PH_rn_0001289	295475	1.45962	0.0306703
	Hes1	Link	Rattus norvegicus hes family bHLH transcription factor 1 (Hes1)	PH_rn_0011346	29577	1.12052	0.000874213
	Pou3f2	Link	Rattus norvegicus POU class 3 homeobox 2 (Pou3f2)	PH_rn_0002844	29588	-1.30238	0.000172791
	Arntl	Link	Rattus norvegicus aryl hydrocarbon receptor nuclear translocator-like (Arntl)	PH_rn_0002053	29657	1.297	1.07698e-05
	Smarcc1	Link	Rattus norvegicus SWI/SNF related, matrix associated, actin dependent regulator of chromatin, subfamily c, member 1 (Smarcc1)	PH_rn_0009340	301020	-1.13452	6.7204e-05
	Il17f	Link	Rattus norvegicus interleukin 17F (Il17f)	PH_rn_0012429	301291	1.2316	0.000121694
	Mrpl12	Link	Rattus norvegicus mitochondrial ribosomal protein L12 (Mrpl12)	PH_rn_0008174	303746	-1.17032	6.46579e-19
	Rel	Link	PREDICTED: Rattus norvegicus v-rel reticuloendotheliosis viral oncogene homolog (avian)	PH_rn_0021155	305584	1.7324	6.99601e-09
	Tox2	Link	Rattus norvegicus TOX high mobility group box family member 2 (Tox2)	PH_rn_0004419	311615	2.24263	6.76541e-05
	Fos	Link	Rattus norvegicus FBJ osteosarcoma oncogene (Fos)	PH_rn_0011802	314322	1.3517	3.73145e-06
	Top2a	Link	Rattus norvegicus topoisomerase (DNA)	PH_rn_0015138	360243	-1.61525	1.92202e-12
	Smarcd1	Link	Rattus norvegicus SWI/SNF related, matrix associated, actin dependent regulator of chromatin, subfamily d, member 1 (Smarcd1)	PH_rn_0008090	363002	-1.24425	1.60312e-05
	Csrnp1	Link	Rattus norvegicus cysteine-serine-rich nuclear protein 1 (Csrnp1)	PH_rn_0007829	363165	1.97871	4.48874e-31
	Tbl1xr1	Link	Rattus norvegicus transducin (beta)	PH_rn_0008327	365755	-1.33272	0.00216835
	Nkx2-2	Link	PREDICTED: Rattus norvegicus NK2 homeobox 2 (Nkx2-2)	PH_rn_0027144	366214	-1.52433	1.93418e-09
	Runx1	Link	Rattus norvegicus runt-related transcription factor 1 (Runx1)	PH_rn_0006196	50662	1.38067	1.08335e-07
	Fgf2	Link	Rattus norvegicus fibroblast growth factor 2 (Fgf2)	PH_rn_0012475	54250	-1.05816	3.00501e-08
	Klf6	Link	Rattus norvegicus Kruppel-like factor 6 (Klf6)	PH_rn_0012080	58954	1.36601	7.58889e-13
	Tgfb1	Link	Rattus norvegicus transforming growth factor, beta 1 (Tgfb1)	PH_rn_0011442	59086	-1.4788	4.57598e-14
	Bcl3	Link	Rattus norvegicus B-cell CLL/lymphoma 3 (Bcl3)	PH_rn_0006524	680611	1.36355	1.17834e-13
	Zfp36	Link	Rattus norvegicus zinc finger protein 36 (Zfp36)	PH_rn_0014971	79426	1.3642	0.00159816
	Nfkb1	Link	Rattus norvegicus nuclear factor of kappa light polypeptide gene enhancer in B-cells 1 (Nfkb1)	PH_rn_0001359	81736	1.26693	5.4818e-08
>	GO:0006954~inflammatory response; Q-value: 2.72769E-02
	Gene_symbol	ref	Description	ID	Entrez_gene_id	log2 (Ratio)	P-value (Differentially expressed)
	Cxcl2	Link	Rattus norvegicus chemokine (C-X-C motif)	PH_rn_0014581	114105	1.87506	9.79681e-24
	Ccl4	Link	Rattus norvegicus chemokine (C-C motif)	PH_rn_0014150	116637	3.59632	8.85697e-12
	Olr1	Link	Rattus norvegicus oxidized low density lipoprotein (lectin-like)	PH_rn_0001764	140914	1.2954	1.70762e-05
	Il23a	Link	Rattus norvegicus Interleukin 23, alpha subunit p19 (Il23a)	PH_rn_0005161	155140	-1.33444	3.76537e-06
	Hmox1	Link	Rattus norvegicus heme oxygenase (decycling)	PH_rn_0012333	24451	1.99824	2.77521e-13
	Il6	Link	Rattus norvegicus interleukin 6 (Il6)	PH_rn_0011662	24498	3.35579	6.99686e-29
	Cxcl10	Link	Rattus norvegicus chemokine (C-X-C motif)	PH_rn_0005227	245920	2.5535	4.00813e-39
	Tnf	Link	Rattus norvegicus tumor necrosis factor (Tnf)	PH_rn_0011709	24835	1.97552	5.84892e-13
	Nppb	Link	Rattus norvegicus natriuretic peptide B (Nppb)	PH_rn_0011540	25105	1.11433	0.000163582
	Apoa2	Link	Rattus norvegicus apolipoprotein A-II (Apoa2)	PH_rn_0010946	25649	1.13506	0.031715
	Pycard	Link	Rattus norvegicus PYD and CARD domain containing (Pycard)	PH_rn_0009333	282817	-1.02785	9.1862e-06
	Ggt5	Link	Rattus norvegicus gamma-glutamyltransferase 5 (Ggt5)	PH_rn_0013796	29566	1.64029	9.25273e-16
	C1qb	Link	Rattus norvegicus complement component 1, q subcomponent, B chain (C1qb)	PH_rn_0002905	29687	1.45983	0.0187448
	Il17f	Link	Rattus norvegicus interleukin 17F (Il17f)	PH_rn_0012429	301291	1.2316	0.000121694
	Itgb6	Link	Rattus norvegicus integrin, beta 6 (Itgb6)	PH_rn_0004701	311061	1.6513	1.63278e-06
	Ptafr	Link	Rattus norvegicus platelet-activating factor receptor (Ptafr)	PH_rn_0015811	58949	-1.35397	5.79108e-13
	Tgfb1	Link	Rattus norvegicus transforming growth factor, beta 1 (Tgfb1)	PH_rn_0011442	59086	-1.4788	4.57598e-14
	Cd14	Link	Rattus norvegicus CD14 molecule (Cd14)	PH_rn_0012060	60350	-1.38273	1.27563e-08
	Cxcl1	Link	Rattus norvegicus chemokine (C-X-C motif)	PH_rn_0012221	81503	1.20232	3.35664e-15
	Ccl5	Link	Rattus norvegicus chemokine (C-C motif)	PH_rn_0012013	81780	1.76898	7.01994e-06
	Casp6	Link	Rattus norvegicus caspase 6 (Casp6)	PH_rn_0000143	83584	-1.60351	6.98514e-07
>	GO:0042306~regulation of protein import into nucleus; Q-value: 2.96744E-02
	Gene_symbol	ref	Description	ID	Entrez_gene_id	log2 (Ratio)	P-value (Differentially expressed)
	Il6	Link	Rattus norvegicus interleukin 6 (Il6)	PH_rn_0011662	24498	3.35579	6.99686e-29
	Nf1	Link	Rattus norvegicus neurofibromin 1 (Nf1)	PH_rn_0011753	24592	1.01911	0.000106147
	Tnf	Link	Rattus norvegicus tumor necrosis factor (Tnf)	PH_rn_0011709	24835	1.97552	5.84892e-13
	Hnf4a	Link	Rattus norvegicus hepatocyte nuclear factor 4, alpha (Hnf4a)	PH_rn_0011553	25735	3.38325	3.64104e-11
	Tacc3	Link	Rattus norvegicus transforming, acidic coiled-coil containing protein 3 (Tacc3)	PH_rn_0000637	360962	-1.00974	7.85936e-05
	Tgfb1	Link	Rattus norvegicus transforming growth factor, beta 1 (Tgfb1)	PH_rn_0011442	59086	-1.4788	4.57598e-14
	Bcl3	Link	Rattus norvegicus B-cell CLL/lymphoma 3 (Bcl3)	PH_rn_0006524	680611	1.36355	1.17834e-13
	Cdh1	Link	Rattus norvegicus cadherin 1 (Cdh1)	PH_rn_0006808	83502	1.25341	0.0233664
>	GO:0012501~programmed cell death; Q-value: 3.1683E-02
	Gene_symbol	ref	Description	ID	Entrez_gene_id	log2 (Ratio)	P-value (Differentially expressed)
	Cflar	Link	Rattus norvegicus CASP8 and FADD-like apoptosis regulator (Cflar)	PH_rn_0018576	117279	1.24903	1.57774e-05
	Ppp1r15a	Link	Rattus norvegicus protein phosphatase 1, regulatory subunit 15A (Ppp1r15a)	PH_rn_0015469	171071	1.77683	2.10971e-06
	Gja1	Link	Rattus norvegicus gap junction protein, alpha 1 (Gja1)	PH_rn_0012295	24392	-1.40626	5.96066e-17
	Ifnb1	Link	Rattus norvegicus interferon beta 1, fibroblast (Ifnb1)	PH_rn_0014513	24481	1.78589	0.00036298
	Il6	Link	Rattus norvegicus interleukin 6 (Il6)	PH_rn_0011662	24498	3.35579	6.99686e-29
	Myc	Link	Rattus norvegicus myelocytomatosis oncogene (Myc)	PH_rn_0011892	24577	1.74107	5.939e-17
	Trib3	Link	Rattus norvegicus tribbles pseudokinase 3 (Trib3)	PH_rn_0002219	246273	1.9581	6.07653e-28
	Tnf	Link	Rattus norvegicus tumor necrosis factor (Tnf)	PH_rn_0011709	24835	1.97552	5.84892e-13
	Clu	Link	Rattus norvegicus clusterin (Clu)	PH_rn_0010431	24854	1.43471	0.000160988
	Cdkn2a	Link	Rattus norvegicus cyclin-dependent kinase inhibitor 2A (Cdkn2a)	PH_rn_0001792	25163	1.67841	0.00173032
	Tnfsf15	Link	Rattus norvegicus tumor necrosis factor (ligand)	PH_rn_0013789	252878	1.24441	4.38202e-05
	Ahr	Link	Rattus norvegicus aryl hydrocarbon receptor (Ahr)	PH_rn_0011551	25690	1.488	8.40486e-07
	Pycard	Link	Rattus norvegicus PYD and CARD domain containing (Pycard)	PH_rn_0009333	282817	-1.02785	9.1862e-06
	Gadd45g	Link	Rattus norvegicus growth arrest and DNA-damage-inducible, gamma (Gadd45g)	PH_rn_0004619	291005	2.34323	2.50492e-16
	Elmo3	Link	Rattus norvegicus engulfment and cell motility 3 (Elmo3)	PH_rn_0002818	291962	-1.26353	9.9378e-08
	Sgk1	Link	Rattus norvegicus serum/glucocorticoid regulated kinase 1 (Sgk1)	PH_rn_0022770	29517	1.22194	8.10666e-06
	Plekhf1	Link	PREDICTED: Rattus norvegicus pleckstrin homology domain containing, family F (with FYVE domain)	PH_rn_0026667	308543	1.61216	3.78009e-12
	Traf2	Link	Rattus norvegicus Tnf receptor-associated factor 2 (Traf2)	PH_rn_0011059	311786	1.43806	6.64514e-07
	Bbc3	Link	Rattus norvegicus Bcl-2 binding component 3 (Bbc3)	PH_rn_0004183	317673	2.35812	1.67188e-31
	Niacr1	Link	Rattus norvegicus niacin receptor 1 (Niacr1)	PH_rn_0011569	353250	1.00196	0.0114693
	Top2a	Link	Rattus norvegicus topoisomerase (DNA)	PH_rn_0015138	360243	-1.61525	1.92202e-12
	Cdip1	Link	Rattus norvegicus cell death-inducing p53 target 1 (Cdip1)	PH_rn_0014035	360480	-1.12628	0.000694064
	Ccnb1ip1	Link	Rattus norvegicus cyclin B1 interacting protein 1, E3 ubiquitin protein ligase (Ccnb1ip1)	PH_rn_0008893	498492	1.0293	0.0366544
	Fgf2	Link	Rattus norvegicus fibroblast growth factor 2 (Fgf2)	PH_rn_0012475	54250	-1.05816	3.00501e-08
	Mcl1	Link	Rattus norvegicus myeloid cell leukemia sequence 1 (Mcl1)	PH_rn_0011151	60430	1.13026	3.64964e-07
	Unc5b	Link	Rattus norvegicus unc-5 homolog B (C. elegans)	PH_rn_0004880	60630	-1.30065	8.19952e-06
	Pdcd4	Link	Rattus norvegicus programmed cell death 4 (Pdcd4)	PH_rn_0012103	64031	-1.04069	0.00207852
	Bid	Link	Rattus norvegicus BH3 interacting domain death agonist (Bid)	PH_rn_0003006	64625	1.01458	0.012514
	Tgfb2	Link	Rattus norvegicus transforming growth factor, beta 2 (Tgfb2)	PH_rn_0004214	81809	1.90034	3.66415e-23
	Casp6	Link	Rattus norvegicus caspase 6 (Casp6)	PH_rn_0000143	83584	-1.60351	6.98514e-07
>	GO:0043281~regulation of caspase activity; Q-value: 3.24813E-02
	Gene_symbol	ref	Description	ID	Entrez_gene_id	log2 (Ratio)	P-value (Differentially expressed)
	Cflar	Link	Rattus norvegicus CASP8 and FADD-like apoptosis regulator (Cflar)	PH_rn_0018576	117279	1.24903	1.57774e-05
	Bcl2a1	Link	Rattus norvegicus BCL2-related protein A1 (Bcl2a1)	PH_rn_0009289	170929	1.19778	0.000329122
	Ifnb1	Link	Rattus norvegicus interferon beta 1, fibroblast (Ifnb1)	PH_rn_0014513	24481	1.78589	0.00036298
	Il6	Link	Rattus norvegicus interleukin 6 (Il6)	PH_rn_0011662	24498	3.35579	6.99686e-29
[truncated: 3,252 more rows]
