# Supplementary material for: Gene expression profiling reveals U1 snRNA regulates cancer gene expression
Source: Oncotarget. 2017 Dec 1;8(68):112867–74. doi: 10.18632/oncotarget.22842 (PMC5762557; doi:10.18632/oncotarget.22842)
Supplement: Supplementary file 4 [file oncotarget-08-112867-s004.xls]

## Sheet: Read me
Content
Method	Sheet	Description	Note
Pathways Analysis	Canonical Pathway Analysis	Gene Set Enrichment Analysis based on the Canonical Pathway database	-
	Gene set lists	Output of gene lists based on Canonical Pathway
	Oncogenes	73 genes involved in enriched pathways	-

## Sheet: Canonical Pathway Analysis
geneset name	ref	# genes in geneset (K)	description	# genes in overlap (k)	k/K	p value	Benjamini q-value
rno04010:MAPK signaling pathway	Link	266	Genes annotated by the KEGG rno04010:MAPK signaling pathway	27	0.101504	2.85727e-05	0.00382148
rno04110:Cell cycle	Link	126	Genes annotated by the KEGG rno04110:Cell cycle	16	0.126984	0.000181247	0.0120712
rno04060:Cytokine-cytokine receptor interaction	Link	197	Genes annotated by the KEGG rno04060:Cytokine-cytokine receptor interaction	20	0.101523	0.000429783	0.0190179
rno04621:NOD-like receptor signaling pathway	Link	62	Genes annotated by the KEGG rno04621:NOD-like receptor signaling pathway	10	0.16129	0.000871667	0.028791
rno04115:p53 signaling pathway	Link	66	Genes annotated by the KEGG rno04115:p53 signaling pathway	10	0.151515	0.00137865	0.0362981
rno04623:Cytosolic DNA-sensing pathway	Link	46	Genes annotated by the KEGG rno04623:Cytosolic DNA-sensing pathway	7	0.152174	0.0107209	0.213944
rno04622:RIG-I-like receptor signaling pathway	Link	60	Genes annotated by the KEGG rno04622:RIG-I-like receptor signaling pathway	8	0.133333	0.0109752	0.190434
rno04620:Toll-like receptor signaling pathway	Link	90	Genes annotated by the KEGG rno04620:Toll-like receptor signaling pathway	10	0.111111	0.0112157	0.172152
rno05220:Chronic myeloid leukemia	Link	75	Genes annotated by the KEGG rno05220:Chronic myeloid leukemia	9	0.12	0.0113806	0.156686
rno04640:Hematopoietic cell lineage	Link	78	Genes annotated by the KEGG rno04640:Hematopoietic cell lineage	9	0.115385	0.0142418	0.174869
rno05219:Bladder cancer	Link	36	Genes annotated by the KEGG rno05219:Bladder cancer	6	0.166667	0.0150095	0.168255
rno05200:Pathways in cancer	Link	317	Genes annotated by the KEGG rno05200:Pathways in cancer	21	0.0662461	0.0359846	0.335842

## Sheet: Gene set lists
>	rno04010:MAPK signaling pathway; Q-value: 3.82148E-03
	Gene_symbol	ref	Description	ID	Entrez_gene_id	log2 (Ratio)	P-value (Differentially expressed)
	Dusp1	Link	Rattus norvegicus dual specificity phosphatase 1 (Dusp1)	PH_rn_0006600	114856	2.52378	5.99024e-16
	Il1r2	Link	Rattus norvegicus interleukin 1 receptor, type II (Il1r2)	PH_rn_0005061	117022	1.15758	8.66959e-07
	Cdc25b	Link	Rattus norvegicus cell division cycle 25B (Cdc25b)	PH_rn_0015536	171103	-1.08457	2.24665e-06
	Dusp5	Link	Rattus norvegicus dual specificity phosphatase 5 (Dusp5)	PH_rn_0004170	171109	1.51071	5.52096e-07
	Myc	Link	Rattus norvegicus myelocytomatosis oncogene (Myc)	PH_rn_0011892	24577	1.74107	5.939e-17
	Nf1	Link	Rattus norvegicus neurofibromin 1 (Nf1)	PH_rn_0011753	24592	1.01911	0.000106147
	Tnf	Link	Rattus norvegicus tumor necrosis factor (Tnf)	PH_rn_0011709	24835	1.97552	5.84892e-13
	Ntrk2	Link	Rattus norvegicus neurotrophic tyrosine kinase, receptor, type 2 (Ntrk2)	PH_rn_0018581	25054	-1.02613	0.000656081
	Gadd45a	Link	Rattus norvegicus growth arrest and DNA-damage-inducible, alpha (Gadd45a)	PH_rn_0003426	25112	2.17258	7.79122e-43
	Ntf4	Link	Rattus norvegicus neurotrophin 4 (Ntf4)	PH_rn_0011549	25730	-1.08328	0.0186157
	Gadd45g	Link	Rattus norvegicus growth arrest and DNA-damage-inducible, gamma (Gadd45g)	PH_rn_0004619	291005	2.34323	2.50492e-16
	Map4k2	Link	Rattus norvegicus mitogen activated protein kinase kinase kinase kinase 2 (Map4k2)	PH_rn_0009836	293694	-1.32041	2.20564e-10
	Pak1	Link	Rattus norvegicus p21 protein (Cdc42/Rac)	PH_rn_0006367	29431	1.01188	3.17829e-05
	Ddit3	Link	Rattus norvegicus DNA-damage inducible transcript 3 (Ddit3)	PH_rn_0012368	29467	1.76308	2.97369e-12
	Pla2g2a	Link	Rattus norvegicus phospholipase A2, group IIA (platelets, synovial fluid)	PH_rn_0012388	29692	-1.74686	6.73338e-06
	Gadd45b	Link	Rattus norvegicus growth arrest and DNA-damage-inducible, beta (Gadd45b)	PH_rn_0006421	299626	2.70028	9.1914e-31
	Rapgef2	Link	Rattus norvegicus Rap guanine nucleotide exchange factor (GEF)	PH_rn_0006450	310533	1.28695	1.40011e-12
	Traf2	Link	Rattus norvegicus Tnf receptor-associated factor 2 (Traf2)	PH_rn_0011059	311786	1.43806	6.64514e-07
	Fos	Link	Rattus norvegicus FBJ osteosarcoma oncogene (Fos)	PH_rn_0011802	314322	1.3517	3.73145e-06
	Pla2g6	Link	Rattus norvegicus phospholipase A2, group VI (cytosolic, calcium-independent)	PH_rn_0010735	360426	-1.07197	0.00182085
	Dusp8	Link	Rattus norvegicus dual specificity phosphatase 8 (Dusp8)	PH_rn_0008575	361679	1.26049	2.66158e-05
	Rras2	Link	Rattus norvegicus related RAS viral (r-ras)	PH_rn_0009426	365355	1.18684	1.05599e-11
	Fgf2	Link	Rattus norvegicus fibroblast growth factor 2 (Fgf2)	PH_rn_0012475	54250	-1.05816	3.00501e-08
	Tgfb1	Link	Rattus norvegicus transforming growth factor, beta 1 (Tgfb1)	PH_rn_0011442	59086	-1.4788	4.57598e-14
	Cd14	Link	Rattus norvegicus CD14 molecule (Cd14)	PH_rn_0012060	60350	-1.38273	1.27563e-08
	Nfkb1	Link	Rattus norvegicus nuclear factor of kappa light polypeptide gene enhancer in B-cells 1 (Nfkb1)	PH_rn_0001359	81736	1.26693	5.4818e-08
	Tgfb2	Link	Rattus norvegicus transforming growth factor, beta 2 (Tgfb2)	PH_rn_0004214	81809	1.90034	3.66415e-23
>	rno04110:Cell cycle; Q-value: 1.20712E-02
	Gene_symbol	ref	Description	ID	Entrez_gene_id	log2 (Ratio)	P-value (Differentially expressed)
	Cdk6	Link	PREDICTED: Rattus norvegicus cyclin-dependent kinase 6 (Cdk6)	PH_rn_0027208	114483	1.44681	3.73558e-25
	Cdkn1a	Link	PREDICTED: Rattus norvegicus cyclin-dependent kinase inhibitor 1A (Cdkn1a)	PH_rn_0028749	114851	1.21663	2.18647e-13
	Cdc25b	Link	Rattus norvegicus cell division cycle 25B (Cdc25b)	PH_rn_0015536	171103	-1.08457	2.24665e-06
	Myc	Link	Rattus norvegicus myelocytomatosis oncogene (Myc)	PH_rn_0011892	24577	1.74107	5.939e-17
	Gadd45a	Link	Rattus norvegicus growth arrest and DNA-damage-inducible, alpha (Gadd45a)	PH_rn_0003426	25112	2.17258	7.79122e-43
	Cdkn2a	Link	Rattus norvegicus cyclin-dependent kinase inhibitor 2A (Cdkn2a)	PH_rn_0001792	25163	1.67841	0.00173032
	Ccne1	Link	Rattus norvegicus cyclin E1 (Ccne1)	PH_rn_0014982	25729	-1.06705	6.11787e-07
	Gadd45g	Link	Rattus norvegicus growth arrest and DNA-damage-inducible, gamma (Gadd45g)	PH_rn_0004619	291005	2.34323	2.50492e-16
	Gadd45b	Link	Rattus norvegicus growth arrest and DNA-damage-inducible, beta (Gadd45b)	PH_rn_0006421	299626	2.70028	9.1914e-31
	Smc1b	Link	Rattus norvegicus structural maintenance of chromosomes 1B (Smc1b)	PH_rn_0009205	300121	1.27518	0.00476137
	Mdm2	Link	Rattus norvegicus MDM2 oncogene, E3 ubiquitin protein ligase (Mdm2)	PH_rn_0007193	314856	1.37143	7.72971e-07
	Cdc6	Link	Rattus norvegicus cell division cycle 6 (Cdc6)	PH_rn_0012272	360621	-1.2241	1.20589e-05
	Wee2	Link	PREDICTED: Rattus norvegicus WEE1 homolog 2 (S. pombe)	PH_rn_0016558	502750	1.10131	0.000182711
	Tgfb1	Link	Rattus norvegicus transforming growth factor, beta 1 (Tgfb1)	PH_rn_0011442	59086	-1.4788	4.57598e-14
	Rbl2	Link	Rattus norvegicus retinoblastoma-like 2 (Rbl2)	PH_rn_0005836	81758	-1.23203	0.00202893
	Tgfb2	Link	Rattus norvegicus transforming growth factor, beta 2 (Tgfb2)	PH_rn_0004214	81809	1.90034	3.66415e-23
>	rno04060:Cytokine-cytokine receptor interaction; Q-value: 1.90179E-02
	Gene_symbol	ref	Description	ID	Entrez_gene_id	log2 (Ratio)	P-value (Differentially expressed)
	Cxcl2	Link	Rattus norvegicus chemokine (C-X-C motif)	PH_rn_0014581	114105	1.87506	9.79681e-24
	Ccl4	Link	Rattus norvegicus chemokine (C-C motif)	PH_rn_0014150	116637	3.59632	8.85697e-12
	Il1r2	Link	Rattus norvegicus interleukin 1 receptor, type II (Il1r2)	PH_rn_0005061	117022	1.15758	8.66959e-07
	Il23a	Link	Rattus norvegicus Interleukin 23, alpha subunit p19 (Il23a)	PH_rn_0005161	155140	-1.33444	3.76537e-06
	Ifnb1	Link	Rattus norvegicus interferon beta 1, fibroblast (Ifnb1)	PH_rn_0014513	24481	1.78589	0.00036298
	Il6	Link	Rattus norvegicus interleukin 6 (Il6)	PH_rn_0011662	24498	3.35579	6.99686e-29
	Il9r	Link	PREDICTED: Rattus norvegicus interleukin 9 receptor (Il9r)	PH_rn_0027902	24500	1.64205	1.1336e-10
	Cxcl10	Link	Rattus norvegicus chemokine (C-X-C motif)	PH_rn_0005227	245920	2.5535	4.00813e-39
	Tnf	Link	Rattus norvegicus tumor necrosis factor (Tnf)	PH_rn_0011709	24835	1.97552	5.84892e-13
	Tnfsf15	Link	Rattus norvegicus tumor necrosis factor (ligand)	PH_rn_0013789	252878	1.24441	4.38202e-05
	Csf3	Link	Rattus norvegicus colony stimulating factor 3 (granulocyte)	PH_rn_0011003	25610	-1.25046	4.60781e-05
	Cxcl11	Link	Rattus norvegicus chemokine (C-X-C motif)	PH_rn_0007913	305236	4.9653	0
	Tnfsf9	Link	Rattus norvegicus tumor necrosis factor (ligand)	PH_rn_0002441	353218	-1.62005	3.41338e-10
	Ltb	Link	Rattus norvegicus lymphotoxin beta (TNF superfamily, member 3)	PH_rn_0013316	361795	2.62541	2.7072e-06
	Tnfsf18	Link	PREDICTED: Rattus norvegicus tumor necrosis factor (ligand)	PH_rn_0018297	364031	2.74857	8.11052e-05
	Il22ra2	Link	Rattus norvegicus interleukin 22 receptor, alpha 2 (Il22ra2)	PH_rn_0015834	444986	2.03218	0.00267764
	Il23r	Link	PREDICTED: Rattus norvegicus interleukin 23 receptor (Il23r)	PH_rn_0018984	689932	2.84752	4.37372e-16
	Csf1	Link	Rattus norvegicus colony stimulating factor 1 (macrophage)	PH_rn_0016026	78965	2.3555	2.43722e-21
	Ccl5	Link	Rattus norvegicus chemokine (C-C motif)	PH_rn_0012013	81780	1.76898	7.01994e-06
	Cx3cl1	Link	Rattus norvegicus chemokine (C-X3-C motif)	PH_rn_0014603	89808	2.4333	1.88899e-14
>	rno04621:NOD-like receptor signaling pathway; Q-value: 2.8791E-02
	Gene_symbol	ref	Description	ID	Entrez_gene_id	log2 (Ratio)	P-value (Differentially expressed)
	Cxcl2	Link	Rattus norvegicus chemokine (C-X-C motif)	PH_rn_0014581	114105	1.87506	9.79681e-24
	Il6	Link	Rattus norvegicus interleukin 6 (Il6)	PH_rn_0011662	24498	3.35579	6.99686e-29
	Tnf	Link	Rattus norvegicus tumor necrosis factor (Tnf)	PH_rn_0011709	24835	1.97552	5.84892e-13
	Pycard	Link	Rattus norvegicus PYD and CARD domain containing (Pycard)	PH_rn_0009333	282817	-1.02785	9.1862e-06
	Ripk2	Link	Rattus norvegicus receptor-interacting serine-threonine kinase 2 (Ripk2)	PH_rn_0017092	362491	1.13769	1.04256e-10
	Tnfaip3	Link	PREDICTED: Rattus norvegicus tumor necrosis factor, alpha-induced protein 3 (Tnfaip3)	PH_rn_0016800	683206	1.8485	1.19818e-08
	Birc3	Link	Rattus norvegicus baculoviral IAP repeat-containing 3 (Birc3)	PH_rn_0007566	78971	1.62847	1.11273e-08
	Cxcl1	Link	Rattus norvegicus chemokine (C-X-C motif)	PH_rn_0012221	81503	1.20232	3.35664e-15
	Nfkb1	Link	Rattus norvegicus nuclear factor of kappa light polypeptide gene enhancer in B-cells 1 (Nfkb1)	PH_rn_0001359	81736	1.26693	5.4818e-08
	Ccl5	Link	Rattus norvegicus chemokine (C-C motif)	PH_rn_0012013	81780	1.76898	7.01994e-06
>	rno04115:p53 signaling pathway; Q-value: 3.62981E-02
	Gene_symbol	ref	Description	ID	Entrez_gene_id	log2 (Ratio)	P-value (Differentially expressed)
	Cdk6	Link	PREDICTED: Rattus norvegicus cyclin-dependent kinase 6 (Cdk6)	PH_rn_0027208	114483	1.44681	3.73558e-25
	Cdkn1a	Link	PREDICTED: Rattus norvegicus cyclin-dependent kinase inhibitor 1A (Cdkn1a)	PH_rn_0028749	114851	1.21663	2.18647e-13
	Gadd45a	Link	Rattus norvegicus growth arrest and DNA-damage-inducible, alpha (Gadd45a)	PH_rn_0003426	25112	2.17258	7.79122e-43
	Cdkn2a	Link	Rattus norvegicus cyclin-dependent kinase inhibitor 2A (Cdkn2a)	PH_rn_0001792	25163	1.67841	0.00173032
	Ccne1	Link	Rattus norvegicus cyclin E1 (Ccne1)	PH_rn_0014982	25729	-1.06705	6.11787e-07
	Gadd45g	Link	Rattus norvegicus growth arrest and DNA-damage-inducible, gamma (Gadd45g)	PH_rn_0004619	291005	2.34323	2.50492e-16
	Gadd45b	Link	Rattus norvegicus growth arrest and DNA-damage-inducible, beta (Gadd45b)	PH_rn_0006421	299626	2.70028	9.1914e-31
	Mdm2	Link	Rattus norvegicus MDM2 oncogene, E3 ubiquitin protein ligase (Mdm2)	PH_rn_0007193	314856	1.37143	7.72971e-07
	Bbc3	Link	Rattus norvegicus Bcl-2 binding component 3 (Bbc3)	PH_rn_0004183	317673	2.35812	1.67188e-31
	Bid	Link	Rattus norvegicus BH3 interacting domain death agonist (Bid)	PH_rn_0003006	64625	1.01458	0.012514
>	rno04623:Cytosolic DNA-sensing pathway; Q-value: 2.13944E-01
	Gene_symbol	ref	Description	ID	Entrez_gene_id	log2 (Ratio)	P-value (Differentially expressed)
	Ccl4	Link	Rattus norvegicus chemokine (C-C motif)	PH_rn_0014150	116637	3.59632	8.85697e-12
	Ifnb1	Link	Rattus norvegicus interferon beta 1, fibroblast (Ifnb1)	PH_rn_0014513	24481	1.78589	0.00036298
	Il6	Link	Rattus norvegicus interleukin 6 (Il6)	PH_rn_0011662	24498	3.35579	6.99686e-29
	Cxcl10	Link	Rattus norvegicus chemokine (C-X-C motif)	PH_rn_0005227	245920	2.5535	4.00813e-39
	Pycard	Link	Rattus norvegicus PYD and CARD domain containing (Pycard)	PH_rn_0009333	282817	-1.02785	9.1862e-06
	Nfkb1	Link	Rattus norvegicus nuclear factor of kappa light polypeptide gene enhancer in B-cells 1 (Nfkb1)	PH_rn_0001359	81736	1.26693	5.4818e-08
	Ccl5	Link	Rattus norvegicus chemokine (C-C motif)	PH_rn_0012013	81780	1.76898	7.01994e-06
>	rno04622:RIG-I-like receptor signaling pathway; Q-value: 1.90434E-01
	Gene_symbol	ref	Description	ID	Entrez_gene_id	log2 (Ratio)	P-value (Differentially expressed)
	Ifnb1	Link	Rattus norvegicus interferon beta 1, fibroblast (Ifnb1)	PH_rn_0014513	24481	1.78589	0.00036298
	Cxcl10	Link	Rattus norvegicus chemokine (C-X-C motif)	PH_rn_0005227	245920	2.5535	4.00813e-39
	Tnf	Link	Rattus norvegicus tumor necrosis factor (Tnf)	PH_rn_0011709	24835	1.97552	5.84892e-13
	Isg15	Link	Rattus norvegicus ISG15 ubiquitin-like modifier (Isg15)	PH_rn_0005626	298693	2.45553	5.42367e-11
	Dhx58	Link	Rattus norvegicus DEXH (Asp-Glu-X-His)	PH_rn_0012616	303538	2.08534	8.61972e-11
	Traf2	Link	Rattus norvegicus Tnf receptor-associated factor 2 (Traf2)	PH_rn_0011059	311786	1.43806	6.64514e-07
	Ifih1	Link	Rattus norvegicus interferon induced with helicase C domain 1 (Ifih1)	PH_rn_0008112	499801	1.20737	0.00189089
	Nfkb1	Link	Rattus norvegicus nuclear factor of kappa light polypeptide gene enhancer in B-cells 1 (Nfkb1)	PH_rn_0001359	81736	1.26693	5.4818e-08
>	rno04620:Toll-like receptor signaling pathway; Q-value: 1.72152E-01
	Gene_symbol	ref	Description	ID	Entrez_gene_id	log2 (Ratio)	P-value (Differentially expressed)
	Ifnb1	Link	Rattus norvegicus interferon beta 1, fibroblast (Ifnb1)	PH_rn_0014513	24481	1.78589	0.00036298
	Il6	Link	Rattus norvegicus interleukin 6 (Il6)	PH_rn_0011662	24498	3.35579	6.99686e-29
	Cxcl10	Link	Rattus norvegicus chemokine (C-X-C motif)	PH_rn_0005227	245920	2.5535	4.00813e-39
	Tnf	Link	Rattus norvegicus tumor necrosis factor (Tnf)	PH_rn_0011709	24835	1.97552	5.84892e-13
	Tlr5	Link	Rattus norvegicus toll-like receptor 5 (Tlr5)	PH_rn_0012627	289337	1.43947	0.0264257
	Cxcl11	Link	Rattus norvegicus chemokine (C-X-C motif)	PH_rn_0007913	305236	4.9653	0
	Fos	Link	Rattus norvegicus FBJ osteosarcoma oncogene (Fos)	PH_rn_0011802	314322	1.3517	3.73145e-06
	Cd14	Link	Rattus norvegicus CD14 molecule (Cd14)	PH_rn_0012060	60350	-1.38273	1.27563e-08
	Nfkb1	Link	Rattus norvegicus nuclear factor of kappa light polypeptide gene enhancer in B-cells 1 (Nfkb1)	PH_rn_0001359	81736	1.26693	5.4818e-08
	Ccl5	Link	Rattus norvegicus chemokine (C-C motif)	PH_rn_0012013	81780	1.76898	7.01994e-06
>	rno05220:Chronic myeloid leukemia; Q-value: 1.56686E-01
	Gene_symbol	ref	Description	ID	Entrez_gene_id	log2 (Ratio)	P-value (Differentially expressed)
	Cdk6	Link	PREDICTED: Rattus norvegicus cyclin-dependent kinase 6 (Cdk6)	PH_rn_0027208	114483	1.44681	3.73558e-25
	Cdkn1a	Link	PREDICTED: Rattus norvegicus cyclin-dependent kinase inhibitor 1A (Cdkn1a)	PH_rn_0028749	114851	1.21663	2.18647e-13
	Myc	Link	Rattus norvegicus myelocytomatosis oncogene (Myc)	PH_rn_0011892	24577	1.74107	5.939e-17
	Cdkn2a	Link	Rattus norvegicus cyclin-dependent kinase inhibitor 2A (Cdkn2a)	PH_rn_0001792	25163	1.67841	0.00173032
	Mdm2	Link	Rattus norvegicus MDM2 oncogene, E3 ubiquitin protein ligase (Mdm2)	PH_rn_0007193	314856	1.37143	7.72971e-07
	Runx1	Link	Rattus norvegicus runt-related transcription factor 1 (Runx1)	PH_rn_0006196	50662	1.38067	1.08335e-07
	Tgfb1	Link	Rattus norvegicus transforming growth factor, beta 1 (Tgfb1)	PH_rn_0011442	59086	-1.4788	4.57598e-14
	Nfkb1	Link	Rattus norvegicus nuclear factor of kappa light polypeptide gene enhancer in B-cells 1 (Nfkb1)	PH_rn_0001359	81736	1.26693	5.4818e-08
	Tgfb2	Link	Rattus norvegicus transforming growth factor, beta 2 (Tgfb2)	PH_rn_0004214	81809	1.90034	3.66415e-23
>	rno04640:Hematopoietic cell lineage; Q-value: 1.74869E-01
	Gene_symbol	ref	Description	ID	Entrez_gene_id	log2 (Ratio)	P-value (Differentially expressed)
	Il1r2	Link	Rattus norvegicus interleukin 1 receptor, type II (Il1r2)	PH_rn_0005061	117022	1.15758	8.66959e-07
	Il6	Link	Rattus norvegicus interleukin 6 (Il6)	PH_rn_0011662	24498	3.35579	6.99686e-29
	Il9r	Link	PREDICTED: Rattus norvegicus interleukin 9 receptor (Il9r)	PH_rn_0027902	24500	1.64205	1.1336e-10
	Tnf	Link	Rattus norvegicus tumor necrosis factor (Tnf)	PH_rn_0011709	24835	1.97552	5.84892e-13
	Csf3	Link	Rattus norvegicus colony stimulating factor 3 (granulocyte)	PH_rn_0011003	25610	-1.25046	4.60781e-05
	Cd37	Link	Rattus norvegicus CD37 molecule (Cd37)	PH_rn_0004795	29185	-1.14517	0.00328747
	Cd22	Link	Rattus norvegicus CD22 molecule (Cd22)	PH_rn_0007140	308501	1.51187	0.0112399
	Cd14	Link	Rattus norvegicus CD14 molecule (Cd14)	PH_rn_0012060	60350	-1.38273	1.27563e-08
	Csf1	Link	Rattus norvegicus colony stimulating factor 1 (macrophage)	PH_rn_0016026	78965	2.3555	2.43722e-21
>	rno05219:Bladder cancer; Q-value: 1.68255E-01
	Gene_symbol	ref	Description	ID	Entrez_gene_id	log2 (Ratio)	P-value (Differentially expressed)
	Cdkn1a	Link	PREDICTED: Rattus norvegicus cyclin-dependent kinase inhibitor 1A (Cdkn1a)	PH_rn_0028749	114851	1.21663	2.18647e-13
	Myc	Link	Rattus norvegicus myelocytomatosis oncogene (Myc)	PH_rn_0011892	24577	1.74107	5.939e-17
	Cdkn2a	Link	Rattus norvegicus cyclin-dependent kinase inhibitor 2A (Cdkn2a)	PH_rn_0001792	25163	1.67841	0.00173032
	Mdm2	Link	Rattus norvegicus MDM2 oncogene, E3 ubiquitin protein ligase (Mdm2)	PH_rn_0007193	314856	1.37143	7.72971e-07
	Rassf1	Link	Rattus norvegicus Ras association (RalGDS/AF-6)	PH_rn_0011739	363140	1.44017	1.01619e-12
	Cdh1	Link	Rattus norvegicus cadherin 1 (Cdh1)	PH_rn_0006808	83502	1.25341	0.0233664
>	rno05200:Pathways in cancer; Q-value: 3.35842E-01
	Gene_symbol	ref	Description	ID	Entrez_gene_id	log2 (Ratio)	P-value (Differentially expressed)
	Cdk6	Link	PREDICTED: Rattus norvegicus cyclin-dependent kinase 6 (Cdk6)	PH_rn_0027208	114483	1.44681	3.73558e-25
	Cdkn1a	Link	PREDICTED: Rattus norvegicus cyclin-dependent kinase inhibitor 1A (Cdkn1a)	PH_rn_0028749	114851	1.21663	2.18647e-13
	Lamc2	Link	PREDICTED: Rattus norvegicus laminin, gamma 2 (Lamc2)	PH_rn_0028227	192362	2.60544	1.37073e-19
	Il6	Link	Rattus norvegicus interleukin 6 (Il6)	PH_rn_0011662	24498	3.35579	6.99686e-29
	Myc	Link	Rattus norvegicus myelocytomatosis oncogene (Myc)	PH_rn_0011892	24577	1.74107	5.939e-17
	Cdkn2a	Link	Rattus norvegicus cyclin-dependent kinase inhibitor 2A (Cdkn2a)	PH_rn_0001792	25163	1.67841	0.00173032
	Ccne1	Link	Rattus norvegicus cyclin E1 (Ccne1)	PH_rn_0014982	25729	-1.06705	6.11787e-07
	Hhip	Link	Rattus norvegicus Hedgehog-interacting protein (Hhip)	PH_rn_0005533	291936	1.39764	0.00332867
	Traf2	Link	Rattus norvegicus Tnf receptor-associated factor 2 (Traf2)	PH_rn_0011059	311786	1.43806	6.64514e-07
	Fos	Link	Rattus norvegicus FBJ osteosarcoma oncogene (Fos)	PH_rn_0011802	314322	1.3517	3.73145e-06
	Mdm2	Link	Rattus norvegicus MDM2 oncogene, E3 ubiquitin protein ligase (Mdm2)	PH_rn_0007193	314856	1.37143	7.72971e-07
	Rassf1	Link	Rattus norvegicus Ras association (RalGDS/AF-6)	PH_rn_0011739	363140	1.44017	1.01619e-12
	Runx1	Link	Rattus norvegicus runt-related transcription factor 1 (Runx1)	PH_rn_0006196	50662	1.38067	1.08335e-07
	Fgf2	Link	Rattus norvegicus fibroblast growth factor 2 (Fgf2)	PH_rn_0012475	54250	-1.05816	3.00501e-08
	Tgfb1	Link	Rattus norvegicus transforming growth factor, beta 1 (Tgfb1)	PH_rn_0011442	59086	-1.4788	4.57598e-14
	Bid	Link	Rattus norvegicus BH3 interacting domain death agonist (Bid)	PH_rn_0003006	64625	1.01458	0.012514
	Traf1	Link	Rattus norvegicus TNF receptor-associated factor 1 (Traf1)	PH_rn_0016113	687813	1.7935	2.60238e-06
	Birc3	Link	Rattus norvegicus baculoviral IAP repeat-containing 3 (Birc3)	PH_rn_0007566	78971	1.62847	1.11273e-08
	Nfkb1	Link	Rattus norvegicus nuclear factor of kappa light polypeptide gene enhancer in B-cells 1 (Nfkb1)	PH_rn_0001359	81736	1.26693	5.4818e-08
	Tgfb2	Link	Rattus norvegicus transforming growth factor, beta 2 (Tgfb2)	PH_rn_0004214	81809	1.90034	3.66415e-23
	Cdh1	Link	Rattus norvegicus cadherin 1 (Cdh1)	PH_rn_0006808	83502	1.25341	0.0233664

## Sheet: Oncogenes
Gene_symbol	Description	log2 (Ratio)	P-value (Differentially expressed)	Annotation
Cxcl11	Rattus norvegicus chemokine (C-X-C motif)	4.9653	0	oncogene
Ccl4	Rattus norvegicus chemokine (C-C motif)	3.59632	8.85697e-12	anti-oncogene
Il6	Rattus norvegicus interleukin 6 (Il6)	3.35579	6.99686e-29	oncogene
Il23r	PREDICTED: Rattus norvegicus interleukin 23 receptor (Il23r)	2.84752	4.37372e-16	NA
Tnfsf18	PREDICTED: Rattus norvegicus tumor necrosis factor (ligand)	2.74857	8.11052e-05	anti-oncogene
Gadd45b	Rattus norvegicus growth arrest and DNA-damage-inducible, beta (Gadd45b)	2.70028	9.1914e-31	oncogene
Ltb	Rattus norvegicus lymphotoxin beta (TNF superfamily, member 3)	2.62541	2.7072e-06	NA
Lamc2	PREDICTED: Rattus norvegicus laminin, gamma 2 (Lamc2)	2.60544	1.37073e-19	oncogene
Cxcl10	Rattus norvegicus chemokine (C-X-C motif)	2.5535	4.00813e-39	oncogene
Dusp1	Rattus norvegicus dual specificity phosphatase 1 (Dusp1)	2.52378	5.99024e-16	oncogene
Isg15	Rattus norvegicus ISG15 ubiquitin-like modifier (Isg15)	2.45553	5.42367e-11	oncogene
Cx3cl1	Rattus norvegicus chemokine (C-X3-C motif)	2.4333	1.88899e-14	oncogene
Bbc3	Rattus norvegicus Bcl-2 binding component 3 (Bbc3)	2.35812	1.67188e-31	oncogene
Csf1	Rattus norvegicus colony stimulating factor 1 (macrophage)	2.3555	2.43722e-21	anti-oncogene
Gadd45g	Rattus norvegicus growth arrest and DNA-damage-inducible, gamma (Gadd45g)	2.34323	2.50492e-16	anti-oncogene
Gadd45a	Rattus norvegicus growth arrest and DNA-damage-inducible, alpha (Gadd45a)	2.17258	7.79122e-43	oncogene
Dhx58	Rattus norvegicus DEXH (Asp-Glu-X-His)	2.08534	8.61972e-11	anti-oncogene
Il22ra2	Rattus norvegicus interleukin 22 receptor, alpha 2 (Il22ra2)	2.03218	0.00267763	oncogene
Tnf	Rattus norvegicus tumor necrosis factor (Tnf)	1.97552	5.84892e-13	anti-oncogene
Tgfb2	Rattus norvegicus transforming growth factor, beta 2 (Tgfb2)	1.90034	3.66415e-23	anti-oncogene
Cxcl2	Rattus norvegicus chemokine (C-X-C motif)	1.87506	9.79681e-24	oncogene
Tnfaip3	PREDICTED: Rattus norvegicus tumor necrosis factor, alpha-induced protein 3 (Tnfaip3)	1.8485	1.19818e-08	oncogene
Traf1	Rattus norvegicus TNF receptor-associated factor 1 (Traf1)	1.7935	2.60238e-06	oncogene
Ifnb1	Rattus norvegicus interferon beta 1, fibroblast (Ifnb1)	1.78589	0.00036298	oncogene
Ccl5	Rattus norvegicus chemokine (C-C motif)	1.76898	7.01994e-06	oncogene
Ddit3	Rattus norvegicus DNA-damage inducible transcript 3 (Ddit3)	1.76308	2.97369e-12	oncogene
Myc	Rattus norvegicus myelocytomatosis oncogene (Myc)	1.74107	5.939e-17	oncogene
Cdkn2a	Rattus norvegicus cyclin-dependent kinase inhibitor 2A (Cdkn2a)	1.67841	0.00173033	anti-oncogene
Il9r	PREDICTED: Rattus norvegicus interleukin 9 receptor (Il9r)	1.64205	1.1336e-10	NA
Birc3	Rattus norvegicus baculoviral IAP repeat-containing 3 (Birc3)	1.62847	1.11273e-08	oncogene
Cd22	Rattus norvegicus CD22 molecule (Cd22)	1.51187	0.0112399	oncogene
Dusp5	Rattus norvegicus dual specificity phosphatase 5 (Dusp5)	1.51071	5.52096e-07	anti-oncogene
Cdk6	PREDICTED: Rattus norvegicus cyclin-dependent kinase 6 (Cdk6)	1.44681	3.73558e-25	oncogene
Rassf1	Rattus norvegicus Ras association (RalGDS/AF-6)	1.44017	1.01619e-12	oncogene
Tlr5	Rattus norvegicus toll-like receptor 5 (Tlr5)	1.43947	0.0264257	oncogene
Traf2	Rattus norvegicus Tnf receptor-associated factor 2 (Traf2)	1.43806	6.64514e-07	anti-oncogene
Hhip	Rattus norvegicus Hedgehog-interacting protein (Hhip)	1.39764	0.00332867	oncogene
Runx1	Rattus norvegicus runt-related transcription factor 1 (Runx1)	1.38067	1.08335e-07	oncogene
Mdm2	Rattus norvegicus MDM2 oncogene, E3 ubiquitin protein ligase (Mdm2)	1.37143	7.72971e-07	oncogene
Fos	Rattus norvegicus FBJ osteosarcoma oncogene (Fos)	1.3517	3.73145e-06	oncogene
Rapgef2	Rattus norvegicus Rap guanine nucleotide exchange factor (GEF)	1.28695	1.40011e-12	oncogene
Smc1b	Rattus norvegicus structural maintenance of chromosomes 1B (Smc1b)	1.27518	0.00476137	NA
Nfkb1	Rattus norvegicus nuclear factor of kappa light polypeptide gene enhancer in B-cells 1 (Nfkb1)	1.26693	5.4818e-08	anti-oncogene
Dusp8	Rattus norvegicus dual specificity phosphatase 8 (Dusp8)	1.26049	2.66158e-05	oncogene
Cdh1	Rattus norvegicus cadherin 1 (Cdh1)	1.25341	0.0233664	anti-oncogene
Tnfsf15	Rattus norvegicus tumor necrosis factor (ligand)	1.24441	4.38202e-05	anti-oncogene
Cdkn1a	PREDICTED: Rattus norvegicus cyclin-dependent kinase inhibitor 1A (Cdkn1a)	1.21663	2.18647e-13	oncogene
Ifih1	Rattus norvegicus interferon induced with helicase C domain 1 (Ifih1)	1.20737	0.00189089	anti-oncogene
Cxcl1	Rattus norvegicus chemokine (C-X-C motif)	1.20232	3.35664e-15	anti-oncogene
Rras2	Rattus norvegicus related RAS viral (r-ras)	1.18684	1.05599e-11	oncogene
Il1r2	Rattus norvegicus interleukin 1 receptor, type II (Il1r2)	1.15758	8.66959e-07	oncogene
Ripk2	Rattus norvegicus receptor-interacting serine-threonine kinase 2 (Ripk2)	1.13769	1.04256e-10	oncogene
Wee2	PREDICTED: Rattus norvegicus WEE1 homolog 2 (S. pombe)	1.10131	0.000182711	oncogene
Nf1	Rattus norvegicus neurofibromin 1 (Nf1)	1.01911	0.000106147	anti-oncogene
Bid	Rattus norvegicus BH3 interacting domain death agonist (Bid)	1.01458	0.012514	anti-oncogene
Pak1	Rattus norvegicus p21 protein (Cdc42/Rac)	1.01188	3.17829e-05	oncogene
Gene_symbol	Description	log2 (Ratio)	P-value (Differentially expressed)
Ntrk2	Rattus norvegicus neurotrophic tyrosine kinase, receptor, type 2 (Ntrk2)	-1.02613	0.000656081	oncogene
Pycard	Rattus norvegicus PYD and CARD domain containing (Pycard)	-1.02785	9.1862e-06	anti-oncogene
Fgf2	Rattus norvegicus fibroblast growth factor 2 (Fgf2)	-1.05816	3.00501e-08	anti-oncogene
Ccne1	Rattus norvegicus cyclin E1 (Ccne1)	-1.06705	6.11787e-07	oncogene
Pla2g6	Rattus norvegicus phospholipase A2, group VI (cytosolic, calcium-independent)	-1.07197	0.00182085	anti-oncogene
Ntf4	Rattus norvegicus neurotrophin 4 (Ntf4)	-1.08328	0.0186157	NA
Cdc25b	Rattus norvegicus cell division cycle 25B (Cdc25b)	-1.08457	2.24665e-06	oncogene
Cd37	Rattus norvegicus CD37 molecule (Cd37)	-1.14517	0.00328747	oncogene
Cdc6	Rattus norvegicus cell division cycle 6 (Cdc6)	-1.2241	1.20589e-05	oncogene
Rbl2	Rattus norvegicus retinoblastoma-like 2 (Rbl2)	-1.23203	0.00202893	anti-oncogene
Csf3	Rattus norvegicus colony stimulating factor 3 (granulocyte)	-1.25046	4.60781e-05	anti-oncogene
Map4k2	Rattus norvegicus mitogen activated protein kinase kinase kinase kinase 2 (Map4k2)	-1.32041	2.20564e-10	oncogene
Il23a	Rattus norvegicus Interleukin 23, alpha subunit p19 (Il23a)	-1.33444	3.76537e-06	anti-oncogene
Cd14	Rattus norvegicus CD14 molecule (Cd14)	-1.38273	1.27563e-08	anti-oncogene
Tgfb1	Rattus norvegicus transforming growth factor, beta 1 (Tgfb1)	-1.4788	4.57598e-14	anti-oncogene
Tnfsf9	Rattus norvegicus tumor necrosis factor (ligand)	-1.62005	3.41338e-10	anti-oncogene
Pla2g2a	Rattus norvegicus phospholipase A2, group IIA (platelets, synovial fluid)	-1.74686	6.73338e-06	anti-oncogene
