# Supplementary material for: Gene expression profiling reveals U1 snRNA regulates cancer gene expression
Source: Oncotarget. 2017 Dec 1;8(68):112867–74. doi: 10.18632/oncotarget.22842 (PMC5762557; doi:10.18632/oncotarget.22842)
Supplement: Supplementary file 5 [file oncotarget-08-112867-s005.xls]

## Sheet: PC-12 
Primer information						qPCR results
Target	Accession	5' primer start	3' primer end	Forward primer (5'-3')	Reverse primer (5'-3')	Mean(T/C)	Log2(T/C)
U6 snRNA	NA	NA	NA	Universal_RNU6B_Primers	mRQ 3’ Primers
U1 snRNA	V01266.1	4	NA	TACCTGGCAGGGAGATACCA	mRQ 3’ Primers	1.548	0.630405
Myc	NM_012603.2	520	655	CTCGCGTTATTTGAAGCCTG	TCGCAGATGAAATAGGGCTG	4.745	2.24641
Fos	NM_022197.2	434	574	TCCTTACGGACTCCCCAC	CTCCGTTTCTCTTCCTCTTCAG	2.238	1.16221
Nfkb1	NM_001276711.1	3092	3225	CCTCCACAAGACAGCACATAG	TTTGTTCAGAGATAGCAGTGGG	2.94	1.55582
Ccne1	NM_001100821.1	1009	1132	AGAGCTTTTAGACCTGTGCG	CTGATAACCTGAGACCTTCTGC	0.464	-1.1078
Fgf2	NM_019305.2	699	848	ACCCACACGTCAAACTACAG	GGCGTTCAAAGAAGAAACACTC	0.473	-1.08009
Tgfb1	NM_021578.2	722	845	CCTGAGTGGCTGTCTTTTGA	CGTGGAGTACATTATCTTTGCTG	0.375	-1.41504
Bax	NM_017059.2	167	302	GCTACAGGGTTTCATCCAGG	GTCCAGTTCATCGCCAATTC	1.119	0.16221	Bax/Bcl2
Bcl2	NM_016993.1	122	267	AAGCACATCCAATAAAAGCGC	GTTATCATACCCTGTTCTCCCG	0.968	-0.046921	1.15599
Casp3	NM_012922.2	506	649	TCTGACTGGAAAGCCGAAAC	GAGTAAGCATACAGGAAGTCGG	1.156	0.209141
Pcna	NM_022381.3	535	684	TGGTGATCTCCTGTGCAAAG	CAAAAGTTAGCTGAACTGGCTC	0.989	-0.0159576
Mcm2	NM_001107873.2	2855	2993	ATGCAGACCTTTACCCATGAG	TGTCACCTGAACACAACCTC	0.925	-0.112475
Ki-67	NM_001271366.1	8069	8209	TCAAAGTGGGTGTGGAAGAG	CTGGGTCAATTTTCTGCTCTG	0.846	-0.24127
U1 snRNA	The mRQ 3’ Primers are from the product NO.638313 (Clontech, USA)
U6 snRNA	The Universal_RNU6B_Primers are from the product NO.RR718c (TaKaRa, Japan)
	The mRQ 3’ Primers are from the product NO.638313 (Clontech, USA)
Mean(T/C)	The mean value of expression levels in the treatment group are divided by the mean value of expression levels in the control group.
Log2(T/C)	The logarithm of Mean(T/C) to the base 2. This value is used to plot the figure 3 in the manuscript
Three samples (treatment group) were transfected with 4 μg pSIREN-RetroQ vectors containing the U1 snRNA sequences (GenBank: V01266.1) separately.
The qPCR validation of all genes except U6 snRNA was performed three times repeatedly using U6 snRNA as control.
U1(PC-12, Hela, Mouse)
The qPCR reaction mixture was incubated at 95°C for 30 s, followed by 40 PCR cycles (5 s at 95°C and 20 s at 62°C for each cycle).
U6(PC-12, Hela, Mouse)
The qPCR reaction mixture was processed using the same conditions as those of targe genes.
PC-12: Myc, Fos, Nfkb1, Ccne1, Fgf2, Bcl2, Casp3, Pcna, Mcm2
Hela: Myc, Fos, Nfkb1, Ccne1, Fgf2, Bax, Casp3, Mcm2, Ki-67
Mouse: Fos, Nfkb1, Tgfb1, Casp3, Mcm2, Ki-67
The qPCR reaction mixture was incubated at 95°C for 120 s, followed by 40 PCR cycles (10 s at 95°C, 55 s at 10°C and 20 s at 68°C for each cycle).
PC-12: Tgfb1, Bax, Ki-67,
Hela: Pcna
Mouse: Bax, Bcl2
The qPCR reaction mixture was incubated at 95°C for 120 s, followed by 40 PCR cycles (10 s at 95°C, 54.5 s at 10°C and 20 s at 68°C for each cycle).
Hela: Tgfb1, Bcl2,
Mouse: Myc, Ccne1, Pcna
The qPCR reaction mixture was incubated at 95°C for 120 s, followed by 40 PCR cycles (10 s at 95°C, 55.5 s at 10°C and 20 s at 68°C for each cycle).
Mouse: Fgf2
The qPCR reaction mixture was incubated at 95°C for 120 s, followed by 40 PCR cycles (10 s at 95°C, 54 s at 10°C and 20 s at 68°C for each cycle).

## Sheet: Hela
Primer information						qPCR results
Target	Accession	5' primer start	3' primer end	Forward primer (5'-3')	Reverse primer (5'-3')	Mean(T/C)	Log2(T/C)
U6 snRNA	NA	NA	NA	Universal_RNU6B_Primers	mRQ 3’ Primers
U1 snRNA	NR_004430.2	4	NA	CTTACCTGGCAGGGGAGATACCA	mRQ 3’ Primers	1.498	0.583038
Myc	NM_002467.4	1800	1948	GCAAAAGCTCATTTCTGAAGAGG	TTCATAGGTGATTGCTCAGGAC	5.331	2.41441
Fos	NM_005252.3	537	653	TTGTGAAGACCATGACAGGAG	CCATCTTATTCCTTTCCCTTCGG	3.214	1.68437
Nfkb1	NM_003998.3	2626	2758	GAACCACACCCCTGCATATAG	GCATTTTCCCAAGAGTCATCC	3.46	1.79077
Ccne1	NM_001238.3	582	726	TCTTGAGCAACACCCTCTTC	TTCTTGTGTCGCCATATACCG	0.523	-0.935117
Fgf2	NM_002006.4	637	777	ACCCTCACATCAAGCTACAAC	AAAAGAAACACTCATCCGTAACAC	0.345	-1.53533
Tgfb1	NM_000660.6	1604	1753	GCCTTTCCTGCTTCTCATGG	TCCTTGCGGAAGTCAATGTAC	0.171	-2.54793
Bax	NM_001291428.1	231	363	AGTAACATGGAGCTGCAGAG	AGTAGAAAAGGGCGACAACC	1.09	0.124328	Bax/Bcl2
Bcl2	NM_000633.2	1018	1136	GTGGATGACTGAGTACCTGAAC	GCCAGGAGAAATCAAACAGAGG	1.087	0.120352	1.00276
Casp3	NM_032991.2	597	734	ACTGGACTGTGGCATTGAG	GAGCCATCCTTTGAATTTCGC	0.976	-0.0350469
Pcna	NM_002592.2	527	676	GGATACCTTGGCGCTAGTATTTG	CGTGCAAATTCACCAGAAGG	10.439	3.38391
Mcm2	NM_004526.3	1108	1234	ATTTCGTCCTGGGTCCTTTC	CGCTGGTAGTTCTGATAGATGG	12.802	3.6783
Ki-67	NM_002417.4	9364	9492	AAAAGAATTGAACCTGCGGAAG	AGTCTTATTTTGGCGTCTGGAG	2.132	1.09221
Three samples (treatment group) were transfected with 4 μg pSIREN-RetroQ vectors containing the U1 snRNA sequences (RefSeq: NR_004430.2) separately.
The qPCR validation of all genes except U6 snRNA was performed three times repeatedly using U6 snRNA as control.

## Sheet: Mouse
Primer information						qPCR results
Target	Accession	5' primer start	3' primer end	Forward primer (5'-3')	Reverse primer (5'-3')	Mean(T/C)	Log2(T/C)
U6 snRNA	NA	NA	NA	Universal_RNU6B_Primers	mRQ 3’ Primers
U1 snRNA	FM991912.1	6	NA	TACCTGGCAGGGGAGATACCA	mRQ 3’ Primers	1.517	0.601221
Myc	NM_010849.4	565	703	CTCGAGCTGTTTGAAGGCTG	TCGCAGATGAAATAGGGCTG	4.01	2.0036
Fos	NM_010234.2	421	561	TCCTTACGGACTCCCCAC	CTCCGTTTCTCTTCCTCTTCAG	2.992	1.58111
Nfkb1	NM_008689.2	3042	3160	GTCCTGCTCCTTCTAAAACTCTC	TGCCTGGATCACTTCAATGG	2.788	1.47923
Ccne1	NM_007633.2	1029	1152	AGAGCTTCTAGACCTGTGCG	CTGATAACCTGAGACCTTCTGC	0.258	-1.95456
Fgf2	NM_008006.2	364	513	ACCCACACGTCAAACTACAA	GTCGTTCAAAGAAGAAACACTC	0.251	-1.99424
Tgfb1	NM_011577.2	1444	1567	CCTGAGTGGCTGTCTTTTGA	CGTGGAGTTTGTTATCTTTGCTG	0.353	-1.50226
Bax	NM_007527.3	320	443	TTGGAGATGAACTGGACAGC	CAGTTGAAGTTGCCATCAGC	1.701	0.766383	Bax/Bcl2
Bcl2	NM_177410.3	1929	2063	GATGACTGAGTACCTGAACCG	AATCCACTCACACCCCAAC	1.265	0.339137	1.34466
Casp3	NM_009810.3	752	882	GACTGATGAGGAGATGGCTTG	TGCAAAGGGACTGGATGAAC	1979	10.9506
Pcna	NM_011045.2	641	777	GGGTGAAGTTTTCTGCAAGTG	GTACCTCAGAGCAAACGTTAGG	0.961	-0.0573917
Mcm2	NM_008564.2	2092	2227	TTCCCGCTTTGATGTCCTG	ACCATTAGTCAACCCTTCATCC	1.084	0.116365
Ki-67	NM_001081117.2	2250	2384	TGCCCGACCCTACAAAATG	GAGCCTGTATCACTCATCTGC	0.417	-1.26188		小鼠这个基因比较特殊，2号外显子从2515到9350，跨度太大了，后面我试了实在找不到合适的，只能在前面找了
Three samples (treatment group) were transfected with 1 μL U1-packged lentiviruses containing the U1 snRNA sequences (GenBank: FM991912.1) separately.
The qPCR validation of all genes except U6 snRNA was performed three times repeatedly using U6 snRNA as control.

## Sheet: PC-12 U1 knockdown
Primer information						qPCR results
Target	Accession	5' primer start	3' primer end	Forward primer (5'-3')	Reverse primer (5'-3')	Mean(T/C)	Log2(T/C)
U6 snRNA	NA	NA	NA	Universal_RNU6B_Primers	mRQ 3’ Primers
U1 snRNA	V01266.1	4	NA	TACCTGGCAGGGAGATACCA	mRQ 3’ Primers	0.137	-2.86775
Myc	NM_012603.2	520	655	CTCGCGTTATTTGAAGCCTG	TCGCAGATGAAATAGGGCTG	0.761	-0.394032
Fos	NM_022197.2	434	574	TCCTTACGGACTCCCCAC	CTCCGTTTCTCTTCCTCTTCAG	0.192	-2.38082
Nfkb1	NM_001276711.1	3092	3225	CCTCCACAAGACAGCACATAG	TTTGTTCAGAGATAGCAGTGGG	0.553	-0.854649
Ccne1	NM_001100821.1	1009	1132	AGAGCTTTTAGACCTGTGCG	CTGATAACCTGAGACCTTCTGC	0.907	-0.140826
Fgf2	NM_019305.2	699	848	ACCCACACGTCAAACTACAG	GGCGTTCAAAGAAGAAACACTC	0.527	-0.924125
Tgfb1	NM_021578.2	722	845	CCTGAGTGGCTGTCTTTTGA	CGTGGAGTACATTATCTTTGCTG	1.003	0.00432161
Bax	NM_017059.2	167	302	GCTACAGGGTTTCATCCAGG	GTCCAGTTCATCGCCAATTC	0.346	-1.53116	Bax/Bcl2
Bcl2	NM_016993.1	122	267	AAGCACATCCAATAAAAGCGC	GTTATCATACCCTGTTCTCCCG	1.17	0.226509	0.295726
Casp3	NM_012922.2	506	649	TCTGACTGGAAAGCCGAAAC	GAGTAAGCATACAGGAAGTCGG	0.512	-0.965784
Pcna	NM_022381.3	535	684	TGGTGATCTCCTGTGCAAAG	CAAAAGTTAGCTGAACTGGCTC	2.945	1.55827
Mcm2	NM_001107873.2	2855	2993	ATGCAGACCTTTACCCATGAG	TGTCACCTGAACACAACCTC	4.112	2.03984
Ki-67	NM_001271366.1	8069	8209	TCAAAGTGGGTGTGGAAGAG	CTGGGTCAATTTTCTGCTCTG	1.649	0.721591
PC-12 cells (~106 cells per sample) were trypsinized, washed twice with PBS and resuspended in 100 μL Nucleofector Solution (Lonza-Amaxa, German). The cells in each sample were mixed with U1 Antisense Morpholino Oligonucleotides (AMOs) or scrambled oligonucleotides and transferred to a gap cuvette. The cap of the cuvette was closed for transfection and electroporation was performed using a Nucleo…
